# Supplementary material for: Antibacterial Drug Discovery: Deep Learning Successes and Challenges through the Structural Biology Lens
Source: Comput Struct Biotechnol J. 2026 Mar 24;35(1):0008. doi: 10.34133/csbj.0008 (PMC13123415; doi:10.34133/csbj.0008)
Supplement: Supplementary 1 — Supplementary File [file csbj.0008.f1.xlsx]

## Sheet: raw_dataset
ADB ID	Drug Name	Synonym(s)	Drug Class	Year first mentioned	Institute	Development Status	Highest Developmental Phase	Reason Dropped	Details of activity	Gram-negative effective	Gram-positive effective	Combination therapy	Propensity to select resistant mutants	Description	Main Source	GtoPdb	Citation(s)	Patent(s)	Structure link(s)	Isomeric SMILES	Isomeric InChI	Isomeric InChI Key	Canonical SMILES	Canonical InChi	Canonical InChiKey
1	Acyldepsipeptide 4 (ADEP4)		Acyldepsipeptide	2013	Antimicrobial Discovery Center, Department of Biology, Northeastern University, Boston, Massachusetts, USA	Active	Preclinical		Staphylococcus aureusÂ biofilms (persisters)		TRUE	Yes	Yes		https://www.nature.com/articles/nature12790				https://pubchem.ncbi.nlm.nih.gov/compound/11679386#section=IUPAC-Name	CCCC/C=C/C(=O)N[C@@H](CC1=CC(=CC(=C1)F)F)C(=O)N[C@H]2COC(=O)[C@@H]3C[C@H](CN3C(=O)[C@@H](NC(=O)[C@@H]4CCCCN4C(=O)[C@@H]5CCCN5C2=O)C)C	InChI=1S/C39H52F2N6O8/c1-4-5-6-7-13-33(48)43-28(19-25-17-26(40)20-27(41)18-25)34(49)44-29-22-55-39(54)32-16-23(2)21-47(32)36(51)24(3)42-35(50)30-11-8-9-14-45(30)38(53)31-12-10-15-46(31)37(29)52/h7,13,17-18,20,23-24,28-32H,4-6,8-12,14-16,19,21-22H2,1-3H3,(H,42,50)(H,43,48)(H,44,49)/b13-7+/t23-,24+,28+,29+,30+,31+,32+/m1/s1	BAEUBYUDIYWBPI-HQKUAFLWSA-N	CCCC/C=C/C(=O)N[C@@H](CC1=CC(=CC(=C1)F)F)C(=O)N[C@H]2COC(=O)[C@@H]3C[C@@H](C)CN3C(=O)[C@H](C)NC(=O)[C@@H]4CCCCN4C(=O)[C@@H]5CCCN5C2=O	InChI=1S/C39H52F2N6O8/c1-4-5-6-7-13-33(48)43-28(19-25-17-26(40)20-27(41)18-25)34(49)44-29-22-55-39(54)32-16-23(2)21-47(32)36(51)24(3)42-35(50)30-11-8-9-14-45(30)38(53)31-12-10-15-46(31)37(29)52/h7,13,17-18,20,23-24,28-32H,4-6,8-12,14-16,19,21-22H2,1-3H3,(H,42,50)(H,43,48)(H,44,49)/b13-7+/t23-,24+,28+,29+,30+,31+,32+/m1/s1	BAEUBYUDIYWBPI-HQKUAFLWSA-N
2	FY-901		Aminoglycoside	2012	Changzhou Fangyuan Pharmaceutical, China	Active	Preclinical		MRSA (methicillin resistant Staphylococcus aureus)		TRUE				https://www.ncbi.nlm.nih.gov/pmc/articles/PMC4790266/		https://pdfs.semanticscholar.org/5bff/745df177c7db7dc91a68926b2eb7ce9a10a4.pdf
4	Plazomicin (Zemdri)	ACHN-490	Aminoglycoside	2012	Achaogen, USA	Active	Approved		Complicated urinary tract infections including acute pyelonephritis; other potential indications: hospital- acquired bacterial pneumonia/ventilator- associated bacterial pneumonia, complicated intra-abdominal infections	TRUE					https://www.globenewswire.com/news-release/2019/02/21/1739286/0/en/Achaogen-Announces-Publication-of-Plazomicin-Phase-3-CARE-Study-Results-in-the-New-England-Journal-of-Medicine.html	10847	http://aac.asm.org/content/58/5/2554.full | https://aac.asm.org/content/63/4/e02329-18 | https://accpjournals.onlinelibrary.wiley.com/doi/full/10.1002/phar.2203		https://pubchem.ncbi.nlm.nih.gov/compound/42613186	C[C@@]1(CO[C@@H]([C@@H]([C@H]1NC)O)O[C@H]2[C@@H](C[C@@H]([C@H]([C@@H]2O)O[C@@H]3[C@@H](CC=C(O3)CNCCO)N)N)NC(=O)[C@H](CCN)O)O	InChI=1S/C25H48N6O10/c1-25(37)11-38-24(18(35)21(25)29-2)41-20-15(31-22(36)16(33)5-6-26)9-14(28)19(17(20)34)40-23-13(27)4-3-12(39-23)10-30-7-8-32/h3,13-21,23-24,29-30,32-35,37H,4-11,26-28H2,1-2H3,(H,31,36)/t13-,14+,15-,16+,17+,18-,19-,20+,21-,23-,24-,25+/m1/s1	IYDYFVUFSPQPPV-PEXOCOHZSA-N	C[C@@]1(CO[C@@H]([C@@H]([C@H]1NC)O)O[C@H]2[C@@H](C[C@@H]([C@H]([C@@H]2O)O[C@@H]3[C@@H](CC=C(CNCCO)O3)N)N)NC(=O)[C@H](CCN)O)O	InChI=1S/C25H48N6O10/c1-25(37)11-38-24(18(35)21(25)29-2)41-20-15(31-22(36)16(33)5-6-26)9-14(28)19(17(20)34)40-23-13(27)4-3-12(39-23)10-30-7-8-32/h3,13-21,23-24,29-30,32-35,37H,4-11,26-28H2,1-2H3,(H,31,36)/t13-,14+,15-,16+,17+,18-,19-,20+,21-,23-,24-,25+/m1/s1	IYDYFVUFSPQPPV-PEXOCOHZSA-N
6	AVP-21D9 (Thravixa)		Antibody	2011	Emergent BioSolutions, USA	Active	Phase 1 (NCT01202695)		Bacillus anthracis		TRUE				http://aac.asm.org/content/58/7/3618.full	13720		US20060246079A1	https://pubchem.ncbi.nlm.nih.gov/substance/160671699	null	null	null	null	null	null
7	MEDI3902	Gremubamab	Antibody	2014	Medimmune, USA	Active	Phase 2 (NCT04631016)		Nosocomial pneumonia caused by Pseudomonas aeruginosa (P. aeruginosa)	TRUE					https://www.medimmune.com/research/pipeline	13374	https://aac.asm.org/content/63/8/e00710-19 | https://clinicaltrials.gov/ct2/show/NCT02255760?term=medi3902&rank=1 | https://www.astrazeneca.com/media-centre/press-releases/2014/medimmune-fda-medi3902-nosocomial-pneumonia-prevention-23092014.html#		https://pubchem.ncbi.nlm.nih.gov/substance/377483940	null	null	null	null	null	null
8	Suvratoxumab, MEDI4893, LC-10		Antibody	2012	Medimmune, USA	Active	Phase 3 (NCT05331885)		MEDI4893, also known as LC-10, in addition to an antibiotic treatment regimen against S. aureus. SSTI provides a benefit at multiple stages of the infection and healing process.		TRUE	Yes			https://clinicaltrials.gov/ct2/show/NCT02296320?term=MEDI4893&rank=1	13361	http://aac.asm.org/content/59/1/299.full		https://pubchem.ncbi.nlm.nih.gov/substance/472405028	null	null	null	null	null	null
9	OH-CATH30		Antimicrobial peptide	2012	Key Laboratory of Animal Models and Human Disease Mechanisms of the Chinese Academy of Sciences and Yunnan Province, Kunming Institute of Zoology, Chinese Academy of Sciences, Kunming, Yunnan, China	Experimental	Preclinical		Topical application of OH-CATH30, either alone or in combination with LEV, is effective against drug-resistant P. aeruginosa keratitis	TRUE		Yes	Yes		https://journals.asm.org/doi/full/10.1128/aac.00095-14			CN109846854A
10	AA-139 (Arenicin)		Antimicrobial peptide	2013	Adenium Biotech, Denmark	Experimental	Preclinical		AA139 has potent activity against four major Gram-negative GAIN pathogens <i>E. coli, K. pneumonia, P. aeruginosa</i> and <i>A. baumannii</i>. It is Adenium's most advanced program and is expected to initiate First-in-man (FIM) studies i n Q4 2015. Testing in MDR G- pathogens cUTI,HAP/VAP/HCAP	TRUE			Yes					US8653024B2	https://pubchem.ncbi.nlm.nih.gov/compound/101462042	CC[C@H](C)[C@@H](C(=N[C@@H](CCCNC(=N)N)C(=NCC(=N[C@@H](C(C)C)C(=N[C@@H](CC(C)C)C(=N[C@@H](C(C)C)C(=N[C@@H](CCCNC(=N)N)C(=N[C@@H](CC1=CC=C(C=C1)O)C(=N[C@@H](CCCNC(=N)N)C(=N[C@@H](CCCNC(=N)N)C(=N[C@@H](CS)C(=N[C@@H](CC2=CNC3=CC=CC=C32)C(=O)O)O)O)O)O)O)O)O)O)O)O)O)N=C([C@H](CCCNC(=N)N)N=C([C@H](C(C)C)N=C([C@H](CC4=CC=C(C=C4)O)N=C([C@H](C)N=C([C@H](CC5=CC=C(C=C5)O)N=C([C@H](C(C)C)N=C([C@H](CS)N=C([C@…	InChI=1S/C128H197N41O25S2/c1-14-69(12)102(169-109(180)88(34-24-52-147-128(140)141)156-119(190)100(67(8)9)167-114(185)92(56-73-39-45-78(172)46-40-73)157-103(174)70(13)151-110(181)90(54-71-35-41-76(170)42-36-71)161-120(191)101(68(10)11)168-116(187)96(63-196)164-112(183)93(57-74-59-148-82-28-17-15-25-79(74)82)158-104(175)81(129)27-19-47-142-123(130)131)121(192)154-84(30-20-48-143-124(132)133)105(176…	FPLVJMIDFAEYSE-KGBDVLNFSA-N	CC[C@H](C)[C@@H](C(=N[C@@H](CCCNC(=N)N)C(=NCC(=N[C@@H](C(C)C)C(=N[C@@H](CC(C)C)C(=N[C@@H](C(C)C)C(=N[C@@H](CCCNC(=N)N)C(=N[C@@H](CC1=CC=C(C=C1)O)C(=N[C@@H](CCCNC(=N)N)C(=N[C@@H](CCCNC(=N)N)C(=N[C@@H](CS)C(=N[C@@H](CC2=CNC3=C2C=CC=C3)C(=O)O)O)O)O)O)O)O)O)O)O)O)O)N=C([C@H](CCCNC(=N)N)N=C([C@H](C(C)C)N=C([C@H](CC4=CC=C(C=C4)O)N=C([C@H](C)N=C([C@H](CC5=CC=C(C=C5)O)N=C([C@H](C(C)C)N=C([C@H](CS)N=C([C@…	InChI=1S/C128H197N41O25S2/c1-14-69(12)102(169-109(180)88(34-24-52-147-128(140)141)156-119(190)100(67(8)9)167-114(185)92(56-73-39-45-78(172)46-40-73)157-103(174)70(13)151-110(181)90(54-71-35-41-76(170)42-36-71)161-120(191)101(68(10)11)168-116(187)96(63-196)164-112(183)93(57-74-59-148-82-28-17-15-25-79(74)82)158-104(175)81(129)27-19-47-142-123(130)131)121(192)154-84(30-20-48-143-124(132)133)105(176…	FPLVJMIDFAEYSE-KGBDVLNFSA-N
11	Anuran Trypsin Inhibitory Peptide SLF1		Experimental	2015	Institute for Molecular Bioscience, The University of Queensland, Brisbane, Australia	Active	Preclinical		<i>S. aureus</i> skin infections		TRUE				https://journals.asm.org/doi/full/10.1128/aac.04324-14		http://aac.asm.org/content/59/4/2113.full
12	Anuran Trypsin Inhibitory Peptide SLF2		Antimicrobial peptide	2015	Institute for Molecular Bioscience, The University of Queensland, Brisbane, Australia	Experimental	Preclinical		</i>S. aureus</i> skin infections		TRUE				https://journals.asm.org/doi/full/10.1128/aac.04324-14		http://aac.asm.org/content/59/4/2113.full
13	Anuran Trypsin Inhibitory Peptide SLF3		Antimicrobial peptide	2015	Institute for Molecular Bioscience, The University of Queensland, Brisbane, Australia	Experimental	Preclinical		<i>S. aureus</i> skin infections		TRUE				https://journals.asm.org/doi/full/10.1128/aac.04324-14		http://aac.asm.org/content/59/4/2113.full
14	Anuran Trypsin Inhibitory Peptide SLF4		Antimicrobial peptide	2015	Institute for Molecular Bioscience, The University of Queensland, Brisbane, Australia	Experimental	Preclinical		<i>S. aureus</i> skin infections		TRUE				https://journals.asm.org/doi/full/10.1128/aac.04324-14		http://aac.asm.org/content/59/4/2113.full
15	Anuran Trypsin Inhibitory Peptide SLF5		Antimicrobial peptide	2015	Institute for Molecular Bioscience, The University of Queensland, Brisbane, Australia	Experimental	Preclinical		<i>S. aureus</i> skin infections		TRUE				https://journals.asm.org/doi/full/10.1128/aac.04324-14		http://aac.asm.org/content/59/4/2113.full
16	Bacteriocin LU11		Antimicrobial peptide	2014	North Eastern Hill Univeristy, India	Experimental	Preclinical		Inhibitory activity against class A Î²-lactamases present in Gram negatives. (<i>P. aeruginosa, Acinetobacter baumannii, E.coli, Salmonella</i> spp)	TRUE		Yes						US8927252B2
17	BR003-cecropin A		Antimicrobial peptide	2012	Division of Infectious Diseases, Rhode Island Hospital, Alpert Medical School of Brown University, Providence, Rhode Island, USA	Experimental	Preclinical		An antimicrobial peptide synthesised from mosquito <i>Aedes aegypti</i>, and shows effective results against drug resistant <i>Acinetobacter baumannii</i>	TRUE			Yes				http://aac.asm.org/content/59/3/1728.long		https://pubchem.ncbi.nlm.nih.gov/compound/16132345	CCC(C)C(C(=O)NC(C(C)CC)C(=O)NC(CCCCN)C(=O)NC(C)C(=O)NCC(=O)N1CCCC1C(=O)NC(C)C(=O)NC(C(C)C)C(=O)NC(C)C(=O)NC(C(C)C)C(=O)NC(C(C)C)C(=O)NCC(=O)NC(CCC(=O)N)C(=O)NC(C)C(=O)NC(C(C)O)C(=O)NC(CCC(=O)N)C(=O)NC(C(C)CC)C(=O)NC(C)C(=O)NC(CCCCN)C(=O)N)NC(=O)CNC(=O)C(CC(=O)O)NC(=O)C(CCCNC(=N)N)NC(=O)C(C(C)CC)NC(=O)C(CC(=O)N)NC(=O)C(CCC(=O)N)NC(=O)CNC(=O)C(C(C)C)NC(=O)C(CCCCN)NC(=O)C(CCC(=O)O)NC(=O)C(C(C)CC)NC(…	InChI=1S/C184H313N53O46/c1-27-98(16)145(182(282)235-149(102(20)31-5)181(281)218-115(59-39-46-76-187)159(259)206-103(21)152(252)205-92-138(246)237-82-52-65-130(237)173(273)208-106(24)154(254)228-143(96(12)13)176(276)209-107(25)155(255)229-144(97(14)15)177(277)231-142(95(10)11)175(275)204-89-135(243)211-121(66-70-131(193)239)160(260)207-105(23)156(256)236-150(108(26)238)183(283)221-123(68-72-133(19…	HCQPHKMLKXOJSR-UHFFFAOYSA-N	CCC(C)C(C(=O)NC(C(C)CC)C(=O)NC(CCCCN)C(=O)NC(C)C(=O)NCC(=O)N1CCCC1C(=O)NC(C)C(=O)NC(C(C)C)C(=O)NC(C)C(=O)NC(C(C)C)C(=O)NC(C(C)C)C(=O)NCC(=O)NC(CCC(=O)N)C(=O)NC(C)C(=O)NC(C(C)O)C(=O)NC(CCC(=O)N)C(=O)NC(C(C)CC)C(=O)NC(C)C(=O)NC(CCCCN)C(=O)N)NC(=O)CNC(=O)C(CC(=O)O)NC(=O)C(CCCNC(=N)N)NC(=O)C(C(C)CC)NC(=O)C(CC(=O)N)NC(=O)C(CCC(=O)N)NC(=O)CNC(=O)C(C(C)C)NC(=O)C(CCCCN)NC(=O)C(CCC(=O)O)NC(=O)C(C(C)CC)NC(…	InChI=1S/C184H313N53O46/c1-27-98(16)145(182(282)235-149(102(20)31-5)181(281)218-115(59-39-46-76-187)159(259)206-103(21)152(252)205-92-138(246)237-82-52-65-130(237)173(273)208-106(24)154(254)228-143(96(12)13)176(276)209-107(25)155(255)229-144(97(14)15)177(277)231-142(95(10)11)175(275)204-89-135(243)211-121(66-70-131(193)239)160(260)207-105(23)156(256)236-150(108(26)238)183(283)221-123(68-72-133(19…	HCQPHKMLKXOJSR-UHFFFAOYSA-N
18	Clavanin A		Antimicrobial peptide	2003	Department of Biology, Institute of Biological Sciences, Federal University of Juiz de Fora, Juiz de Fora, Minas Gerais, Brazil &#10;&#10;Shanghai Hanhong Chemical	Experimental	Preclinical		<i>Escherichia coli</i> and <i>Staphylococcus aureus</i> sepsis infections.	TRUE	TRUE						http://aac.asm.org/content/59/3/1620.full | http://www.ncbi.nlm.nih.gov/pubmed/14503887		https://pubchem.ncbi.nlm.nih.gov/compound/102066131	CC[C@H](C)[C@@H](C(=N[C@@H]([C@@H](C)CC)C(=N[C@@H](CC1=CN=CN1)C(=N[C@@H](CC2=CN=CN2)C(=N[C@@H](C(C)C)C(=NCC(=N[C@@H](CC(=N)O)C(=N[C@@H](CC3=CC=CC=C3)C(=N[C@@H](C(C)C)C(=N[C@@H](CC4=CN=CN4)C(=NCC(=N[C@@H](CC5=CC=CC=C5)C(=N[C@@H](CO)C(=N[C@@H](CC6=CN=CN6)C(=N[C@@H](C(C)C)C(=N[C@@H](CC7=CC=CC=C7)C(=N)O)O)O)O)O)O)O)O)O)O)O)O)O)O)O)O)N=C([C@H](CCCCN)N=C(CN=C([C@H](CC(C)C)N=C([C@H](CC8=CC=CC=C8)N=C([C@…	InChI=1S/C131H185N35O26/c1-15-76(13)110(166-131(192)111(77(14)16-2)165-116(177)87(44-32-33-47-132)148-103(170)63-141-113(174)90(48-71(3)4)153-119(180)92(51-80-38-26-19-27-39-80)154-115(176)88(45-46-101(133)168)151-118(179)93(52-81-40-28-20-29-41-81)158-126(187)106(135)72(5)6)130(191)160-96(55-84-60-138-68-145-84)120(181)156-97(56-85-61-139-69-146-85)123(184)162-107(73(7)8)127(188)143-65-105(172)1…	RSNVQBIWIXHDBE-VUDFIHAISA-N	CC[C@H](C)[C@@H](C(=N[C@@H](CC1=CN=CN1)C(=N[C@@H](CC2=CN=CN2)C(=N[C@@H](C(C)C)C(=NCC(=N[C@@H](CC(=N)O)C(=N[C@@H](CC3=CC=CC=C3)C(=N[C@@H](C(C)C)C(=N[C@@H](CC4=CN=CN4)C(=NCC(=N[C@@H](CC5=CC=CC=C5)C(=N[C@@H](CO)C(=N[C@@H](CC6=CN=CN6)C(=N[C@@H](C(C)C)C(=N[C@@H](CC7=CC=CC=C7)C(=N)O)O)O)O)O)O)O)O)O)O)O)O)O)O)O)N=C([C@H]([C@@H](C)CC)N=C([C@H](CCCCN)N=C(CN=C([C@H](CC(C)C)N=C([C@H](CC8=CC=CC=C8)N=C([C@H](…	InChI=1S/C131H185N35O26/c1-15-76(13)110(166-131(192)111(77(14)16-2)165-116(177)87(44-32-33-47-132)148-103(170)63-141-113(174)90(48-71(3)4)153-119(180)92(51-80-38-26-19-27-39-80)154-115(176)88(45-46-101(133)168)151-118(179)93(52-81-40-28-20-29-41-81)158-126(187)106(135)72(5)6)130(191)160-96(55-84-60-138-68-145-84)120(181)156-97(56-85-61-139-69-146-85)123(184)162-107(73(7)8)127(188)143-65-105(172)1…	RSNVQBIWIXHDBE-VUDFIHAISA-N
19	Dipeptidomimetic Compound 1a		Antimicrobial peptide	2003	Peptide Research Laboratory, CSIR-Institute of Genomics and Integrative Biology, Delhi, India	Experimental	Preclinical		Showed moderate activity against Gram-positive bacterial strains	TRUE	TRUE		Yes		https://journals.asm.org/doi/full/10.1128/aac.03391-14		http://aac.asm.org/content/58/9/5435.full
20	Dipeptidomimetic Compound 1b		Antimicrobial peptide	2014	Peptide Research Laboratory, CSIR-Institute of Genomics and Integrative Biology, Delhi, India	Experimental	Preclinical		Displayed good activity against Gram-positive bacterial strains	TRUE			Yes		https://journals.asm.org/doi/full/10.1128/aac.03391-14		http://aac.asm.org/content/58/9/5435.full
21	Dipeptidomimetic Compound 1c		Antimicrobial peptide	2014	Peptide Research Laboratory, CSIR-Institute of Genomics and Integrative Biology, Delhi, India	Experimental	Preclinical		Displayed good activity against Gram-positive bacterial strains	TRUE			Yes		https://journals.asm.org/doi/full/10.1128/aac.03391-14		http://aac.asm.org/content/58/9/5435.full
22	Dipeptidomimetic Compound 1d		Antimicrobial peptide	2014	Peptide Research Laboratory, CSIR-Institute of Genomics and Integrative Biology, Delhi, India	Experimental	Preclinical		Displayed good activity against Gram-positive bacterial strains	TRUE			Yes		https://journals.asm.org/doi/full/10.1128/aac.03391-14		http://aac.asm.org/content/58/9/5435.full
23	Dipeptidomimetic Compound 1e		Antimicrobial peptide	2014	Peptide Research Laboratory, CSIR-Institute of Genomics and Integrative Biology, Delhi, India	Experimental	Preclinical		Displayed good activity against Gram-positive bacterial strains	TRUE			Yes		https://journals.asm.org/doi/full/10.1128/aac.03391-14		http://aac.asm.org/content/58/9/5435.full
24	Dipeptidomimetic Compound 1f		Antimicrobial peptide	2014	Peptide Research Laboratory, CSIR-Institute of Genomics and Integrative Biology, Delhi, India	Experimental	Preclinical		Displayed good activity against Gram-positive bacterial strains	TRUE			Yes		https://journals.asm.org/doi/full/10.1128/aac.03391-14		http://aac.asm.org/content/58/9/5435.full
25	Dipeptidomimetic Compound 2a		Antimicrobial peptide	2014	Peptide Research Laboratory, CSIR-Institute of Genomics and Integrative Biology, Delhi, India	Experimental	Preclinical		Negligible growth inhibition against all tested bacterial strains				Yes		https://journals.asm.org/doi/full/10.1128/aac.03391-14		http://aac.asm.org/content/58/9/5435.full
26	Dipeptidomimetic Compound 2b		Antimicrobial peptide	2014	Peptide Research Laboratory, CSIR-Institute of Genomics and Integrative Biology, Delhi, India	Experimental	Preclinical		Negligible growth inhibition against all tested bacterial strains				Yes		https://journals.asm.org/doi/full/10.1128/aac.03391-14		http://aac.asm.org/content/58/9/5435.full
27	Dipeptidomimetic Compound 2c		Antimicrobial peptide	2014	Peptide Research Laboratory, CSIR-Institute of Genomics and Integrative Biology, Delhi, India	Experimental	Preclinical		Showed moderate activity	TRUE			Yes		https://journals.asm.org/doi/full/10.1128/aac.03391-14		http://aac.asm.org/content/58/9/5435.full
28	Dipeptidomimetic Compound 2d		Antimicrobial peptide	2014	Peptide Research Laboratory, CSIR-Institute of Genomics and Integrative Biology, Delhi, India	Experimental	Preclinical		Exhibited good growth inhibition to all of the bacterial stains except <i>Acinetobacter baumannii</i>	TRUE	TRUE		Yes		https://journals.asm.org/doi/full/10.1128/aac.03391-14		http://aac.asm.org/content/58/9/5435.full
29	Dipeptidomimetic Compound 2e		Antimicrobial peptide	2014	Peptide Research Laboratory, CSIR-Institute of Genomics and Integrative Biology, Delhi, India	Experimental	Preclinical		Exhibited good growth inhibition to all of the bacterial stains except <i>Acinetobacter baumannii</i>	TRUE	TRUE		Yes		https://journals.asm.org/doi/full/10.1128/aac.03391-14		http://aac.asm.org/content/58/9/5435.full
30	Dipeptidomimetic Compound 2f		Antimicrobial peptide	2014	Peptide Research Laboratory, CSIR-Institute of Genomics and Integrative Biology, Delhi, India	Experimental	Preclinical		Exhibited good growth inhibition to all of the bacterial stains except <i>Acinetobacter baumannii</i>	TRUE	TRUE		Yes		https://journals.asm.org/doi/full/10.1128/aac.03391-14		http://aac.asm.org/content/58/9/5435.full
31	DP7		Antimicrobial peptide	2014	State Key Laboratory of Biotherapy/Collaborative Innovation Center of Biotherapy, West China Hospital, Sichuan University, Chengdu, People's Republic of China	Experimental	Preclinical		<i>Staphylococcus aureus</i>		TRUE				http://aac.asm.org/content/58/9/5342.full
32	eCATH1		Antimicrobial peptide	2012	Anses, DozulÃ© Laboratory for Equine Diseases, Bacteriology and Parasitology Unit, Goustranville, DozulÃ©, France	Experimental	Preclinical		Active against <i>Rhodococcus equi</i>		TRUE	Yes			https://www.ncbi.nlm.nih.gov/pmc/articles/PMC3318344/		http://aac.asm.org/content/57/10/4615.full | http://femsle.oxfordjournals.org/content/350/2/216.long
33	Epinecidin-1		Antimicrobial peptide	2006	Department and Graduate Institute of Aquaculture, National Kaohsiung Marine University, Kaohsiung, Taiwan	Experimental	Preclinical		Peritonitis infection caused by <i>P. aeruginosa</i> and <i>R. aeruginosa</i>	TRUE			Yes				http://aac.asm.org/content/58/8/4264.full		https://pubchem.ncbi.nlm.nih.gov/compound/49769423	CC[C@H](C)[C@@H](C(=O)N[C@@H](CC1=CN=CN1)C(=O)NCC(=O)N[C@@H](CC(C)C)C(=O)N[C@@H](C(C)C)C(=O)N)NC(=O)[C@H](CCSC)NC(=O)[C@H](CCCCN)NC(=O)CNC(=O)[C@H](C)NC(=O)[C@H](CC2=CN=CN2)NC(=O)[C@H](CC3=CC=CC=C3)NC(=O)[C@H](CC(C)C)NC(=O)CNC(=O)[C@H](CCCCN)NC(=O)[C@H]([C@@H](C)CC)NC(=O)[C@H]([C@@H](C)CC)NC(=O)[C@H](CC4=CN=CN4)NC(=O)[C@H](CC5=CC=CC=C5)NC(=O)[C@H]([C@@H](C)CC)NC(=O)[C@H](CC6=CC=CC=C6)NC(=O)CN	InChI=1S/C114H176N30O21S/c1-17-67(11)94(113(164)139-86(51-75-55-119-61-125-75)101(152)124-60-92(148)132-82(47-65(7)8)108(159)140-93(66(9)10)98(118)149)141-103(154)80(42-45-166-16)133-102(153)79(41-31-33-44-116)129-90(146)58-122-99(150)71(15)128-104(155)87(52-76-56-120-62-126-76)136-106(157)84(49-73-36-26-22-27-37-73)135-105(156)81(46-64(5)6)131-91(147)59-123-100(151)78(40-30-32-43-115)134-111(162…	IJMVGIBIGDBVLY-FIFJRYGNSA-N	CC[C@H](C)[C@@H](C(=O)N[C@@H](CC1=CN=CN1)C(=O)NCC(=O)N[C@@H](CC(C)C)C(=O)N[C@@H](C(C)C)C(=O)N)NC(=O)[C@H](CCSC)NC(=O)[C@H](CCCCN)NC(=O)CNC(=O)[C@H](C)NC(=O)[C@H](CC2=CN=CN2)NC(=O)[C@H](CC3=CC=CC=C3)NC(=O)[C@H](CC(C)C)NC(=O)CNC(=O)[C@H](CCCCN)NC(=O)[C@H]([C@@H](C)CC)NC(=O)[C@H]([C@@H](C)CC)NC(=O)[C@H](CC4=CN=CN4)NC(=O)[C@H](CC5=CC=CC=C5)NC(=O)[C@H]([C@@H](C)CC)NC(=O)[C@H](CC6=CC=CC=C6)NC(=O)CN	InChI=1S/C114H176N30O21S/c1-17-67(11)94(113(164)139-86(51-75-55-119-61-125-75)101(152)124-60-92(148)132-82(47-65(7)8)108(159)140-93(66(9)10)98(118)149)141-103(154)80(42-45-166-16)133-102(153)79(41-31-33-44-116)129-90(146)58-122-99(150)71(15)128-104(155)87(52-76-56-120-62-126-76)136-106(157)84(49-73-36-26-22-27-37-73)135-105(156)81(46-64(5)6)131-91(147)59-123-100(151)78(40-30-32-43-115)134-111(162…	IJMVGIBIGDBVLY-FIFJRYGNSA-N
34	G3KL		Antimicrobial peptide	2014	Institute for Infectious Diseases- University of Bern, Bern, Switzerland	Experimental	Preclinical		Active against <i>Burkholderia cepacia</i> complex and most Enterobacteriaceae	TRUE					https://journals.asm.org/doi/10.1128/aac.01853-15?url_ver=Z39.88-2003&rfr_id=ori%3Arid%3Acrossref.org&rfr_dat=cr_pub++0pubmed
35	hBD-1		Antimicrobial peptide	1999	Division of Gene Function and Regulation, Institute of Life Sciences, Department of Biotechnology, Government of India, Bhubaneswar, Odisha, India	Experimental	Preclinical		The 1:1 hBD-1/hBD-2 combination showed maximum effectiveness against varying gram negative and positive bacterium including <i>E. coli, S. aureus,S. Typhi</i> and <i>S. enterica</i>	TRUE	TRUE	Yes			https://www.ncbi.nlm.nih.gov/pmc/articles/PMC4249419/				https://pubchem.ncbi.nlm.nih.gov/protein/P60022	null	null	null	null	null	null
36	hBD-2		Antimicrobial peptide	1999	Division of Gene Function and Regulation, Institute of Life Sciences, Department of Biotechnology, Government of India, Bhubaneswar, Odisha, India	Experimental	Preclinical		The 1:1 hBD-1/hBD-2 combination showed maximum effectiveness against varying gram negative and positive bacterium including <i>E. coli, S. aureus,S. Typhi</i> and <i>S. enterica</i>	TRUE	TRUE	Yes			https://www.ncbi.nlm.nih.gov/pmc/articles/PMC4249419/	3648			https://pubchem.ncbi.nlm.nih.gov/compound/163297647	CC[C@@H](C)[C@H]1C(=O)N[C@@H]2CSSC[C@@H]3C(=O)NCC(=O)N[C@@H](C(=O)N4CCC[C@@H]4C(=O)NCC(=O)N[C@@H](C(=O)N[C@H](C(=O)N[C@H](CSSC[C@@H](C(=O)N[C@H](C(=O)N[C@H](C(=O)N[C@@H](C(=O)NCC(=O)N[C@H](C(=O)N1)C)CO)CCCCN)CC(C)C)NC(=O)[C@@H]([C@@H](C)O)NC(=O)[C@H](C(C)C)NC(=O)[C@H]5CCCN5C(=O)[C@@H](CC(=O)O)NC(=O)CNC(=O)[C@H]([C@@H](C)CC)NC(=O)CN)C(=O)N[C@H](CSSC[C@H](C(=O)N6CCC[C@@H]6C(=O)N[C@H](C(=O)N[C@@H](C…	InChI=1S/C188H305N55O50S6/c1-19-99(12)146(231-137(250)80-194)173(279)206-84-140(253)211-123(79-143(256)257)184(290)241-71-40-54-134(241)172(278)235-145(98(10)11)176(282)238-151(105(18)247)180(286)229-128-91-297-295-90-127-168(274)226-126(165(271)215-111(45-26-31-63-190)157(263)219-117(48-29-34-66-193)181(287)243-73-41-55-135(243)186(292)293)89-298-299-93-130-185(291)242-72-38-52-132(242)170(276)2…	DJQZZWYKSJIYQG-AFGQDUPESA-N	CC[C@H](C)[C@@H](C(=O)NCC(=O)N[C@H](CC(=O)O)C(=O)N1CCC[C@@H]1C(=O)N[C@@H](C(C)C)C(=O)N[C@H]([C@@H](C)O)C(=O)N[C@H]2CSSC[C@@H]3C(=O)N[C@H](CSSC[C@@H]4C(=O)N5CCC[C@@H]5C(=O)N[C@@H](CCCNC(=N)N)C(=O)N[C@H](CCCNC(=N)N)C(=O)N[C@@H](CC6=CC=C(C=C6)O)C(=O)N[C@H](CCCCN)C(=O)N[C@@H](CCC(=O)N)C(=O)N[C@H]([C@@H](C)CC)C(=O)NCC(=O)N[C@H]([C@@H](C)O)C(=O)N[C@H](CSSC[C@H](C(=O)N[C@@H](CC7=CN=CN7)C(=O)N8CCC[C@@H]8…	InChI=1S/C188H305N55O50S6/c1-19-99(12)146(231-137(250)80-194)173(279)206-84-140(253)211-123(79-143(256)257)184(290)241-71-40-54-134(241)172(278)235-145(98(10)11)176(282)238-151(105(18)247)180(286)229-128-91-297-295-90-127-168(274)226-126(165(271)215-111(45-26-31-63-190)157(263)219-117(48-29-34-66-193)181(287)243-73-41-55-135(243)186(292)293)89-298-299-93-130-185(291)242-72-38-52-132(242)170(276)2…	DJQZZWYKSJIYQG-AFGQDUPESA-N
37	Lycosin 1		Antimicrobial peptide	2012	The Second Xiangya Hospital of Central South University, Changsha, China	Experimental	Preclinical		<i>Acinetobacter baumannii</i> (MDRAB)	TRUE					https://www.ncbi.nlm.nih.gov/pmc/articles/PMC4249444/		https://www.ncbi.nlm.nih.gov/pubmed/23638903		https://pubchem.ncbi.nlm.nih.gov/protein/P0DV70	null	null	null	null	null	null
38	Myxinidin		Antimicrobial peptide	2009	Department of Pharmacy, CIRPEB, and DFM, University of Naples Federico II, Naples, Italy	Experimental	Preclinical		Broad spectrum activity	TRUE	TRUE				https://link.springer.com/article/10.1007/s10126-009-9189-y		http://aac.asm.org/content/58/9/5280.full | https://www.ncbi.nlm.nih.gov/pubmed/19330556
39	NAI-603	VIC 200603 | VIC 603	Glycolipodepsipeptide	2014	NAICONS, Milan, Italy	Experimental	Preclinical		MRSA (methicillin resistant Staphylococcus aureus) and VRE (vancomycin resistant Enterococcus sp.); ramoplanin derivative, well tolerated in mouse models. In mouse septicaemia models infected with MRSA, it was more effective than vancomycin and teicoplanin. It is also effective against Enterococcus faecalis		TRUE		Yes		https://pubs.acs.org/doi/10.1021/jm070042z		http://aac.asm.org/content/58/4/1922.full | http://naicons.com/early-development-programs/
40	Pumicin NI04		Antimicrobial peptide	2015	The University of Manchester, UK	Experimental	Preclinical		MRSA (methicillin resistant Staphylococcus aureus) and VRE (vancomycin resistant Enterococcus sp.)		TRUE				https://www.escholar.manchester.ac.uk/item/?pid=uk-ac-man-scw:280038		https://www.escmid.org/escmid_publications/escmid_elibrary/?q=NI04&id=2173&L=0&x=24&y=32&tx_solr%5Bfilter%5D%5B0%5D=main_filter_eccmid%253Atrue
41	Pardaxin (GE33)		Antimicrobial peptide	2013	Department of Food Science, National Taiwan Ocean University, Keelung, Taiwan	Experimental	Preclinical		MRSA (methicillin resistant Staphylococcus aureus)		TRUE	Yes	Yes		http://aac.asm.org/content/58/3/1538.full				https://pubchem.ncbi.nlm.nih.gov/compound/16143997	CC[C@H](C)[C@@H](C(=O)N[C@@H]([C@@H](C)CC)C(=O)N[C@@H](CO)C(=O)N[C@@H](CO)C(=O)N1CCC[C@H]1C(=O)N[C@@H](CC(C)C)C(=O)N[C@@H](CC2=CC=CC=C2)C(=O)N[C@@H](CCCCN)C(=O)N[C@@H]([C@@H](C)O)C(=O)N[C@@H](CC(C)C)C(=O)N[C@@H](CC(C)C)C(=O)N[C@@H](CO)C(=O)N[C@@H](C)C(=O)N[C@@H](C(C)C)C(=O)NCC(=O)N[C@@H](CO)C(=O)N[C@@H](C)C(=O)N[C@@H](CC(C)C)C(=O)N[C@@H](CO)C(=O)N[C@@H](CO)C(=O)N[C@@H](CO)C(=O)NCC(=O)NCC(=O)N[C@@…	InChI=1S/C154H248N36O45/c1-23-84(16)122(186-150(230)123(85(17)24-2)185-131(211)95(48-36-38-56-156)169-146(226)114-50-40-58-190(114)153(233)124(86(18)25-3)187-140(220)102(63-82(12)13)172-126(206)87(19)162-133(213)104(65-92-43-31-27-32-44-92)174-138(218)103(166-116(200)67-157)64-91-41-29-26-30-42-91)149(229)182-111(76-196)145(225)183-112(77-197)152(232)189-57-39-49-113(189)147(227)176-100(61-80(8)9…	CTVQQQPWNOVEAG-QDOPKCMFSA-N	CC[C@H](C)[C@@H](C(=O)N[C@@H](CO)C(=O)N[C@@H](CO)C(=O)N1CCC[C@H]1C(=O)N[C@@H](CC(C)C)C(=O)N[C@@H](CC2=CC=CC=C2)C(=O)N[C@@H](CCCCN)C(=O)N[C@@H]([C@@H](C)O)C(=O)N[C@@H](CC(C)C)C(=O)N[C@@H](CC(C)C)C(=O)N[C@@H](CO)C(=O)N[C@@H](C)C(=O)N[C@@H](C(C)C)C(=O)NCC(=O)N[C@@H](CO)C(=O)N[C@@H](C)C(=O)N[C@@H](CC(C)C)C(=O)N[C@@H](CO)C(=O)N[C@@H](CO)C(=O)N[C@@H](CO)C(=O)NCC(=O)NCC(=O)N[C@@H](CCC(=O)N)C(=O)N[C@@H](…	InChI=1S/C154H248N36O45/c1-23-84(16)122(186-150(230)123(85(17)24-2)185-131(211)95(48-36-38-56-156)169-146(226)114-50-40-58-190(114)153(233)124(86(18)25-3)187-140(220)102(63-82(12)13)172-126(206)87(19)162-133(213)104(65-92-43-31-27-32-44-92)174-138(218)103(166-116(200)67-157)64-91-41-29-26-30-42-91)149(229)182-111(76-196)145(225)183-112(77-197)152(232)189-57-39-49-113(189)147(227)176-100(61-80(8)9…	CTVQQQPWNOVEAG-QDOPKCMFSA-N
42	Peptide 1018	IDR-1018	Antimicrobial peptide	2012	Centre for Microbial Diseases and Immunity Research, Department of Microbiology and Immunology, University of British Columbia, Vancouver, Canada	Experimental	Preclinical		Biofilm degradation in combination with standard antibiotics against the ESKAPE pathogens: Enterococcus faecium, Staphylococcus aureus, Klebsiella pneumoniae, Acinetobacter baumannii, Pseudomonas aeruginosa, and Enterobacter species.	TRUE	TRUE	Yes			https://journals.plos.org/plosone/article?id=10.1371/journal.pone.0059119#pone.0059119-Achtman1		http://aac.asm.org/content/58/9/5363.full | http://journals.plos.org/plosone/article?id=10.1371/journal.pone.0039373		https://pubchem.ncbi.nlm.nih.gov/compound/155527735	CC[C@H](C)[C@@H](C(=O)N[C@@H](CC1=CNC2=CC=CC=C21)C(=O)N[C@@H](CCCN=C(N)N)C(=O)N[C@@H](CCCN=C(N)N)C(=O)N)NC(=O)[C@H](CCCN=C(N)N)NC(=O)[C@H](C(C)C)NC(=O)[C@H](C)NC(=O)[C@H](C(C)C)NC(=O)[C@H]([C@@H](C)CC)NC(=O)[C@H](CC(C)C)NC(=O)[C@H](CCCN=C(N)N)NC(=O)[C@H](C(C)C)N	InChI=1S/C71H126N26O12/c1-14-39(11)54(66(108)93-50(33-42-34-86-44-23-17-16-22-43(42)44)61(103)89-46(25-19-29-83-69(76)77)58(100)88-45(56(73)98)24-18-28-82-68(74)75)96-60(102)48(27-21-31-85-71(80)81)91-65(107)53(38(9)10)94-57(99)41(13)87-64(106)52(37(7)8)95-67(109)55(40(12)15-2)97-62(104)49(32-35(3)4)92-59(101)47(26-20-30-84-70(78)79)90-63(105)51(72)36(5)6/h16-17,22-23,34-41,45-55,86H,14-15,18-21,…	RNOHIZCXHRBFRE-MUOSHHONSA-N	CC[C@H](C)[C@@H](C(=O)N[C@@H](CC1=CNC2=C1C=CC=C2)C(=O)N[C@@H](CCCN=C(N)N)C(=O)N[C@@H](CCCN=C(N)N)C(=O)N)NC(=O)[C@H](CCCN=C(N)N)NC(=O)[C@H](C(C)C)NC(=O)[C@H](C)NC(=O)[C@H](C(C)C)NC(=O)[C@H]([C@@H](C)CC)NC(=O)[C@H](CC(C)C)NC(=O)[C@H](CCCN=C(N)N)NC(=O)[C@H](C(C)C)N	InChI=1S/C71H126N26O12/c1-14-39(11)54(66(108)93-50(33-42-34-86-44-23-17-16-22-43(42)44)61(103)89-46(25-19-29-83-69(76)77)58(100)88-45(56(73)98)24-18-28-82-68(74)75)96-60(102)48(27-21-31-85-71(80)81)91-65(107)53(38(9)10)94-57(99)41(13)87-64(106)52(37(7)8)95-67(109)55(40(12)15-2)97-62(104)49(32-35(3)4)92-59(101)47(26-20-30-84-70(78)79)90-63(105)51(72)36(5)6/h16-17,22-23,34-41,45-55,86H,14-15,18-21,…	RNOHIZCXHRBFRE-MUOSHHONSA-N
43	Kocurin	PM181104	Antimicrobial peptide	2013	Piramal Enterprises Limited, India	Experimental	Preclinical		Novel thiazolyl cyclic-peptide antibiotic, PM181104 exhibits a potent in vitro antibacterial activity against a broad range of Gram-positive bacteria, including methicillin-resistant Staphylococcus aureus (MRSA) and vancomycin-resistant enterococci (VRE)		TRUE			Natural product from marine sponge-associated actinobacterium strain of the genus <i>Kocuria</i> (MTCC 5269)	https://journals.asm.org/doi/10.1128/aac.01059-13?url_ver=Z39.88-2003&rfr_id=ori%3Arid%3Acrossref.org&rfr_dat=cr_pub++0pubmed		http://aac.asm.org/content/57/11/5315.full | https://www.ncbi.nlm.nih.gov/pmc/articles/PMC3640387/		https://pubchem.ncbi.nlm.nih.gov/compound/71816533	CC1=C2C(=O)N[C@H](C3=NC(=CS3)C(=O)N[C@H](C4=N[C@@H](CS4)C(=O)N[C@H](C(=O)N5CCC[C@H]5C6=NC(=CS6)C7=NC(=CS7)C8=C(C=CC(=N8)C9=NC(=CS9)C(=O)NC(=C)C(=O)N[C@@H](C)C(=O)N%10CCC[C@H]%10C(=O)NC(=C)C(=O)NC(=C)C(=O)N)C(=N2)O1)CC%11=CC=C(C=C%11)O)CC%12=CC=CC=C%12)CC(=O)N	InChI=1S/C69H66N18O13S5/c1-31(54(71)90)72-55(91)33(3)74-60(96)49-13-9-21-86(49)68(98)34(4)75-56(92)32(2)73-57(93)45-27-102-63(81-45)40-20-19-39-53(76-40)44-26-101-66(80-44)48-30-105-67(84-48)50-14-10-22-87(50)69(99)43(24-37-15-17-38(88)18-16-37)79-59(95)47-29-103-64(82-47)41(23-36-11-7-6-8-12-36)77-58(94)46-28-104-65(83-46)42(25-51(70)89)78-61(97)52-35(5)100-62(39)85-52/h6-8,11-12,15-20,26-28,30,…	WWWYMYPACSXBTM-GVYUJTEBSA-N	C=C(C(=O)N)NC(=O)C(=C)NC(=O)[C@@H]1CCCN1C(=O)[C@H](C)NC(=O)C(=C)NC(=O)C2=CSC(=N2)C3=CC=C4C(=N3)C5=CSC(=N5)C6=CSC(=N6)[C@@H]7CCCN7C(=O)[C@H](CC8=CC=C(C=C8)O)NC(=O)[C@@H]9CSC(=N9)[C@H](CC%10=CC=CC=C%10)NC(=O)C%11=CSC(=N%11)[C@H](CC(=O)N)NC(=O)C%12=C(C)OC4=N%12	InChI=1S/C69H66N18O13S5/c1-31(54(71)90)72-55(91)33(3)74-60(96)49-13-9-21-86(49)68(98)34(4)75-56(92)32(2)73-57(93)45-27-102-63(81-45)40-20-19-39-53(76-40)44-26-101-66(80-44)48-30-105-67(84-48)50-14-10-22-87(50)69(99)43(24-37-15-17-38(88)18-16-37)79-59(95)47-29-103-64(82-47)41(23-36-11-7-6-8-12-36)77-58(94)46-28-104-65(83-46)42(25-51(70)89)78-61(97)52-35(5)100-62(39)85-52/h6-8,11-12,15-20,26-28,30,…	WWWYMYPACSXBTM-GVYUJTEBSA-N
44	Protonectin		Antimicrobial peptide	1993	Key Laboratory of Preclinical Study for New Drugs of Gansu Province, School of Basic Medical Sciences, Lanzhou University, Lanzhou, People's Republic of China	Experimental	Preclinical		A good potential template for future AMP design based on protonectin. E.coli and S.aureus tested.	TRUE	TRUE				https://journals.asm.org/doi/full/10.1128/aac.02311-12		http://aac.asm.org/content/57/10/4632.full | https://www.ncbi.nlm.nih.gov/pubmed/7513243		https://www.uniprot.org/uniprotkb/P69437/entry	null	null	null	null	null	null
45	PXL150		Antimicrobial peptide	2013	Pergamum AB, Karolinska Institutet Science Park, Solna, Sweden	Experimental	Preclinical		Staphylococcal surgical site infections	TRUE	TRUE		Yes	Synthetic compound			http://aac.asm.org/content/58/5/2982.full | https://www.ncbi.nlm.nih.gov/pmc/articles/PMC3602619/
46	RRIKA		Antimicrobial peptide	2014	Department of Comparative Pathobiology, College of Veterinary Medicine, Purdue University, West Lafayette, Indiana, USA	Experimental	Preclinical		Staphylococcus aureus		TRUE	Yes		Synthetic compound	http://aac.asm.org/content/58/7/4113.full		http://aac.asm.org/content/58/7/4113.full | https://www.ncbi.nlm.nih.gov/pmc/articles/PMC4207544/
47	RR		Antimicrobial peptide	2014	Department of Comparative Pathobiology, College of Veterinary Medicine, Purdue University, West Lafayette, Indiana, USA	Experimental	Preclinical		Staphylococcus aureus		TRUE	Yes		Synthetic compound	http://aac.asm.org/content/58/7/4113.full		http://aac.asm.org/content/58/7/4113.full | https://www.ncbi.nlm.nih.gov/pmc/articles/PMC4207544/
48	SASPject3.1		Antimicrobial peptide	2014	Phico Therapeutics Ltd., UK	Experimental	Preclinical		SASPjectâ„¢ PT3.1 is being developed against Pseudomonas aeruginosa	TRUE			Yes		http://www.phicotx.co.uk/#products		https://www.ncbi.nlm.nih.gov/pmc/articles/PMC8538823/	US20140242032A1
49	SASPject4		Antimicrobial peptide	2014	Phico Therapeutics Ltd., UK	Experimental	Preclinical		SASPjectâ„¢ PT4 is being developed for systemic (intravenous) use against both Escherichia coli and Klebsiella pneumoniae.	TRUE			Yes		http://www.phicotx.co.uk/#products		https://www.ncbi.nlm.nih.gov/pmc/articles/PMC8538823/
50	Temporin A		Antimicrobial peptide	2000	Istituto Pasteur-Fondazione Cenci Bolognetti, Dipartimento di Scienze Biochimiche â€œA. Rossi Fanelli,â€ Sapienza UniversitÃ di Roma, Rome, Italy	Experimental	Preclinical		Staphylococcus aureus, invasive skin and soft tissue infections (SSTIs). Unknown mechanism.		TRUE						http://aac.asm.org/content/44/1/68.full | http://aac.asm.org/content/58/5/2520.full		https://pubchem.ncbi.nlm.nih.gov/compound/9920205	CC[C@H](C)[C@@H](C(=O)N[C@@H](CC(C)C)C(=O)N)NC(=O)CNC(=O)[C@H](CO)NC(=O)[C@H](CC(C)C)NC(=O)[C@H](C(C)C)NC(=O)[C@H](CCCN=C(N)N)NC(=O)CNC(=O)[C@H]([C@@H](C)CC)NC(=O)[C@H](CC(C)C)NC(=O)[C@@H]1CCCN1C(=O)[C@H](CC(C)C)NC(=O)[C@H](CC2=CC=CC=C2)N	InChI=1S/C68H117N17O14/c1-15-41(13)55(84-62(94)48(30-38(7)8)78-63(95)51-25-21-27-85(51)67(99)49(31-39(9)10)80-58(90)44(69)32-43-22-18-17-19-23-43)64(96)75-33-52(87)76-45(24-20-26-73-68(71)72)60(92)83-54(40(11)12)65(97)79-47(29-37(5)6)61(93)81-50(35-86)59(91)74-34-53(88)82-56(42(14)16-2)66(98)77-46(57(70)89)28-36(3)4/h17-19,22-23,36-42,44-51,54-56,86H,15-16,20-21,24-35,69H2,1-14H3,(H2,70,89)(H,74,…	NMMAFNVBUDEZDD-VMMPLCMKSA-N	CC[C@H](C)[C@@H](C(=O)NCC(=O)N[C@@H](CCCN=C(N)N)C(=O)N[C@@H](C(C)C)C(=O)N[C@@H](CC(C)C)C(=O)N[C@@H](CO)C(=O)NCC(=O)N[C@@H]([C@@H](C)CC)C(=O)N[C@@H](CC(C)C)C(=O)N)NC(=O)[C@H](CC(C)C)NC(=O)[C@@H]1CCCN1C(=O)[C@H](CC(C)C)NC(=O)[C@H](CC2=CC=CC=C2)N	InChI=1S/C68H117N17O14/c1-15-41(13)55(84-62(94)48(30-38(7)8)78-63(95)51-25-21-27-85(51)67(99)49(31-39(9)10)80-58(90)44(69)32-43-22-18-17-19-23-43)64(96)75-33-52(87)76-45(24-20-26-73-68(71)72)60(92)83-54(40(11)12)65(97)79-47(29-37(5)6)61(93)81-50(35-86)59(91)74-34-53(88)82-56(42(14)16-2)66(98)77-46(57(70)89)28-36(3)4/h17-19,22-23,36-42,44-51,54-56,86H,15-16,20-21,24-35,69H2,1-14H3,(H2,70,89)(H,74,…	NMMAFNVBUDEZDD-VMMPLCMKSA-N
51	Temporin B		Antimicrobial peptide	2000	Istituto Pasteur-Fondazione Cenci Bolognetti, Dipartimento di Scienze Biochimiche â€œA. Rossi Fanelli,â€ Sapienza UniversitÃ di Roma, Rome, Italy	Experimental	Preclinical		Staphylococcus aureus, invasive skin and soft tissue infections (SSTIs). Unknown mechanism.		TRUE				http://aac.asm.org/content/58/5/2520.full		http://aac.asm.org/content/44/1/68.full		https://pubchem.ncbi.nlm.nih.gov/compound/10102994	CC[C@H](C)[C@@H](C(=O)N[C@@H](C(C)C)C(=O)NCC(=O)N[C@@H](CC(=O)N)C(=O)N[C@@H](CC(C)C)C(=O)N[C@@H](CC(C)C)C(=O)N[C@@H](CCCCN)C(=O)N[C@@H](CO)C(=O)N[C@@H](CC(C)C)C(=O)N[C@@H](CC(C)C)C(=O)N)NC(=O)[C@@H]1CCCN1C(=O)[C@H](CC(C)C)NC(=O)[C@H](CC(C)C)N	InChI=1S/C67H122N16O15/c1-17-41(16)55(82-64(95)51-22-20-24-83(51)67(98)49(30-39(12)13)79-57(88)42(69)25-34(2)3)66(97)81-54(40(14)15)65(96)72-32-53(86)73-48(31-52(70)85)62(93)77-47(29-38(10)11)61(92)76-45(27-36(6)7)59(90)74-43(21-18-19-23-68)58(89)80-50(33-84)63(94)78-46(28-37(8)9)60(91)75-44(56(71)87)26-35(4)5/h34-51,54-55,84H,17-33,68-69H2,1-16H3,(H2,70,85)(H2,71,87)(H,72,96)(H,73,86)(H,74,90)(H…	AYROABJJLVQQJK-UCGIAFIRSA-N	CC[C@H](C)[C@@H](C(=O)N[C@@H](C(C)C)C(=O)NCC(=O)N[C@@H](CC(=O)N)C(=O)N[C@@H](CC(C)C)C(=O)N[C@@H](CC(C)C)C(=O)N[C@@H](CCCCN)C(=O)N[C@@H](CO)C(=O)N[C@@H](CC(C)C)C(=O)N[C@@H](CC(C)C)C(=O)N)NC(=O)[C@@H]1CCCN1C(=O)[C@H](CC(C)C)NC(=O)[C@H](CC(C)C)N	InChI=1S/C67H122N16O15/c1-17-41(16)55(82-64(95)51-22-20-24-83(51)67(98)49(30-39(12)13)79-57(88)42(69)25-34(2)3)66(97)81-54(40(14)15)65(96)72-32-53(86)73-48(31-52(70)85)62(93)77-47(29-38(10)11)61(92)76-45(27-36(6)7)59(90)74-43(21-18-19-23-68)58(89)80-50(33-84)63(94)78-46(28-37(8)9)60(91)75-44(56(71)87)26-35(4)5/h34-51,54-55,84H,17-33,68-69H2,1-16H3,(H2,70,85)(H2,71,87)(H,72,96)(H,73,86)(H,74,90)(H…	AYROABJJLVQQJK-UCGIAFIRSA-N
52	TP10 (transportan-10)		Antimicrobial peptide	2003	Department of Molecular Biosciences, The Wenner-Gren Institute, Stockholm University, Stockholm, Sweden	Experimental	Preclinical		N. meningitidis	TRUE					http://aac.asm.org/content/57/8/3704.full		https://www.ncbi.nlm.nih.gov/pubmed/14661273
53	Tripropeptin C		Antimicrobial peptide (tripropeptin lipodepsipeptide)	2001	Laboratory of Disease Biology, Institute of Microbial Chemistry, Tokyo, Japan	Experimental	Preclinical		MRSA (methicillin resistant Staphylococcus aureus) and VRE (vancomycin resistant Enterococcus sp.)		TRUE			Natural product from soil bacterium <i>Lysobacter</i> sp. strain BMK333-48F3	https://www.bikaken.or.jp/english/project/tripropeptin.html		https://www.jstage.jst.go.jp/article/antibiotics1968/54/12/54_12_1054/_pdf | http://www.ncbi.nlm.nih.gov/pmc/articles/PMC3147643/pdf/zac3821.pdf		https://pubchem.ncbi.nlm.nih.gov/compound/58960776	CC(C)CCCCCCCCCC1CC(=O)NC(C(=O)N2CCCC2C(=O)N3CCCC3C(=O)NC(C(=O)NC(C(=O)NC(C(=O)N4CCC(C4C(=O)NC(C(=O)O1)C(C(=O)O)O)O)CO)C(C(=O)O)O)CCCN=C(N)N)C(C)O	InChI=1S/C51H83N11O19/c1-26(2)14-9-7-5-4-6-8-10-15-28-24-34(66)57-35(27(3)64)47(75)61-22-13-18-32(61)46(74)60-21-12-17-31(60)42(70)55-29(16-11-20-54-51(52)53)41(69)58-36(39(67)48(76)77)43(71)56-30(25-63)45(73)62-23-19-33(65)38(62)44(72)59-37(50(80)81-28)40(68)49(78)79/h26-33,35-40,63-65,67-68H,4-25H2,1-3H3,(H,55,70)(H,56,71)(H,57,66)(H,58,69)(H,59,72)(H,76,77)(H,78,79)(H4,52,53,54)	ZRHHHIZQDIARCA-UHFFFAOYSA-N	CC(C)CCCCCCCCCC1CC(=O)NC(C(C)O)C(=O)N2CCCC2C(=O)N3CCCC3C(=O)NC(CCCN=C(N)N)C(=O)NC(C(C(=O)O)O)C(=O)NC(CO)C(=O)N4CCC(C4C(=O)NC(C(C(=O)O)O)C(=O)O1)O	InChI=1S/C51H83N11O19/c1-26(2)14-9-7-5-4-6-8-10-15-28-24-34(66)57-35(27(3)64)47(75)61-22-13-18-32(61)46(74)60-21-12-17-31(60)42(70)55-29(16-11-20-54-51(52)53)41(69)58-36(39(67)48(76)77)43(71)56-30(25-63)45(73)62-23-19-33(65)38(62)44(72)59-37(50(80)81-28)40(68)49(78)79/h26-33,35-40,63-65,67-68H,4-25H2,1-3H3,(H,55,70)(H,56,71)(H,57,66)(H,58,69)(H,59,72)(H,76,77)(H,78,79)(H4,52,53,54)	ZRHHHIZQDIARCA-UHFFFAOYSA-N
54	Xenohagxin		Antimicrobial peptide	2014	Jazan Univ., Gizan, Saudi Arabia	Experimental	Preclinical		Xenohagxin is produced by X. indica. It has antimicrobial activity against S. aureus, B. subtilis, S. pyogenes, E.coli and K. pneumoniae but not Proteus vulgaris	TRUE	TRUE						http://www.abstractsonline.com/Plan/ViewAbstract.aspx?mID=3529&sKey=9b788aa9-8ce3-4ae2-b894-6d586762ca25&cKey=3a1d4cd6-330d-4685-a54f-be87f7100af0&mKey=5d6b1802-e453-486b-bcbb-b11d1182d8bb
55	LTX-109	AMC-109 | lytixar | Voxvoganan	Antimicrobial peptidomimetic	2008	Lytix Biopharma, Norway	Active (as of 2024)	Phase 2		Topical treatment of skin infections and nasal eradication of staphylococcus, regardless of resistance.		TRUE		Yes	Synthetic compound	https://journals.asm.org/doi/full/10.1128/aac.03513-14?rfr_dat=cr_pub++0pubmed&url_ver=Z39.88-2003&rfr_id=ori%3Arid%3Acrossref.org	13759	https://idsa.confex.com/idsa/2008/webprogram/Paper26744.html | http://www.lytixbiopharma.com/news/162/130/Lytix-Biopharma-presented-new-data-on-antimicrobial-drug-LytixarTM-LTX-109-at-ICAAC.html | http://www.lytixbiopharma.com/uploads/A2_030_Lytix_Biopharma_poster_96x48inch.pdf		https://pubchem.ncbi.nlm.nih.gov/compound/25242323	CC(C)(C)C1=CC2=C(C(=C1)C(C)(C)C)NC(=C2C[C@@H](C(=O)N[C@@H](CCCN=C(N)N)C(=O)NCCC3=CC=CC=C3)NC(=O)[C@H](CCCN=C(N)N)N)C(C)(C)C	InChI=1S/C43H69N11O3/c1-41(2,3)27-23-28-29(35(43(7,8)9)54-34(28)30(24-27)42(4,5)6)25-33(53-36(55)31(44)17-13-20-50-39(45)46)38(57)52-32(18-14-21-51-40(47)48)37(56)49-22-19-26-15-11-10-12-16-26/h10-12,15-16,23-24,31-33,54H,13-14,17-22,25,44H2,1-9H3,(H,49,56)(H,52,57)(H,53,55)(H4,45,46,50)(H4,47,48,51)/t31-,32-,33-/m0/s1	ZVOYWSKEBVVLGW-ZDCRTTOTSA-N	CC(C)(C)C1=CC2=C(C(=C1)C(C)(C)C)NC(=C2C[C@@H](C(=O)N[C@@H](CCCN=C(N)N)C(=O)NCCC3=CC=CC=C3)NC(=O)[C@H](CCCN=C(N)N)N)C(C)(C)C	InChI=1S/C43H69N11O3/c1-41(2,3)27-23-28-29(35(43(7,8)9)54-34(28)30(24-27)42(4,5)6)25-33(53-36(55)31(44)17-13-20-50-39(45)46)38(57)52-32(18-14-21-51-40(47)48)37(56)49-22-19-26-15-11-10-12-16-26/h10-12,15-16,23-24,31-33,54H,13-14,17-22,25,44H2,1-9H3,(H,49,56)(H,52,57)(H,53,55)(H4,45,46,50)(H4,47,48,51)/t31-,32-,33-/m0/s1	ZVOYWSKEBVVLGW-ZDCRTTOTSA-N
56	Pexiganan		Antimicrobial peptide	1998	JMI Laboratories, USA / Dipexium Pharmaceuticals (DPRX)	Active (as of 2024)	Phase 3		Treatment of mild infections associated with diabetic foot ulcers, including gram-negative and positive infections.	TRUE	TRUE			Pexiganan acetate: Topical antimicrobial By: Graul, A.; Leeson, P. https://journals.prous.com/journals/servlet/xmlxsl/pk_journals.xml_toc_pr?p_JournalID=2&p_IssueID=336			http://aac.asm.org/content/59/3/1751.full | http://www.ncbi.nlm.nih.gov/pubmed/25583717		https://pubchem.ncbi.nlm.nih.gov/compound/16132253	CC[C@H](C)[C@@H](C(=O)NCC(=O)N[C@@H](CCCCN)C(=O)N[C@@H](CC1=CC=CC=C1)C(=O)N[C@@H](CC(C)C)C(=O)N[C@@H](CCCCN)C(=O)N[C@@H](CCCCN)C(=O)N[C@@H](C)C(=O)N[C@@H](CCCCN)C(=O)N[C@@H](CCCCN)C(=O)N[C@@H](CC2=CC=CC=C2)C(=O)NCC(=O)N[C@@H](CCCCN)C(=O)N[C@@H](C)C(=O)N[C@@H](CC3=CC=CC=C3)C(=O)N[C@@H](C(C)C)C(=O)N[C@@H](CCCCN)C(=O)N[C@@H]([C@@H](C)CC)C(=O)N[C@@H](CC(C)C)C(=O)N[C@@H](CCCCN)C(=O)N[C@@H](CCCCN)C(=O)…	InChI=1S/C122H210N32O22/c1-13-77(9)102(152-98(155)71-132)120(174)135-73-100(157)139-86(50-26-35-59-125)110(164)150-96(69-82-44-20-16-21-45-82)118(172)148-93(66-74(3)4)116(170)145-90(54-30-39-63-129)113(167)142-87(51-27-36-60-126)109(163)137-79(11)105(159)141-88(52-28-37-61-127)112(166)143-91(55-31-40-64-130)114(168)149-95(68-81-42-18-15-19-43-81)107(161)134-72-99(156)138-85(49-25-34-58-124)108(16…	KGZGFSNZWHMDGZ-KAYYGGFYSA-N	CC[C@H](C)[C@@H](C(=O)NCC(=O)N[C@@H](CCCCN)C(=O)N[C@@H](CC1=CC=CC=C1)C(=O)N[C@@H](CC(C)C)C(=O)N[C@@H](CCCCN)C(=O)N[C@@H](CCCCN)C(=O)N[C@@H](C)C(=O)N[C@@H](CCCCN)C(=O)N[C@@H](CCCCN)C(=O)N[C@@H](CC2=CC=CC=C2)C(=O)NCC(=O)N[C@@H](CCCCN)C(=O)N[C@@H](C)C(=O)N[C@@H](CC3=CC=CC=C3)C(=O)N[C@@H](C(C)C)C(=O)N[C@@H](CCCCN)C(=O)N[C@@H]([C@@H](C)CC)C(=O)N[C@@H](CC(C)C)C(=O)N[C@@H](CCCCN)C(=O)N[C@@H](CCCCN)C(=O)…	InChI=1S/C122H210N32O22/c1-13-77(9)102(152-98(155)71-132)120(174)135-73-100(157)139-86(50-26-35-59-125)110(164)150-96(69-82-44-20-16-21-45-82)118(172)148-93(66-74(3)4)116(170)145-90(54-30-39-63-129)113(167)142-87(51-27-36-60-126)109(163)137-79(11)105(159)141-88(52-28-37-61-127)112(166)143-91(55-31-40-64-130)114(168)149-95(68-81-42-18-15-19-43-81)107(161)134-72-99(156)138-85(49-25-34-58-124)108(16…	KGZGFSNZWHMDGZ-KAYYGGFYSA-N
57	WR12		Antimicrobial peptide	2015	Center for Vaccine Research, Department of Microbiology and Molecular Genetics,b University of Pittsburgh School of Medicine, Pittsburgh, Pennsylvania, USA	Experimental	Preclinical		Engineered cationic peptide; active against P. aeruginosa and S. aureus	TRUE	TRUE				https://journals.asm.org/doi/full/10.1128/aac.02218-12		http://aac.asm.org/content/57/6/2511.full			N=C(N)NCCC[C@H](NC(=O)[C@H](CCCNC(=N)N)NC(=O)[C@H](CC1=CNC2=CC=CC=C12)NC(=O)[C@H](CC3=CNC4=CC=CC=C34)NC(=O)[C@H](CCCNC(=N)N)NC(=O)[C@H](CCCNC(=N)N)NC(=O)[C@H](CC5=CNC6=CC=CC=C56)NC(=O)C(CC7=CNC8=CC=CC=C78)NC(=O)[C@H](CCCNC(=N)N)NC(=O)[C@H](CC9=CNC%10=CC=CC=C9%10)NC(=O)[C@H](CC%11=CNC%12=CC=CC=C%11%12)NC(=O)[C@@H](N)CCCNC(=N)N)C(=O)O	InChI=1S/C102H134N36O13/c103-67(25-13-37-116-97(104)105)85(139)133-79(43-55-49-122-68-26-7-1-19-61(55)68)93(147)136-80(44-56-50-123-69-27-8-2-20-62(56)69)92(146)131-77(35-17-41-120-101(112)113)89(143)135-84(48-60-54-127-73-31-12-6-24-66(60)73)95(149)137-81(45-57-51-124-70-28-9-3-21-63(57)70)90(144)129-74(32-14-38-117-98(106)107)86(140)128-76(34-16-40-119-100(110)111)88(142)134-83(47-59-53-126-72-…	OHWTTZNHWJUMDT-OPYPMLNJSA-N	C1=CC2=C(C=C1)NC=C2C[C@@H](C(=O)N[C@@H](CC3=CNC4=C3C=CC=C4)C(=O)N[C@@H](CCCNC(=N)N)C(=O)NC(CC5=CNC6=C5C=CC=C6)C(=O)N[C@@H](CC7=CNC8=C7C=CC=C8)C(=O)N[C@@H](CCCNC(=N)N)C(=O)N[C@@H](CCCNC(=N)N)C(=O)N[C@@H](CC9=CNC%10=C9C=CC=C%10)C(=O)N[C@@H](CC%11=CNC%12=C%11C=CC=C%12)C(=O)N[C@@H](CCCNC(=N)N)C(=O)N[C@@H](CCCNC(=N)N)C(=O)O)NC(=O)[C@H](CCCNC(=N)N)N	InChI=1S/C102H134N36O13/c103-67(25-13-37-116-97(104)105)85(139)133-79(43-55-49-122-68-26-7-1-19-61(55)68)93(147)136-80(44-56-50-123-69-27-8-2-20-62(56)69)92(146)131-77(35-17-41-120-101(112)113)89(143)135-84(48-60-54-127-73-31-12-6-24-66(60)73)95(149)137-81(45-57-51-124-70-28-9-3-21-63(57)70)90(144)129-74(32-14-38-117-98(106)107)86(140)128-76(34-16-40-119-100(110)111)88(142)134-83(47-59-53-126-72-…	OHWTTZNHWJUMDT-OPYPMLNJSA-N
58	WLBU2		Antimicrobial peptide	2006	Center for Vaccine Research, Department of Microbiology and Molecular Genetics,b University of Pittsburgh School of Medicine, Pittsburgh, Pennsylvania, USA	Experimental	Preclinical		Engineered cationic peptide; active against P. aeruginosa and S. aureus	TRUE	TRUE				https://academic.oup.com/jac/article/60/3/669/735716		https://academic.oup.com/jac/article/60/3/669/735716			CC(C)[C@H](NC(=O)[C@H](CC1=CNC2=CC=CC=C12)NC(=O)[C@H](CCCNC(=N)N)NC(=O)[C@H](CCCNC(=N)N)NC(=O)[C@@H](NC(=O)[C@@H](NC(=O)[C@H](CCCNC(=N)N)NC(=O)[C@@H](NC(=O)[C@@H](NC(=O)[C@H](CCCNC(=N)N)NC(=O)[C@H](CCCNC(=N)N)NC(=O)[C@@H](NC(=O)[C@H](CC3=CNC4=CC=CC=C34)NC(=O)[C@H](CCCNC(=N)N)NC(=O)[C@H](CCCNC(=N)N)NC(=O)[C@@H](NC(=O)[C@H](CCCNC(=N)N)NC(=O)[C@H](CCCNC(=N)N)NC(=O)[C@@H](NC(=O)[C@H](CC5=CNC6=CC=CC=C…	InChI=1S/C151H260N66O25/c1-74(2)107(210-124(227)100(51-32-64-188-148(171)172)198-118(221)97(48-29-61-185-145(165)166)201-131(234)108(75(3)4)213-127(230)104(68-82-71-192-89-40-20-17-36-85(82)89)207-121(224)92(43-24-56-180-140(155)156)195-115(218)88(152)39-23-55-179-139(153)154)130(233)200-95(46-27-59-183-143(161)162)116(219)196-93(44-25-57-181-141(157)158)122(225)208-105(69-83-72-193-90-41-21-18-3…	IPTOEBOJTUAETA-GBIRDKSFSA-N	CC(C)[C@@H](C(=O)N[C@@H](CCCNC(=N)N)C(=O)N[C@@H](CCCNC(=N)N)C(=O)N[C@@H](CC1=CNC2=C1C=CC=C2)C(=O)N[C@@H](C(C)C)C(=O)N[C@@H](CCCNC(=N)N)C(=O)N[C@@H](CCCNC(=N)N)C(=O)N[C@@H](C(C)C)C(=O)N[C@@H](C(C)C)C(=O)N[C@@H](CCCNC(=N)N)C(=O)N[C@@H](C(C)C)C(=O)N[C@@H](C(C)C)C(=O)N[C@@H](CCCNC(=N)N)C(=O)N[C@@H](CCCNC(=N)N)C(=O)N[C@@H](CC3=CNC4=C3C=CC=C4)C(=O)N[C@@H](C(C)C)C(=O)N[C@@H](CCCNC(=N)N)C(=O)N[C@@H](CCCN…	InChI=1S/C151H260N66O25/c1-74(2)107(210-124(227)100(51-32-64-188-148(171)172)198-118(221)97(48-29-61-185-145(165)166)201-131(234)108(75(3)4)213-127(230)104(68-82-71-192-89-40-20-17-36-85(82)89)207-121(224)92(43-24-56-180-140(155)156)195-115(218)88(152)39-23-55-179-139(153)154)130(233)200-95(46-27-59-183-143(161)162)116(219)196-93(44-25-57-181-141(157)158)122(225)208-105(69-83-72-193-90-41-21-18-3…	IPTOEBOJTUAETA-GBIRDKSFSA-N
59	Subtilosin		Antimicrobial peptide	1985	Department of Pharmaceutics, Ernest Mario School of Pharmacy, Rutgers, The State University of New Jersey, New Brunswick, New Jersey, USA	Experimental	Preclinical		Treatment option for bacterial vaginosis (BV), in combination with polyethylene glycol (PEG)-based hydrogels.Caused by the following: Gardnerella vaginalis, Prevotella, Peptostreptococcus, Mobiluncus, and Bacteroides spp	TRUE		Yes					http://aac.asm.org/content/58/5/2747.full | https://www.ncbi.nlm.nih.gov/pubmed/3936839		https://pubchem.ncbi.nlm.nih.gov/compound/44227770	CCC(C)C1C(=O)NC(C(=O)NCC(=O)NC(C(=O)NC2(C(=O)NCC(=O)NC(C(=O)NC3(C(=O)NCC(=O)NC(C(=O)NC(C(=O)NCC(=O)NC(C(=O)NC(C(=O)NCC(=O)NC(CS3)C(=O)NC(C(=O)NC(C(=O)NC(CS2)C(=O)NC(C(=O)NC(C(=O)NCC(=O)NC(C(=O)NC(C(=O)NC4CSC(C(=O)NC(C(=O)N1)CCC(=O)O)(NC(=O)C(NC(=O)C5CCCN5C(=O)C(NC(=O)C6CCCN6C(=O)CNC(=O)C(NC(=O)C(NC(=O)C(NC4=O)CC(C)C)C(C)C)CC(=O)O)C(C)CC)CC(=O)O)CC7=CC=CC=C7)C)C)C(C)CC)CO)C(C)O)C)CCCCN)CC(=O)N)CC8…	InChI=1S/C152H226N38O45S3/c1-22-76(12)118-142(228)159-62-108(196)163-80(16)123(209)165-81(17)124(210)178-102-70-237-151(59-87-39-29-26-30-40-87,187-139(225)99(57-116(206)207)175-140(226)105-45-36-50-190(105)146(232)120(78(14)24-3)184-141(227)104-44-35-49-189(104)113(201)67-160-129(215)98(56-115(204)205)176-143(229)117(75(10)11)181-133(219)94(52-73(6)7)173-136(102)222)148(234)180-92(46-47-114(202)…	TXVROFQRFWFJGU-UHFFFAOYSA-N	CCC(C)C1C(=O)NCC(=O)NC(C)C(=O)NC(C)C(=O)NC2CSC(CC3=CC=CC=C3)(C(=O)NC(CCC(=O)O)C(=O)NC(C(C)CC)C(=O)NC(C)C(=O)NCC(=O)NC(C)C(=O)NC4(C(C)O)C(=O)NCC(=O)NC(CC(C)C)C(=O)NC5(CC6=CC=CC=C6)C(=O)NCC(=O)NC(CC(C)C)C(=O)NC(CC7=CNC8=C7C=CC=C8)C(=O)NCC(=O)NC(CC(=O)N)C(=O)NC(CCCCN)C(=O)NCC(=O)NC(CS5)C(=O)NC(C)C(=O)NC(C(C)O)C(=O)NC(CS4)C(=O)NC(CO)C(=O)N1)NC(=O)C(CC(=O)O)NC(=O)C9CCCN9C(=O)C(C(C)CC)NC(=O)C%10CCCN%10…	InChI=1S/C152H226N38O45S3/c1-22-76(12)118-142(228)159-62-108(196)163-80(16)123(209)165-81(17)124(210)178-102-70-237-151(59-87-39-29-26-30-40-87,187-139(225)99(57-116(206)207)175-140(226)105-45-36-50-190(105)146(232)120(78(14)24-3)184-141(227)104-44-35-49-189(104)113(201)67-160-129(215)98(56-115(204)205)176-143(229)117(75(10)11)181-133(219)94(52-73(6)7)173-136(102)222)148(234)180-92(46-47-114(202)…	TXVROFQRFWFJGU-UHFFFAOYSA-N
60	AS10		Antimicrobial peptide	2014	Centre for Microbial and Plant Genetics, CMPG, KU Leuven, Leuven, Belgium	Experimental	Preclinical		AS10 inhibits biofilm formation of various gram- positive and negative bacterium (S. epidermidis, P. gingivalis)	TRUE	TRUE				https://journals.asm.org/doi/full/10.1128/aac.03045-14		http://aac.asm.org/content/58/9/5395.full
61	Dermaseptin S4 derivative: K4-K20-S4		Antimicrobial peptide	2001	Laboratoire de Biochimie, FacultÃ© de MÃ©decine de Sousse, Sousse, Tunisia	Experimental	Preclinical		Dermaseptin S4 derivatives show potent activity as antibiofilm agents against both gram-positive and negative bacterium	TRUE	TRUE			Synthetic compound	https://journals.asm.org/doi/full/10.1128/aac.02142-13		http://aac.asm.org/content/58/4/2221.full
62	R-thanatin		Antimicrobial peptide	2013	Department of Pharmacology, School of Pharmacy, Fourth Military Medical University, Xi'an, China	Experimental	Preclinical		S. epidermidis, S. haemolyticus, and S. hominis biofilms		TRUE		Yes		https://journals.asm.org/doi/10.1128/aac.00504-13?url_ver=Z39.88-2003&rfr_id=ori%3Arid%3Acrossref.org&rfr_dat=cr_pub++0pubmed		http://aac.asm.org/content/57/10/5045.full
63	GL13K		Antimicrobial peptide	2011	Department of Diagnostic and Biological Sciences, University of Minnesota School of Dentistry, Minneapolis, Minnesota, USA	Experimental	Preclinical		GL13K in combination with Tobramycin demonstrated successful reduction of biofilm in monospecies biofilms of P. aeruginosa PAO1	TRUE		Yes			https://www.sciencedirect.com/science/article/pii/S0005273613001806?via%3Dihub#bb0115		http://aac.asm.org/content/57/10/4903.full | https://www.ncbi.nlm.nih.gov/pmc/articles/PMC3417823/
64	AP138 (Plectasin)		Antimicrobial peptide	2004	Adenium Biotech, Denmark	Inactive	Preclinical		MRSA (methicillin resistant Staphylococcus aureus) implant infections		TRUE		Yes		https://pubmed.ncbi.nlm.nih.gov/30532539/		https://www.escmid.org/escmid_publications/escmid_elibrary/?q=AP138+&id=2173&L=0&x=0&y=0 | https://www.nature.com/nature/journal/v437/n7061/full/nature04051.html
65	NAI-107, microbisporicin		Antimicrobial peptide (lantibiotic)	2009	Sentinella Pharmaceuticals, Inc.&#10;(Previously owned by NAICONS, Milan, Italy)	Experimental	Preclinical		MRSA (methicillin resistant Staphylococcus aureus)		TRUE				https://www.sciencedirect.com/science/article/pii/S1074552107004061?via%3Dihub		http://naicons.com/early-development-programs/ | https://www.ncbi.nlm.nih.gov/pubmed/19844846 | https://www.ncbi.nlm.nih.gov/pubmed/23657384			C=C1NC(=O)[C@H](CC2=CNC3=CC=C(Cl)C=C23)NC(=O)[C@@H](NC(=O)/C(=C/C)/NC(=O)[C@@H](N)C(C)C)CSC[C@@H](C(=O)NC4CCSC[C@H](C(=O)N[C@@H](C(=O)N[C@@H]5CSC[C@H]6NC(=O)[C@H](CC(N)=O)NC(=O)[C@@H](CSC[C@H]7NC(=O)[C@H](CC8=CC=CC=C8)NC(=O)[C@@H](CS/C=C/NC7=O)NC6=O)NC(=O)CNC(=O)CNC(=O)CNC(=O)[C@@H]9C(O)C(O)CN9C5=O)[C@H](C)O)NC(=O)CNC(=O)[C@@H]%10CCCN%10C4=O)NC(=O)[C@H](CC(C)C)NC1=O	InChI=1S/C94H127ClN26O27S5/c1-8-50(107-90(144)72(97)43(4)5)78(132)114-62-39-152-38-61(115-80(134)53(23-42(2)3)109-76(130)44(6)104-79(133)55(111-86(62)140)25-47-28-99-51-17-16-48(95)26-49(47)51)84(138)108-52-18-21-149-34-58(105-71(128)32-102-89(143)65-15-12-20-120(65)93(52)147)88(142)119-73(45(7)122)91(145)118-64-41-153-40-63-87(141)117-60-35-150-22-19-98-77(131)57(113-81(135)54(110-85(60)139)24-4…	SUHCUKRFRUAUMP-FBVXFENJSA-N	C/C=C(/C(=O)N[C@H]1CSC[C@@H](C(=O)NC2CCSC[C@H](C(=O)N[C@H]([C@H](C)O)C(=O)N[C@@H]3CSC[C@@H]4C(=O)N[C@@H]5CS/C=C/NC(=O)[C@@H](CSC[C@H](C(=O)N[C@@H](CC(=O)N)C(=O)N4)NC(=O)CNC(=O)CNC(=O)CNC(=O)[C@@H]6C(C(CN6C3=O)O)O)NC(=O)[C@H](CC7=CC=CC=C7)NC5=O)NC(=O)CNC(=O)[C@@H]8CCCN8C2=O)NC(=O)[C@H](CC(C)C)NC(=O)C(=C)NC(=O)[C@H](CC9=CNC%10=C9C=C(C=C%10)Cl)NC1=O)\NC(=O)[C@H](C(C)C)N	InChI=1S/C94H127ClN26O27S5/c1-8-50(107-90(144)72(97)43(4)5)78(132)114-62-39-152-38-61(115-80(134)53(23-42(2)3)109-76(130)44(6)104-79(133)55(111-86(62)140)25-47-28-99-51-17-16-48(95)26-49(47)51)84(138)108-52-18-21-149-34-58(105-71(128)32-102-89(143)65-15-12-20-120(65)93(52)147)88(142)119-73(45(7)122)91(145)118-64-41-153-40-63-87(141)117-60-35-150-22-19-98-77(131)57(113-81(135)54(110-85(60)139)24-4…	SUHCUKRFRUAUMP-FBVXFENJSA-N
66	P10/P60.4Ac	OP-145	Antimicrobial peptide (LL-37 derivative)	2014	Department of Infectious Diseases, Leiden University Medical Center, Leiden, The Netherlands	Experimental	Preclinical		MRSA (methicillin resistant Staphylococcus aureus)		TRUE	Yes			https://journals.asm.org/doi/full/10.1128/aac.02554-14		http://aac.asm.org/content/58/8/4411.full | https://www.jstage.jst.go.jp/article/yoken/70/6/70_JJID.2017.090/_article
67	Streptomyces papain inhibitor [SPI]		Antimicrobial peptide (papain inhibitory protein)	2011	Department of Chemical Engineering and Biotechnology, University of Applied Sciences of Darmstadt, Darmstadt, Germany	Experimental	Preclinical		Bacillus anthracis, Staphylococcus aureus, Pseudomonas aeruginosa, and Vibrio cholerae	TRUE	TRUE				https://www.jmb.or.kr/journal/view.html?doi=10.4014/jmb.1012.12004		http://aac.asm.org/content/57/7/3388.full | https://www.ncbi.nlm.nih.gov/pubmed/21715969
68	SASPject1.2		Bacteriophage	2014	Phico Therapeutics Ltd., UK	Active	Phase 1		SASPjectâ„¢ PT1.2 targets Staphylococcus aureus, including MRSA.	TRUE			Yes		http://www.phicotx.co.uk/#products
69	ClyH		Bacteriophage lysin	2014	State Key Laboratory of Virology, Wuhan Institute of Virology, Chinese Academy of Sciences, Wuhan, China	Experimental	Preclinical		MRSA (methicillin resistant Staphylococcus aureus)		TRUE		Yes		https://journals.asm.org/doi/full/10.1128/aac.01793-13		http://aac.asm.org/content/58/1/536.full
70	HY-133		Bacteriophage lysin	2011	Institute of Medical Microbiology - University Hospital MÃ¼nster, MÃ¼nster,Germany	Experimental	Preclinical		MRSA (methicillin resistant Staphylococcus aureus)		TRUE		Yes		https://journals.asm.org/doi/10.1128/aac.00385-18		http://aac.asm.org/content/60/4/2551.long
71	PRF-119		Bacteriophage lysin	2011	Institute of Medical Microbiology - University Hospital MÃ¼nster, MÃ¼nster,Germany	Experimental	Preclinical		Specifically active against MSSA and MRSA (methicillin-sensitive and resistant Staphylococcus aureus). Progenitor of HY-133		TRUE		Yes		https://journals.asm.org/doi/10.1128/aac.00217-11		In Vitro Activity against Staphylococcus aureus of a Novel Antimicrobial Agent, PRF-119, a Recombinant Chimeric Bacteriophage Endolysin&#10;By: Idelevich, Evgeny A.; von Eiff, Christof; Friedrich, Alexander W.; et al.
72	Ply187AN-KSH3b		Bacteriophage lysin	2014	Department of Ophthalmology and Kresge Eye Institute, Wayne State University, Detroit, Michigan, USA	Experimental	Preclinical		MRSA (methicillin resistant Staphylococcus aureus)		TRUE						http://aac.asm.org/content/58/8/4621.full
73	PlyF307		Bacteriophage lysin	2015	Laboratory of Bacterial Pathogenesis and Immunology, The Rockefeller University, New York, New York, USA	Experimental	Preclinical		Treatment with PlyF307 was able to significantly reduce planktonic and biofilm A. baumannii both in vitro and in vivo.	TRUE					https://journals.asm.org/doi/10.1128/aac.02972-15		http://aac.asm.org/content/59/4/1983.full
74	PlyPy		Bacteriophage lysin	2014	Laboratory of Bacterial Pathogenesis and Immunology, The Rockefeller University, New York, New York, USA	Experimental	Preclinical		Streptococcal Bacteremia		TRUE				https://www.ncbi.nlm.nih.gov/pmc/articles/PMC4068442/		http://www.ncbi.nlm.nih.gov/pmc/articles/PMC4068442/
75	PlySK1249		Bacteriophage lysin	2013	Department of Fundamental Microbiology, University of Lausanne, Lausanne, Switzerland	Experimental	Preclinical		Beta-hemolytic Streptococcus agalactiae						https://www.ncbi.nlm.nih.gov/pmc/articles/PMC3837886/		http://aac.asm.org/content/57/12/6276.full
76	PlySs2		Bacteriophage lysin	2013	Laboratory of Bacterial Pathogenesis and Immunology, The Rockefeller University, New York, New York, USA	Experimental	Preclinical		Methicillin-resistant Staphylococcus aureus (MRSA) and Streptococcus pyogenes (group A streptococcus [GrAS])		TRUE				https://journals.asm.org/doi/full/10.1128/aac.02526-12		http://aac.asm.org/content/57/6/2743.full
77	SAL200	N-Rephasin | LSVT-1701 | Tonabacase	Bacteriophage lysin	2013	iNtRON Biotechnology, Inc., Seongnam, Republic of Korea; Lysovant	Inactive (as of 2025)	Phase 2 (NCT05329168)	Withdrawn - "business decision; not related to any safety concerns"	Staphylococcus aureus		TRUE						http://aac.asm.org/content/58/4/2084.full | http://www.ijaaonline.com/article/S0924-8579(12)00422-0/abstract
78	Art-175		Bacteriophage lysin (artilysins)	2014	Laboratory of Gene Technology, Department Biosystems, KU Leuven, Heverlee, Belgium	Experimental	Preclinical		P. aeruginosa outer membrane	TRUE			Yes				http://aac.asm.org/content/58/7/3774.full
79	Cefepime + enmetazobactam (Exblifep)	AAI101 | OCID 5090	Beta-lactam (cephalosporin, fourth generation) + beta-lactamase inhibitor (penicillanic acid sulfone)	2015	Allecra Therapeutics; Orchid Pharma	Approved	Approved by FDA in 2024		Active against <i>Enterobacteriaceae</i>; indicated for urinary tract infection, hospital and ventilation acquired bacterial pneumoniae, and complicated intraabdominal infection	TRUE		Yes			http://allecra.com/pipeline-2/	10772	https://www.ncbi.nlm.nih.gov/pmc/articles/PMC4584277/ | http://www.ncbi.nlm.nih.gov/pubmed/25712356		https://pubchem.ncbi.nlm.nih.gov/compound/23653540	null	null	null	null	null	null
80	MG96077		Beta-lactamase inhibitor	2009	Mirati Therapeutics, USA	Active	Preclinical		Î²-Lactam-resistant P. aeruginosa and K. pneumoniae	TRUE		Yes			https://www.mdpi.com/2079-6382/3/2/193		https://www.biospace.com/article/releases/methylgene-presents-preclinical-data-for-its-beta-lactamase-inhibitor-mg96077-at-the-49th-annual-b-icaac-b-meeting-/ | https://www.mdpi.com/2079-6382/3/2/193 | https://www.ncbi.nlm.nih.gov/pmc/articles/PMC4790266/pdf/antibiotics-02-00500.pdf
83	EDP-788		Macrolide (bicyclic macrolide)	2013	Enata Pharmaceuticals, USA	Inactive	Phase 1 (NCT02255968)	Terminated clinical trial	Gram-positive infections including MRSA.		TRUE				http://www.businesswire.com/news/home/20140113005360/en/Enanta-Pharmaceuticals-Initiates-Phase-1-Study-MRSA#.VWsW0GRViko		https://clinicaltrials.gov/ct2/show/NCT01999725
84	FSI-1671		Beta-lactam (carbapenem)	2014	AstraZeneca (UK) + FOB Synthesis, Inc (USA)	Experimental	Preclinical		MDR gram-negative infections	TRUE							https://www.ncbi.nlm.nih.gov/pubmed/23489027 | http://www.fobsynthesis.com/F1-1201.pdf		https://pubchem.ncbi.nlm.nih.gov/compound/76192363	CC1C2C(C(=O)N2C(=C1CN3CC(C3)N=C(N)N)C(=O)O)C(C)O	InChI=1S/C15H23N5O4/c1-6-9(5-19-3-8(4-19)18-15(16)17)12(14(23)24)20-11(6)10(7(2)21)13(20)22/h6-8,10-11,21H,3-5H2,1-2H3,(H,23,24)(H4,16,17,18)	DAPHOGGWQZGDCJ-UHFFFAOYSA-N	CC1C(=C(C(=O)O)N2C1C(C(C)O)C2=O)CN3CC(C3)N=C(N)N	InChI=1S/C15H23N5O4/c1-6-9(5-19-3-8(4-19)18-15(16)17)12(14(23)24)20-11(6)10(7(2)21)13(20)22/h6-8,10-11,21H,3-5H2,1-2H3,(H,23,24)(H4,16,17,18)	DAPHOGGWQZGDCJ-UHFFFAOYSA-N
85	FSI-1686		Beta-lactam (carbapenem)	2014	AstraZeneca (UK) + FOB Synthesis, Inc (USA)	Experimental	Preclinical		MDR gram-negative infections	TRUE					https://www.ncbi.nlm.nih.gov/pmc/articles/PMC4980828/		https://www.ncbi.nlm.nih.gov/pubmed/23489027
86	Imipenem + cilastatin/relebactam	MK-7655	Drug combination: beta-lactam (carbapenem) + beta-lactamase inhibitor (non-beta-lactam beta-lactamase inhibitor, diazabicyclooctane [DBO])	2011	Merck & Co	Approved	Approved by FDA in 2019		Complicated urinary tract infections (cUTI), acute pyelonephritis, Complicated urinary tract infections (cUTI), acute pyelonephritis, complicated intra-abdominal infections (cIAI), hospital-acquired bacterial pneumonia/ventilator-associated bacterial pneumonia (approved by FDA in 2020)	TRUE	TRUE	Yes				5166	https://clinicaltrials.gov/ct2/show/NCT02452047		https://pubchem.ncbi.nlm.nih.gov/compound/104838 | https://pubchem.ncbi.nlm.nih.gov/compound/44129647 | https://pubchem.ncbi.nlm.nih.gov/compound/6435415	C[C@H]([C@@H]1[C@H]2CC(=C(N2C1=O)C(=O)O)SCCN=CN)O | C1C[C@H](N2C[C@@H]1N(C2=O)OS(=O)(=O)O)C(=O)NC3CCNCC3 | CC1(C[C@@H]1C(=O)N/C(=C\CCCCSC[C@@H](C(=O)O)N)/C(=O)O)C	InChI=1S/C12H17N3O4S/c1-6(16)9-7-4-8(20-3-2-14-5-13)10(12(18)19)15(7)11(9)17/h5-7,9,16H,2-4H2,1H3,(H2,13,14)(H,18,19)/t6-,7-,9-/m1/s1 | InChI=1S/C12H20N4O6S/c17-11(14-8-3-5-13-6-4-8)10-2-1-9-7-15(10)12(18)16(9)22-23(19,20)21/h8-10,13H,1-7H2,(H,14,17)(H,19,20,21)/t9-,10+/m1/s1 | InChI=1S/C16H26N2O5S/c1-16(2)8-10(16)13(19)18-12(15(22)23)6-4-3-5-7-24-9-11(17)14(20)21/h6,10-11H,3-5,7-9,17H2,1-2H3,(H,…	ZSKVGTPCRGIANV-ZXFLCMHBSA-N | SMOBCLHAZXOKDQ-ZJUUUORDSA-N | DHSUYTOATWAVLW-WFVMDLQDSA-N	C[C@H]([C@@H]1[C@H]2CC(=C(C(=O)O)N2C1=O)SCCN=CN)O | C1C[C@@H](C(=O)NC2CCNCC2)N3C[C@@H]1N(C3=O)OS(=O)(=O)O | CC1(C)C[C@@H]1C(=O)N/C(=C\CCCCSC[C@@H](C(=O)O)N)/C(=O)O	InChI=1S/C12H17N3O4S/c1-6(16)9-7-4-8(20-3-2-14-5-13)10(12(18)19)15(7)11(9)17/h5-7,9,16H,2-4H2,1H3,(H2,13,14)(H,18,19)/t6-,7-,9-/m1/s1 | InChI=1S/C12H20N4O6S/c17-11(14-8-3-5-13-6-4-8)10-2-1-9-7-15(10)12(18)16(9)22-23(19,20)21/h8-10,13H,1-7H2,(H,14,17)(H,19,20,21)/t9-,10+/m1/s1 | InChI=1S/C16H26N2O5S/c1-16(2)8-10(16)13(19)18-12(15(22)23)6-4-3-5-7-24-9-11(17)14(20)21/h6,10-11H,3-5,7-9,17H2,1-2H3,(H,…	ZSKVGTPCRGIANV-ZXFLCMHBSA-N | SMOBCLHAZXOKDQ-ZJUUUORDSA-N | DHSUYTOATWAVLW-WFVMDLQDSA-N
87	OSU-03012 (AR-12)		Celecoxib-derived antibacterial inhibitor	2009	Department of Clinical Laboratory Sciences and Medical Biotechnology, College of Medicine, National Taiwan University, Taipei, Taiwan	Active	Preclinical		Salmonella enterica serovar Typhimurium. Has also been shown to be an anti-mycobacterial agent (against Mycobacterium abscessus)	TRUE			Yes				http://aac.asm.org/content/58/12/7375.full | https://aac.asm.org/content/64/8/e00236-20 | https://www.ncbi.nlm.nih.gov/pmc/articles/PMC2801672/		https://pubchem.ncbi.nlm.nih.gov/compound/10027278	C1=CC=C2C(=C1)C=CC3=C2C=CC(=C3)C4=CC(=NN4C5=CC=C(C=C5)NC(=O)CN)C(F)(F)F	InChI=1S/C26H19F3N4O/c27-26(28,29)24-14-23(33(32-24)20-10-8-19(9-11-20)31-25(34)15-30)18-7-12-22-17(13-18)6-5-16-3-1-2-4-21(16)22/h1-14H,15,30H2,(H,31,34)	YULUCECVQOCQFQ-UHFFFAOYSA-N	C1=CC2=C(C=C1)C3=C(C=C2)C=C(C=C3)C4=CC(=NN4C5=CC=C(C=C5)NC(=O)CN)C(F)(F)F	InChI=1S/C26H19F3N4O/c27-26(28,29)24-14-23(33(32-24)20-10-8-19(9-11-20)31-25(34)15-30)18-7-12-22-17(13-18)6-5-16-3-1-2-4-21(16)22/h1-14H,15,30H2,(H,31,34)	YULUCECVQOCQFQ-UHFFFAOYSA-N
88	CB-027		Beta-lactam (cephalosporin)	2013	Cubist Pharmaceuticals&#10;(Merck), USA	Active	Preclinical		Broad spectrum activity	TRUE	TRUE				https://www.mdpi.com/2079-6382/3/2/193		https://wenku.baidu.com/view/928063ea524de518964b7d67.html | https://www.researchgate.net/publication/289671651_BIOLOGICAL_ACTIVITY_OF_RECENT_DEVELOPMENT_ON_-_LACTAM_DERIVATIVES_A_REVIEW | http://www.mdpi.com/2079-6382/2/4/500/htm
89	S201		Beta-lactam (cephalosporin)	2014	Sopharmia Inc, USA	Experimental	Preclinical		E.coli and K.pneumonia, possible broad spectrum application	TRUE		Yes			http://gladiuspharma.com/
90	Cefiderocol (Fetroja)	S-649266 | GSK-2696266 | RSC 649266	Beta-lactam (cephalosporin)	2013	Shionogi, Japan	Approved	Approved by FDA in 2019		Health care-associated pneumonia, bloodstream infections, hospital-acquired bacterial pneumonia, ventilator-associated bacterial pneumonia, complicated urinary tract infections	TRUE				First approved siderophore-antibiotic conjugate	https://www.shionogi.com/category/cefiderocol/	10776	https://www.ncbi.nlm.nih.gov/pubmed/29960205 | https://www.ncbi.nlm.nih.gov/pubmed/30712199		https://pubchem.ncbi.nlm.nih.gov/compound/77843966	CC(C)(C(=O)O)O/N=C(/C1=CSC(=N1)N)\C(=O)N[C@H]2[C@@H]3N(C2=O)C(=C(CS3)C[N+]4(CCCC4)CCNC(=O)C5=C(C(=C(C=C5)O)O)Cl)C(=O)[O-]	InChI=1S/C30H34ClN7O10S2/c1-30(2,28(46)47)48-36-19(16-13-50-29(32)34-16)24(42)35-20-25(43)37-21(27(44)45)14(12-49-26(20)37)11-38(8-3-4-9-38)10-7-33-23(41)15-5-6-17(39)22(40)18(15)31/h5-6,13,20,26H,3-4,7-12H2,1-2H3,(H7-,32,33,34,35,36,39,40,41,42,44,45,46,47)/t20-,26-/m1/s1	DBPPRLRVDVJOCL-FQRUVTKNSA-N	CC(C)(C(=O)O)O/N=C(/C1=CSC(=N1)N)\C(=O)N[C@@H]2C(=O)N3C(=C(C[N+]4(CCCC4)CCNC(=O)C5=CC=C(C(=C5Cl)O)O)CS[C@H]23)C(=O)[O-]	InChI=1S/C30H34ClN7O10S2/c1-30(2,28(46)47)48-36-19(16-13-50-29(32)34-16)24(42)35-20-25(43)37-21(27(44)45)14(12-49-26(20)37)11-38(8-3-4-9-38)10-7-33-23(41)15-5-6-17(39)22(40)18(15)31/h5-6,13,20,26H,3-4,7-12H2,1-2H3,(H7-,32,33,34,35,36,39,40,41,42,44,45,46,47)/t20-,26-/m1/s1	DBPPRLRVDVJOCL-FQRUVTKNSA-N
91	Ceftobiprole (active moiety of ceftobiprole medocaril)	Zevtera	Beta-lactam (cephalosporin)	2002	Basilea Pharmaceutica, Switzerland	Approved	Approved by FDA in 2024		Basilea's broad-spectrum antibiotic ceftobiprole gained regulatory approval in thirteen European countries for the treatment of community-acquired pneumonia (CAP) and hospital-acquired pneumonia (HAP) in adults, excluding ventilator-associated pneumonia (VAP). The drug was launched in Germany in the fourth quarter of 2014 with further European launches planned for 2015. Not approved by the FDA, s…	TRUE	TRUE				https://www.basilea.com/news/news/basilea-announces-positive-results-of-phase-3-target-study-with-antibiotic-ceftobiprole-in-the-treatment-of-acute-bacterial-skin-and-skin-structure-infections-absssi?type=1546938654	10787	https://www.basilea.com/fileadmin/user_upload/pressreleases/1803157-en-01-201904112_Basilea_Press_release_ECCMID_EN.pdf?v=1565587522 | https://www.ncbi.nlm.nih.gov/pmc/articles/PMC126986/ | https://www.tandfonline.com/doi/pdf/10.1080/14787210.2019.1667229	CN103275104B	https://pubchem.ncbi.nlm.nih.gov/compound/135413542	C1CNC[C@@H]1N2CC/C(=C\C3=C(N4[C@@H]([C@@H](C4=O)NC(=O)/C(=N\O)/C5=NSC(=N5)N)SC3)C(=O)O)/C2=O	InChI=1S/C20H22N8O6S2/c21-20-24-14(26-36-20)11(25-34)15(29)23-12-17(31)28-13(19(32)33)9(7-35-18(12)28)5-8-2-4-27(16(8)30)10-1-3-22-6-10/h5,10,12,18,22,34H,1-4,6-7H2,(H,23,29)(H,32,33)(H2,21,24,26)/b8-5+,25-11-/t10-,12-,18-/m1/s1	VOAZJEPQLGBXGO-SDAWRPRTSA-N	C1CNC[C@@H]1N2CC/C(=C\C3=C(C(=O)O)N4C(=O)[C@H]([C@H]4SC3)NC(=O)/C(=N\O)/C5=NSC(=N5)N)/C2=O	InChI=1S/C20H22N8O6S2/c21-20-24-14(26-36-20)11(25-34)15(29)23-12-17(31)28-13(19(32)33)9(7-35-18(12)28)5-8-2-4-27(16(8)30)10-1-3-22-6-10/h5,10,12,18,22,34H,1-4,6-7H2,(H,23,29)(H,32,33)(H2,21,24,26)/b8-5+,25-11-/t10-,12-,18-/m1/s1	VOAZJEPQLGBXGO-SDAWRPRTSA-N
92	Avycaz/Zavicefta (Ceftazidime/Avibactam)		Drug combination: beta-lactam (cephalosporin) + beta-lactamase inhibitor	2005	Pfizer Inc./Allergan PLC (formerly Actavis)	Approved	Approved by FDA in 2015		Bacterial infections including gram-negative. Complicated urinary tract infections, complicated intra-abdominal infections, acute pyelonephritis (kidney infection), hospital-acquired bacterial pneumonia/ ventilator-associated bacterial pneumonia	TRUE	TRUE	Yes			https://www.pfizer.com/news/press-release/press-release-detail/pfizer_completes_acquisition_of_small_molecule_anti_infective_business_from_astrazeneca	10762	http://aac.asm.org/content/57/7/3178.full | http://aac.asm.org/content/58/11/6490.full | https://www.escmid.org/escmid_publications/escmid_elibrary/?q=Ceftaroline%2BAvibactam&id=2173&L=0&x=9&y=26		https://pubchem.ncbi.nlm.nih.gov/compound/90643431 | https://pubchem.ncbi.nlm.nih.gov/compound/5481173 | https://pubchem.ncbi.nlm.nih.gov/compound/9835049	CC(C)(C(=O)O)O/N=C(/C1=CSC(=N1)N)\C(=O)N[C@H]2[C@@H]3N(C2=O)C(=C(CS3)C[N+]4=CC=CC=C4)C(=O)[O-] | C1C[C@H](N2C[C@@H]1N(C2=O)OS(=O)(=O)O)C(=O)N	InChI=1S/C22H22N6O7S2/c1-22(2,20(33)34)35-26-13(12-10-37-21(23)24-12)16(29)25-14-17(30)28-15(19(31)32)11(9-36-18(14)28)8-27-6-4-3-5-7-27/h3-7,10,14,18H,8-9H2,1-2H3,(H4-,23,24,25,29,31,32,33,34)/b26-13-/t14-,18-/m1/s1 | InChI=1S/C7H11N3O6S/c8-6(11)5-2-1-4-3-9(5)7(12)10(4)16-17(13,14)15/h4-5H,1-3H2,(H2,8,11)(H,13,14,15)/t4-,5+/m1/s1	ORFOPKXBNMVMKC-DWVKKRMSSA-N | NDCUAPJVLWFHHB-UHNVWZDZSA-N	CC(C)(C(=O)O)O/N=C(/C1=CSC(=N1)N)\C(=O)N[C@@H]2C(=O)N3C(=C(C[N+]4=CC=CC=C4)CS[C@H]23)C(=O)[O-] | C1C[C@@H](C(=O)N)N2C[C@@H]1N(C2=O)OS(=O)(=O)O	InChI=1S/C22H22N6O7S2/c1-22(2,20(33)34)35-26-13(12-10-37-21(23)24-12)16(29)25-14-17(30)28-15(19(31)32)11(9-36-18(14)28)8-27-6-4-3-5-7-27/h3-7,10,14,18H,8-9H2,1-2H3,(H4-,23,24,25,29,31,32,33,34)/b26-13-/t14-,18-/m1/s1 | InChI=1S/C7H11N3O6S/c8-6(11)5-2-1-4-3-9(5)7(12)10(4)16-17(13,14)15/h4-5H,1-3H2,(H2,8,11)(H,13,14,15)/t4-,5+/m1/s1	ORFOPKXBNMVMKC-DWVKKRMSSA-N | NDCUAPJVLWFHHB-UHNVWZDZSA-N
93	Ceftolozane + tazobactam (Zerbaxa)		Drug combination: beta-lactam (cephalosporin, fourth generation) + beta-lactamase inhibitor (penicillanic acid sulfone)	2012	Cubist Pharmaceuticals; Merck & Co; Astellas Pharma	Approved	Approved by FDA in 2014		Approved for: complicated urinary tract infections, complicated intra-abdominal infections, acute pyelonephritis (kidney infection); other potential indications: hospital-acquired bacterial pneumonia/ ventilator-associated pneumonia	TRUE		Yes				10788	http://aac.asm.org/content/56/6/3086.long | http://aac.asm.org/content/57/12/6305.full | http://aac.asm.org/content/57/6/2809.full		https://pubchem.ncbi.nlm.nih.gov/compound/86291594	C[C@@]1([C@@H](N2C(S1(=O)=O)CC2=O)C(=O)O)CN3C=CN=N3.CC(C)(C(=O)O)O/N=C(\C1=NSC(=N1)N)/C(=O)N[C@H]2[C@@H]3N(C2=O)C(=C(CS3)C[N+]4=CC(=C(N4C)N)NC(=O)NCCN)C(=O)[O-]	InChI=1S/C23H30N12O8S2.C10H12N4O5S/c1-23(2,20(40)41)43-31-11(15-30-21(26)45-32-15)16(36)29-12-17(37)35-13(19(38)39)9(8-44-18(12)35)6-34-7-10(14(25)33(34)3)28-22(42)27-5-4-24;1-10(5-13-3-2-11-12-13)8(9(16)17)14-6(15)4-7(14)20(10,18)19/h7,12,18,25H,4-6,8,24H2,1-3H3,(H7,26,27,28,29,30,32,36,38,39,40,41,42);2-3,7-8H,4-5H2,1H3,(H,16,17)/b31-11+;/t12-,18-;7?,8-,10-/m10/s1	GRHWKSLBMDQBQW-KZVOOCJBSA-N	CC(C)(C(=O)O)O/N=C(\C1=NSC(=N1)N)/C(=O)N[C@@H]2C(=O)N3C(=C(C[N+]4=CC(=C(N)N4C)NC(=O)NCCN)CS[C@H]23)C(=O)[O-].C[C@]1(CN2C=CN=N2)[C@H](C(=O)O)N3C(=O)CC3S1(=O)=O	InChI=1S/C23H30N12O8S2.C10H12N4O5S/c1-23(2,20(40)41)43-31-11(15-30-21(26)45-32-15)16(36)29-12-17(37)35-13(19(38)39)9(8-44-18(12)35)6-34-7-10(14(25)33(34)3)28-22(42)27-5-4-24;1-10(5-13-3-2-11-12-13)8(9(16)17)14-6(15)4-7(14)20(10,18)19/h7,12,18,25H,4-6,8,24H2,1-3H3,(H7,26,27,28,29,30,32,36,38,39,40,41,42);2-3,7-8H,4-5H2,1H3,(H,16,17)/b31-11+;/t12-,18-;7?,8-,10-/m10/s1	GRHWKSLBMDQBQW-KZVOOCJBSA-N
94	1-O-methyl-NBD-ceramide-C16		Antichlamydial ceramide	2014	Junior Research Group â€œSexually Transmitted Bacterial Pathogensâ€, Robert Koch Institute, Berlin, Germany	Experimental	Preclinical		Chlamydia trachomatis	TRUE					https://journals.asm.org/doi/full/10.1128/aac.03457-14		http://aac.asm.org/content/58/9/5537.full
95	DAV131		Activated charcoal, absorbant	2013	Da Volterra, Paris, France	Experimental			Charcoal based absorbant. Reduces colonization with cefotaxime-resistant Klebsiella pneumoniae	TRUE		Yes			http://aac.asm.org/content/57/11/5423.full
96	Brilacidin		Antimicrobial peptide (defensin mimetic)	2012/13	Cellceutix, USA	Active	Phase 2 (NCT02052388)		Acute bacterial skin and skin structure infections		TRUE		Yes			13807	http://aac.asm.org/content/58/9/5136.full | https://www.escmid.org/escmid_publications/escmid_elibrary/?q=Brilacidin&id=2173&L=0&x=23&y=29		https://pubchem.ncbi.nlm.nih.gov/compound/25023695	C1CNC[C@@H]1OC2=C(C=C(C=C2NC(=O)C3=CC(=NC=N3)C(=O)NC4=CC(=CC(=C4O[C@@H]5CCNC5)NC(=O)CCCCN=C(N)N)C(F)(F)F)C(F)(F)F)NC(=O)CCCCN=C(N)N	InChI=1S/C40H50F6N14O6/c41-39(42,43)21-13-25(57-31(61)5-1-3-9-53-37(47)48)33(65-23-7-11-51-18-23)27(15-21)59-35(63)29-17-30(56-20-55-29)36(64)60-28-16-22(40(44,45)46)14-26(34(28)66-24-8-12-52-19-24)58-32(62)6-2-4-10-54-38(49)50/h13-17,20,23-24,51-52H,1-12,18-19H2,(H,57,61)(H,58,62)(H,59,63)(H,60,64)(H4,47,48,53)(H4,49,50,54)/t23-,24-/m1/s1	QPDYBCZNGUJZDK-DNQXCXABSA-N	C(CCN=C(N)N)CC(=O)NC1=CC(=CC(=C1O[C@@H]2CCNC2)NC(=O)C3=NC=NC(=C3)C(=O)NC4=C(C(=CC(=C4)C(F)(F)F)NC(=O)CCCCN=C(N)N)O[C@@H]5CCNC5)C(F)(F)F	InChI=1S/C40H50F6N14O6/c41-39(42,43)21-13-25(57-31(61)5-1-3-9-53-37(47)48)33(65-23-7-11-51-18-23)27(15-21)59-35(63)29-17-30(56-20-55-29)36(64)60-28-16-22(40(44,45)46)14-26(34(28)66-24-8-12-52-19-24)58-32(62)6-2-4-10-54-38(49)50/h13-17,20,23-24,51-52H,1-12,18-19H2,(H,57,61)(H,58,62)(H,59,63)(H,60,64)(H4,47,48,53)(H4,49,50,54)/t23-,24-/m1/s1	QPDYBCZNGUJZDK-DNQXCXABSA-N
98	ABEPI 1		Efflux pump inhibitor	2014	Department of Microbiology and Immunology, University of Rochester School of Medicine and Dentistry, Rochester, New York, USA	Experimental	Preclinical		Acinetobacter baumannii Serum-Associated Antibiotic Efflux Pump Inhibitors	TRUE		Yes			https://journals.asm.org/doi/10.1128/aac.03535-14
99	ABEPI 2		Efflux pump inhibitor	2014	Department of Microbiology and Immunology, University of Rochester School of Medicine and Dentistry, Rochester, New York, USA	Experimental	Preclinical		Acinetobacter baumannii Serum-Associated Antibiotic Efflux Pump Inhibitors	TRUE		Yes					https://www.ncbi.nlm.nih.gov/pubmed/25114126	CA2952111C	https://pubchem.ncbi.nlm.nih.gov/compound/714079	CC(C)(C)NC(=O)CSC1=NN=NN1C(C)(C)C	InChI=1S/C11H21N5OS/c1-10(2,3)12-8(17)7-18-9-13-14-15-16(9)11(4,5)6/h7H2,1-6H3,(H,12,17)	ZBUXBTJXIPQCGO-UHFFFAOYSA-N	CC(C)(C)NC(=O)CSC1=NN=NN1C(C)(C)C	InChI=1S/C11H21N5OS/c1-10(2,3)12-8(17)7-18-9-13-14-15-16(9)11(4,5)6/h7H2,1-6H3,(H,12,17)	ZBUXBTJXIPQCGO-UHFFFAOYSA-N
100	Zempia (E-101)		Antiseptic	2008	Exoxemis, Inc., USA	Active	Phase 3 (NCT01297959)		E-101 solution represents the first-in-class topical myeloperoxidase-based microbicidal formulation applied directly to surgical wounds to prevent surgical-site infections (SSI).	TRUE					https://exoxemis.com/technology/		http://aac.asm.org/content/58/8/4911.full | https://exoxemis.com/wp-content/uploads/2019/08/ECCMID_exoxemis_ESKAPE_eurofins_poster_v2big.pdf | https://iai.asm.org/content/87/7/e00261-19
101	Lysostaphin		Zinc metalloprotease (glycyl-glycine endopeptidase)	1964	Institute for Molecular Infection Biology, University of WÃ¼rzburg, WÃ¼rzburg, Germany	Experimental			S. aureus catheter-associated and thigh infection models		TRUE	Yes	No (demonstrated high resistance)				http://aac.asm.org/content/58/3/1630.full | https://www.ncbi.nlm.nih.gov/pmc/articles/PMC277390/pdf/jbacter00438-0291.pdf		https://pubchem.ncbi.nlm.nih.gov/protein/P10547	null	null	null	null	null	null
103	Benzimidazole-Based FABI inhibitor 1		Fatty acid synthesis inhibitor (FabI inhibitor)	2014	University of Illinois at Chicago, USA	Experimental			Inhibits FabI, which determines the completing of each cycle of elongation in the fatty acid synthesis. Designed for Francisella tularensis.		TRUE				https://pubs.acs.org/doi/10.1021/jm300489v		http://pubs.acs.org/doi/abs/10.1021/acsinfecdis.6b00123 | https://www.sciencedirect.com/science/article/pii/S0960894X15000608?casa_token=VjSLxsY8VmQAAAAA:XMy3jLRPqJHWbnzP7DAK0IZsrrVdmFF5lRxEfCXnXHrUSXEoXb5Eo-THt9jy8dDdrCr8CyKjUAw | http://www.ncbi.nlm.nih.gov/pubmed/22642319		https://pubchem.ncbi.nlm.nih.gov/compound/2949939	CC1=CC2=C(C=C1C)N(C=N2)CC3=CC(=C(C=C3)Cl)Cl	InChI=1S/C16H14Cl2N2/c1-10-5-15-16(6-11(10)2)20(9-19-15)8-12-3-4-13(17)14(18)7-12/h3-7,9H,8H2,1-2H3	PCJBTWVYIQBUCM-UHFFFAOYSA-N	CC1=CC2=C(C=C1C)N(CC3=CC=C(C(=C3)Cl)Cl)C=N2	InChI=1S/C16H14Cl2N2/c1-10-5-15-16(6-11(10)2)20(9-19-15)8-12-3-4-13(17)14(18)7-12/h3-7,9H,8H2,1-2H3	PCJBTWVYIQBUCM-UHFFFAOYSA-N
104	Benzimidazole-Based FABI inhibitor 2		Fatty acid synthesis inhibitor (FabI inhibitor)	2014	University of Illinois at Chicago, USA	Experimental			Inhibits FabI, which determines the completing of each cycle of elongation in the fatty acid synthesis. Designed for Francisella tularensis.		TRUE				https://pubs.acs.org/doi/10.1021/jm300489v		http://pubs.acs.org/doi/abs/10.1021/acsinfecdis.6b00123 | https://www.sciencedirect.com/science/article/pii/S0960894X15000608?casa_token=VjSLxsY8VmQAAAAA:XMy3jLRPqJHWbnzP7DAK0IZsrrVdmFF5lRxEfCXnXHrUSXEoXb5Eo-THt9jy8dDdrCr8CyKjUAw | http://www.ncbi.nlm.nih.gov/pubmed/22642319
105	Benzimidazole-Based FABI inhibitor 3		Fatty acid synthesis inhibitor (FabI inhibitor)	2014	University of Illinois at Chicago, USA	Experimental			Inhibits FabI, which determines the completing of each cycle of elongation in the fatty acid synthesis. Designed for Francisella tularensis.		TRUE				https://pubs.acs.org/doi/10.1021/jm300489v		http://pubs.acs.org/doi/abs/10.1021/acsinfecdis.6b00123 | https://www.sciencedirect.com/science/article/pii/S0960894X15000608?casa_token=VjSLxsY8VmQAAAAA:XMy3jLRPqJHWbnzP7DAK0IZsrrVdmFF5lRxEfCXnXHrUSXEoXb5Eo-THt9jy8dDdrCr8CyKjUAw | http://www.ncbi.nlm.nih.gov/pubmed/22642319
106	Benzimidazole-Based FABI inhibitor 4		Fatty acid synthesis inhibitor (FabI inhibitor)	2014	University of Illinois at Chicago, USA	Experimental			Inhibits FabI, which determines the completing of each cycle of elongation in the fatty acid synthesis. Designed for Francisella tularensis.		TRUE				https://pubs.acs.org/doi/10.1021/jm300489v		http://pubs.acs.org/doi/abs/10.1021/acsinfecdis.6b00123 | https://www.sciencedirect.com/science/article/pii/S0960894X15000608?casa_token=VjSLxsY8VmQAAAAA:XMy3jLRPqJHWbnzP7DAK0IZsrrVdmFF5lRxEfCXnXHrUSXEoXb5Eo-THt9jy8dDdrCr8CyKjUAw | http://www.ncbi.nlm.nih.gov/pubmed/22642319
107	Benzimidazole-Based FABI inhibitor 5		Fatty acid synthesis inhibitor (FabI inhibitor)	2014	University of Illinois at Chicago, USA	Experimental			Inhibits FabI, which determines the completing of each cycle of elongation in the fatty acid synthesis. Designed for Francisella tularensis.		TRUE				https://pubs.acs.org/doi/10.1021/jm300489v		http://pubs.acs.org/doi/abs/10.1021/acsinfecdis.6b00123 | https://www.sciencedirect.com/science/article/pii/S0960894X15000608?casa_token=VjSLxsY8VmQAAAAA:XMy3jLRPqJHWbnzP7DAK0IZsrrVdmFF5lRxEfCXnXHrUSXEoXb5Eo-THt9jy8dDdrCr8CyKjUAw | http://www.ncbi.nlm.nih.gov/pubmed/22642319
108	Benzimidazole-Based FABI inhibitor 6		Fatty acid synthesis inhibitor (FabI inhibitor)	2014	University of Illinois at Chicago, USA	Experimental			Inhibits FabI, which determines the completing of each cycle of elongation in the fatty acid synthesis. Designed for Francisella tularensis.		TRUE				https://pubs.acs.org/doi/10.1021/jm300489v		http://pubs.acs.org/doi/abs/10.1021/acsinfecdis.6b00123 | https://www.sciencedirect.com/science/article/pii/S0960894X15000608?casa_token=VjSLxsY8VmQAAAAA:XMy3jLRPqJHWbnzP7DAK0IZsrrVdmFF5lRxEfCXnXHrUSXEoXb5Eo-THt9jy8dDdrCr8CyKjUAw | http://www.ncbi.nlm.nih.gov/pubmed/22642319
109	Benzimidazole-Based FABI inhibitor 7		Fatty acid synthesis inhibitor (FabI inhibitor)	2014	University of Illinois at Chicago, USA	Experimental			Inhibits FabI, which determines the completing of each cycle of elongation in the fatty acid synthesis. Designed for Francisella tularensis.		TRUE				https://pubs.acs.org/doi/10.1021/jm300489v		http://pubs.acs.org/doi/abs/10.1021/acsinfecdis.6b00123 | https://www.sciencedirect.com/science/article/pii/S0960894X15000608?casa_token=VjSLxsY8VmQAAAAA:XMy3jLRPqJHWbnzP7DAK0IZsrrVdmFF5lRxEfCXnXHrUSXEoXb5Eo-THt9jy8dDdrCr8CyKjUAw | http://www.ncbi.nlm.nih.gov/pubmed/22642319
110	Benzimidazole-Based FABI inhibitor 8		Fatty acid synthesis inhibitor (FabI inhibitor)	2014	University of Illinois at Chicago, USA	Experimental			Inhibits FabI, which determines the completing of each cycle of elongation in the fatty acid synthesis. Designed for Francisella tularensis.		TRUE				https://pubs.acs.org/doi/10.1021/jm300489v		http://pubs.acs.org/doi/abs/10.1021/acsinfecdis.6b00123 | https://www.sciencedirect.com/science/article/pii/S0960894X15000608?casa_token=VjSLxsY8VmQAAAAA:XMy3jLRPqJHWbnzP7DAK0IZsrrVdmFF5lRxEfCXnXHrUSXEoXb5Eo-THt9jy8dDdrCr8CyKjUAw | http://www.ncbi.nlm.nih.gov/pubmed/22642319
111	Benzimidazole-Based FABI inhibitor 9		Fatty acid synthesis inhibitor (FabI inhibitor)	2014	University of Illinois at Chicago, USA	Experimental			Inhibits FabI, which determines the completing of each cycle of elongation in the fatty acid synthesis. Designed for Francisella tularensis.		TRUE				https://pubs.acs.org/doi/10.1021/jm300489v		http://pubs.acs.org/doi/abs/10.1021/acsinfecdis.6b00123 | https://www.sciencedirect.com/science/article/pii/S0960894X15000608?casa_token=VjSLxsY8VmQAAAAA:XMy3jLRPqJHWbnzP7DAK0IZsrrVdmFF5lRxEfCXnXHrUSXEoXb5Eo-THt9jy8dDdrCr8CyKjUAw | http://www.ncbi.nlm.nih.gov/pubmed/22642319
112	Benzimidazole-Based FABI inhibitor 10		Fatty acid synthesis inhibitor (FabI inhibitor)	2014	University of Illinois at Chicago, USA	Experimental			Inhibits FabI, which determines the completing of each cycle of elongation in the fatty acid synthesis. Designed for Francisella tularensis.		TRUE				https://pubs.acs.org/doi/10.1021/jm300489v		http://pubs.acs.org/doi/abs/10.1021/acsinfecdis.6b00123 | https://www.sciencedirect.com/science/article/pii/S0960894X15000608?casa_token=VjSLxsY8VmQAAAAA:XMy3jLRPqJHWbnzP7DAK0IZsrrVdmFF5lRxEfCXnXHrUSXEoXb5Eo-THt9jy8dDdrCr8CyKjUAw | http://www.ncbi.nlm.nih.gov/pubmed/22642319
113	PT52 (Diphenyl ether)		Fatty acid synthesis inhibitor (FabI inhibitor)	2013	Department of Microbiology, Immunology and Pathology, Colorado State University, Fort Collins, Colorado, USA	Experimental			Inhibits FabI, which determines the completing of each cycle of elongation in the fatty acid synthesis. Designed for B. pseudomallei melioidosis	TRUE					https://journals.asm.org/doi/full/10.1128/aac.02296-13		http://aac.asm.org/content/58/3/1646.full	US10071965B2	https://pubchem.ncbi.nlm.nih.gov/compound/5271320	C1=CC=C(C=C1)OC2=C(C=C(C=C2)Cl)O	InChI=1S/C12H9ClO2/c13-9-6-7-12(11(14)8-9)15-10-4-2-1-3-5-10/h1-8,14H	ZVTLRRZWZYDDLD-UHFFFAOYSA-N	C1=CC=C(C=C1)OC2=CC=C(C=C2O)Cl	InChI=1S/C12H9ClO2/c13-9-6-7-12(11(14)8-9)15-10-4-2-1-3-5-10/h1-8,14H	ZVTLRRZWZYDDLD-UHFFFAOYSA-N
114	PT68 (Diphenyl ether)		Fatty acid synthesis inhibitor (FabI inhibitor)	2013	Department of Microbiology, Immunology and Pathology, Colorado State University, Fort Collins, Colorado, USA	Experimental			Inhibits FabI, which determines the completing of each cycle of elongation in the fatty acid synthesis. Designed for B. pseudomallei melioidosis	TRUE					https://journals.asm.org/doi/full/10.1128/aac.02296-13		http://aac.asm.org/content/58/3/1646.full	US10071965B2	https://pubchem.ncbi.nlm.nih.gov/compound/71464708	C=CCC1=CC(=C(C=C1)OC2=CC=CC=C2)O	InChI=1S/C15H14O2/c1-2-6-12-9-10-15(14(16)11-12)17-13-7-4-3-5-8-13/h2-5,7-11,16H,1,6H2	DBZGFSBCPYRHRA-UHFFFAOYSA-N	C=CCC1=CC=C(C(=C1)O)OC2=CC=CC=C2	InChI=1S/C15H14O2/c1-2-6-12-9-10-15(14(16)11-12)17-13-7-4-3-5-8-13/h2-5,7-11,16H,1,6H2	DBZGFSBCPYRHRA-UHFFFAOYSA-N
115	VT-02-00068		Fatty acid synthesis inhibitor (FabI inhibitor)	2014	Vitas Pharma, India	Experimental			Inhibits FabI, which determines the completing of each cycle of elongation in the fatty acid synthesis.		TRUE			Derivative of AFN-1252	https://patents.google.com/patent/US20140249170A1/en		https://www.escmid.org/escmid_publications/escmid_elibrary/?q=VITAS+&id=2173&L=0&x=0&y=0	US20140249170A1	https://pubchem.ncbi.nlm.nih.gov/compound/71506854	CC1=C(OC2=CC=CC=C12)CN(C)C(=O)/C=C/C3=CC4=C(NC(=O)C4(C)C)N=C3	InChI=1S/C23H23N3O3/c1-14-16-7-5-6-8-18(16)29-19(14)13-26(4)20(27)10-9-15-11-17-21(24-12-15)25-22(28)23(17,2)3/h5-12H,13H2,1-4H3,(H,24,25,28)/b10-9+	RVBSHRUYJYRNJW-MDZDMXLPSA-N	CC1=C(CN(C)C(=O)/C=C/C2=CN=C3C(=C2)C(C)(C)C(=O)N3)OC4=C1C=CC=C4	InChI=1S/C23H23N3O3/c1-14-16-7-5-6-8-18(16)29-19(14)13-26(4)20(27)10-9-15-11-17-21(24-12-15)25-22(28)23(17,2)3/h5-12H,13H2,1-4H3,(H,24,25,28)/b10-9+	RVBSHRUYJYRNJW-MDZDMXLPSA-N
116	FAB001	MUT056399	Fatty acid synthesis inhibitor (FabI inhibitor)	2009	Fab Pharmaceuticals, India, Mutabilis	Inactive	Phase 1		Inhibits FabI, which determines the completing of each cycle of elongation in the fatty acid synthesis.	TRUE	TRUE		Yes			11000	https://www.ncbi.nlm.nih.gov/pubmed/24002361 | http://www.ncbi.nlm.nih.gov/pmc/articles/PMC3186954/		https://pubchem.ncbi.nlm.nih.gov/compound/44208849	CCC1=CC(=C(C=C1F)OC2=C(C=C(C=C2)C(=O)N)F)O	InChI=1S/C15H13F2NO3/c1-2-8-6-12(19)14(7-10(8)16)21-13-4-3-9(15(18)20)5-11(13)17/h3-7,19H,2H2,1H3,(H2,18,20)	QUHARGDBJJUOEB-UHFFFAOYSA-N	CCC1=C(C=C(C(=C1)O)OC2=CC=C(C=C2F)C(=O)N)F	InChI=1S/C15H13F2NO3/c1-2-8-6-12(19)14(7-10(8)16)21-13-4-3-9(15(18)20)5-11(13)17/h3-7,19H,2H2,1H3,(H2,18,20)	QUHARGDBJJUOEB-UHFFFAOYSA-N
117	Nilofabicin	CG-400549 | CG549	Fatty acid synthesis inhibitor (FabI inhibitor)	2006	CrystalGenomics, South Korea	Active	Phase 2 (NCT01593761)		Inhibits FabI, which determines the completing of each cycle of elongation in the fatty acid synthesis. Active against Staphylococcus only.		TRUE				http://www.crystalgenomics.com/en/m21_3.php?subPipeCate=2#main	10984	https://www.ncbi.nlm.nih.gov/pubmed/17875997 | http://www.ncbi.nlm.nih.gov/pubmed/24739388		https://pubchem.ncbi.nlm.nih.gov/compound/11844916	CC1=C(C=CC=C1N)CN2C=CC(=CC2=O)OCCC3=CC=CS3	InChI=1S/C19H20N2O2S/c1-14-15(4-2-6-18(14)20)13-21-9-7-16(12-19(21)22)23-10-8-17-5-3-11-24-17/h2-7,9,11-12H,8,10,13,20H2,1H3	YCLREGRRHGLOAK-UHFFFAOYSA-N	CC1=C(C=CC=C1CN2C=CC(=CC2=O)OCCC3=CC=CS3)N	InChI=1S/C19H20N2O2S/c1-14-15(4-2-6-18(14)20)13-21-9-7-16(12-19(21)22)23-10-8-17-5-3-11-24-17/h2-7,9,11-12H,8,10,13,20H2,1H3	YCLREGRRHGLOAK-UHFFFAOYSA-N
118	Afabicin dephosphono	Debio 1452 | Debio1452 | AFN-1252 | Afabicin	Fatty acid synthesis inhibitor (FabI inhibitor)	2014	Debiopharm Group, Switzerland	Active	Phase 2 (NCT03723551)		Inhibits FabI, which determines the completing of each cycle of elongation in the fatty acid synthesis. Active against Staphylococcus only.		TRUE		Yes		https://www.debiopharm.com/debiopharm-international/pipeline/debio1450-bone-joint-infections/	10755	http://aac.asm.org/content/59/5/2583.long | https://www.debiopharm.com/our-business/pipeline/item/3548-debiopharm-international-sa-initiates-clinical-phase-ii-study-evaluating-debio-1450-in-staphylococcal-skin-infections.html | https://www.ncbi.nlm.nih.gov/pubmed/25691627		https://pubchem.ncbi.nlm.nih.gov/compound/10407120	CC1=C(OC2=CC=CC=C12)CN(C)C(=O)/C=C/C3=CC4=C(NC(=O)CC4)N=C3	InChI=1S/C22H21N3O3/c1-14-17-5-3-4-6-18(17)28-19(14)13-25(2)21(27)10-7-15-11-16-8-9-20(26)24-22(16)23-12-15/h3-7,10-12H,8-9,13H2,1-2H3,(H,23,24,26)/b10-7+	QXTWSUQCXCWEHF-JXMROGBWSA-N	CC1=C(CN(C)C(=O)/C=C/C2=CN=C3C(=C2)CCC(=O)N3)OC4=C1C=CC=C4	InChI=1S/C22H21N3O3/c1-14-17-5-3-4-6-18(17)28-19(14)13-25(2)21(27)10-7-15-11-16-8-9-20(26)24-22(16)23-12-15/h3-7,10-12H,8-9,13H2,1-2H3,(H,23,24,26)/b10-7+	QXTWSUQCXCWEHF-JXMROGBWSA-N
119	cis-6-hexadecenoic acid (C6H)		Human skin fatty acid	2014	The Krebs Institute, Department of Molecular Biology and Biotechnology, University of Sheffield, Western Bank, Sheffield, United Kingdom	Active			Topical treatment for Staphylococcus aureus		TRUE						http://aac.asm.org/content/58/7/3599.full		https://pubchem.ncbi.nlm.nih.gov/compound/5312419	CCCCCCCCC/C=C\CCCCC(=O)O	InChI=1S/C16H30O2/c1-2-3-4-5-6-7-8-9-10-11-12-13-14-15-16(17)18/h10-11H,2-9,12-15H2,1H3,(H,17,18)/b11-10-	NNNVXFKZMRGJPM-KHPPLWFESA-N	CCCCCCCCC/C=C\CCCCC(=O)O	InChI=1S/C16H30O2/c1-2-3-4-5-6-7-8-9-10-11-12-13-14-15-16(17)18/h10-11H,2-9,12-15H2,1H3,(H,17,18)/b11-10-	NNNVXFKZMRGJPM-KHPPLWFESA-N
122	Delafloxacin	BT-492 | RX-334 | WQ-3034 (Baxdela)	Fluoroquinolone	2009 (phase 2 trials)	Melinta Therapeutics Inc.	Approved	Approved by FDA in 2017		Acute bacterial skin and skin structure infections; other potential indications: community-acquired bacterial pneumonia and complicated urinary tract infections	TRUE	TRUE		Yes		http://www.melinta.com/delafloxacin.php	10799	https://www.accessdata.fda.gov/drugsatfda_docs/label/2017/208610s000,208611s000lbl.pdf | https://www.ncbi.nlm.nih.gov/pmc/articles/PMC6208769/ | http://www.sciencedirect.com/science/article/pii/S1201971214016555		https://pubchem.ncbi.nlm.nih.gov/compound/487101	C1C(CN1C2=C(C=C3C(=C2Cl)N(C=C(C3=O)C(=O)O)C4=C(C=C(C(=N4)N)F)F)F)O	InChI=1S/C18H12ClF3N4O4/c19-12-13-7(1-9(20)14(12)25-3-6(27)4-25)15(28)8(18(29)30)5-26(13)17-11(22)2-10(21)16(23)24-17/h1-2,5-6,27H,3-4H2,(H2,23,24)(H,29,30)	DYDCPNMLZGFQTM-UHFFFAOYSA-N	C1=C(C(=C(C2=C1C(=O)C(=CN2C3=NC(=C(C=C3F)F)N)C(=O)O)Cl)N4CC(C4)O)F	InChI=1S/C18H12ClF3N4O4/c19-12-13-7(1-9(20)14(12)25-3-6(27)4-25)15(28)8(18(29)30)5-26(13)17-11(22)2-10(21)16(23)24-17/h1-2,5-6,27H,3-4H2,(H2,23,24)(H,29,30)	DYDCPNMLZGFQTM-UHFFFAOYSA-N
123	WCK771		Fluoroquinolone	2001	Wockhardt, India	Active	Phase 3 (NCT03405064)		Hospital-acquired bacterial pneumonia		TRUE	Yes		http://www.abstractsonline.com/plan/ViewAbstract.aspx?mID=3798&sKey=37b09dcf-f2b5-4e67-aa0d-3f43f3fc4972&cKey=2bb13110-2886-4fde-9b57-5c4fd53689ff&mKey=7a574a80-eab1-4b50-b343-4695df14907e	http://www.wockhardt.com/pdfs/Press-Release-16-01-2020.pdf	10757	https://aac.asm.org/content/53/2/811 | https://www.ncbi.nlm.nih.gov/pmc/articles/PMC529196/		https://pubchem.ncbi.nlm.nih.gov/compound/9850037	C[C@H]1CCC2=C3N1C=C(C(=O)C3=CC(=C2N4CCC(CC4)O)F)C(=O)O.C(C[C@@H](C(=O)O)N)CN=C(N)N	InChI=1S/C19H21FN2O4.C6H14N4O2/c1-10-2-3-12-16-13(18(24)14(19(25)26)9-22(10)16)8-15(20)17(12)21-6-4-11(23)5-7-21;7-4(5(11)12)2-1-3-10-6(8)9/h8-11,23H,2-7H2,1H3,(H,25,26);4H,1-3,7H2,(H,11,12)(H4,8,9,10)/t10-;4-/m00/s1	WIFOPRFVQIVWTB-YBVIJTQESA-N	C[C@H]1CCC2=C(C(=CC3=C2N1C=C(C3=O)C(=O)O)F)N4CCC(CC4)O.C(C[C@@H](C(=O)O)N)CN=C(N)N	InChI=1S/C19H21FN2O4.C6H14N4O2/c1-10-2-3-12-16-13(18(24)14(19(25)26)9-22(10)16)8-15(20)17(12)21-6-4-11(23)5-7-21;7-4(5(11)12)2-1-3-10-6(8)9/h8-11,23H,2-7H2,1H3,(H,25,26);4H,1-3,7H2,(H,11,12)(H4,8,9,10)/t10-;4-/m00/s1	WIFOPRFVQIVWTB-YBVIJTQESA-N
124	Alalevonadifloxacin	WCK2349	Fluoroquinolone	2001	Wockhardt, India	Active	Phase 1 (NCT04874324)		Hospital-acquired bacterial pneumonia		TRUE	Yes			http://www.wockhardt.com/pdfs/Press-Release-16-01-2020.pdf	10756			https://pubchem.ncbi.nlm.nih.gov/compound/16734914	C[C@H]1CCC2=C3N1C=C(C(=O)C3=CC(=C2N4CCC(CC4)OC(=O)[C@H](C)N)F)C(=O)O	InChI=1S/C22H26FN3O5/c1-11-3-4-14-18-15(20(27)16(21(28)29)10-26(11)18)9-17(23)19(14)25-7-5-13(6-8-25)31-22(30)12(2)24/h9-13H,3-8,24H2,1-2H3,(H,28,29)/t11-,12-/m0/s1	OUXXDXXQNWKOIF-RYUDHWBXSA-N	C[C@H]1CCC2=C(C(=CC3=C2N1C=C(C3=O)C(=O)O)F)N4CCC(CC4)OC(=O)[C@H](C)N	InChI=1S/C22H26FN3O5/c1-11-3-4-14-18-15(20(27)16(21(28)29)10-26(11)18)9-17(23)19(14)25-7-5-13(6-8-25)31-22(30)12(2)24/h9-13H,3-8,24H2,1-2H3,(H,28,29)/t11-,12-/m0/s1	OUXXDXXQNWKOIF-RYUDHWBXSA-N
125	Zabofloxacin	DW-224a	Fluoroquinolone	2003	Dong Wha Pharmaceutical, South Korea	Active	Phase 3 (NCT01658020)		Community-acquired bacterial pneumonia	TRUE	TRUE			Analogue of gemifloxacin	https://www.dong-wha.co.kr/english/customer/dnews/content.asp?t_idx=856	10873	https://www.jstage.jst.go.jp/article/bpb/26/6/26_6_832/_pdf | http://www.sciencedirect.com/science/article/pii/S0732889308002678		https://pubchem.ncbi.nlm.nih.gov/compound/9952872	CO/N=C\1/CN(CC12CNC2)C3=C(C=C4C(=O)C(=CN(C4=N3)C5CC5)C(=O)O)F	InChI=1S/C19H20FN5O4/c1-29-23-14-6-24(9-19(14)7-21-8-19)17-13(20)4-11-15(26)12(18(27)28)5-25(10-2-3-10)16(11)22-17/h4-5,10,21H,2-3,6-9H2,1H3,(H,27,28)/b23-14-	ZNPOCLHDJCAZAH-UCQKPKSFSA-N	CO/N=C\1/CN(CC21CNC2)C3=NC4=C(C=C3F)C(=O)C(=CN4C5CC5)C(=O)O	InChI=1S/C19H20FN5O4/c1-29-23-14-6-24(9-19(14)7-21-8-19)17-13(20)4-11-15(26)12(18(27)28)5-25(10-2-3-10)16(11)22-17/h4-5,10,21H,2-3,6-9H2,1H3,(H,27,28)/b23-14-	ZNPOCLHDJCAZAH-UCQKPKSFSA-N
126	MBX-500		Fluoroquinolone	2012	Microbiotix Inc, USA	Experimental	Preclinical		Clostridium difficile infection (CDI)		TRUE				https://journals.asm.org/doi/10.1128/aac.00508-12#F1		http://aac.asm.org/content/56/9/4786.full | http://aac.asm.org/content/57/8/4039.full			CCC1=CC(NC2=CC(N(C(N2)=O)CCCCN3CCN(C[C@H]3C)C=4C(C)=CC5=C(C4F)N(C=C(C5=O)C(O)=O)C6CC6)=O)=CC=C1C	InChI=1S/C36H43FN6O5/c1-5-24-17-25(9-8-21(24)2)38-29-18-30(44)42(36(48)39-29)13-7-6-12-40-14-15-41(19-23(40)4)32-22(3)16-27-33(31(32)37)43(26-10-11-26)20-28(34(27)45)35(46)47/h8-9,16-18,20,23,26,38H,5-7,10-15,19H2,1-4H3,(H,39,48)(H,46,47)/t23-/m1/s1	YTSQHXVIWZBXIT-HSZRJFAPSA-N	CCC1=CC(=CC=C1C)NC2=CC(=O)N(CCCCN3CCN(C[C@H]3C)C4=C(C)C=C5C(=C4F)N(C=C(C5=O)C(=O)O)C6CC6)C(=O)N2	InChI=1S/C36H43FN6O5/c1-5-24-17-25(9-8-21(24)2)38-29-18-30(44)42(36(48)39-29)13-7-6-12-40-14-15-41(19-23(40)4)32-22(3)16-27-33(31(32)37)43(26-10-11-26)20-28(34(27)45)35(46)47/h8-9,16-18,20,23,26,38H,5-7,10-15,19H2,1-4H3,(H,39,48)(H,46,47)/t23-/m1/s1	YTSQHXVIWZBXIT-HSZRJFAPSA-N
127	Oxantel		Fumarate reductase inhibitor	1975	Oral Health CRC, Melbourne Dental School, Bio21 Institute, The University of Melbourne, Melbourne, Victoria, Australia	Experimental	Preclinical		Chronic periodontitis: proteolytic species Porphyromonas gingivalis and Tannerella forsythia	TRUE						10840	http://aac.asm.org/content/58/1/378.full | https://www.ncbi.nlm.nih.gov/pubmed/12913453		https://pubchem.ncbi.nlm.nih.gov/compound/5281087	CN1CCCN=C1/C=C/C2=CC(=CC=C2)O	InChI=1S/C13H16N2O/c1-15-9-3-8-14-13(15)7-6-11-4-2-5-12(16)10-11/h2,4-7,10,16H,3,8-9H2,1H3/b7-6+	VRYKTHBAWRESFI-VOTSOKGWSA-N	CN1CCCN=C1/C=C/C2=CC=CC(=C2)O	InChI=1S/C13H16N2O/c1-15-9-3-8-14-13(15)7-6-11-4-2-5-12(16)10-11/h2,4-7,10,16H,3,8-9H2,1H3/b7-6+	VRYKTHBAWRESFI-VOTSOKGWSA-N
128	Fusidic acid	CEM-10 in USA	Fusidane	2010	Laboratories of Leo Pharmaceutical Products, Copenhagen, Denmark; Cempra Inc.,USA	Approved in Europe, off-patent	Phase 3		Prosthetic joint infections, acute bacterial skin and skin structure infections (ABSSSI)		TRUE				https://www.sciencedirect.com/science/article/pii/S0140673662919682?via%3Dihub	10815	http://aac.asm.org/content/57/9/4535.full | https://www.ncbi.nlm.nih.gov/pubmed/20159376	US8247394B2	https://pubchem.ncbi.nlm.nih.gov/compound/3000226	C[C@H]1[C@@H]2CC[C@]3([C@H]([C@]2(CC[C@H]1O)C)[C@@H](C[C@@H]4[C@@]3(C[C@@H](C4=C(CCC=C(C)C)C(=O)O)OC(=O)C)C)O)C	InChI=1S/C31H48O6/c1-17(2)9-8-10-20(28(35)36)26-22-15-24(34)27-29(5)13-12-23(33)18(3)21(29)11-14-30(27,6)31(22,7)16-25(26)37-19(4)32/h9,18,21-25,27,33-34H,8,10-16H2,1-7H3,(H,35,36)/t18-,21-,22-,23+,24+,25-,27-,29-,30-,31-/m0/s1	IECPWNUMDGFDKC-WGFOVTNPSA-N	CC(=CCCC(=C1[C@@H]2C[C@H]([C@H]3[C@@]4(C)CC[C@H]([C@@H](C)[C@@H]4CC[C@]3(C)[C@@]2(C)C[C@@H]1OC(=O)C)O)O)C(=O)O)C	InChI=1S/C31H48O6/c1-17(2)9-8-10-20(28(35)36)26-22-15-24(34)27-29(5)13-12-23(33)18(3)21(29)11-14-30(27,6)31(22,7)16-25(26)37-19(4)32/h9,18,21-25,27,33-34H,8,10-16H2,1-7H3,(H,35,36)/t18-,21-,22-,23+,24+,25-,27-,29-,30-,31-/m0/s1	IECPWNUMDGFDKC-WGFOVTNPSA-N
129	Vcn-PF (Vancomycin derivative)		Glycopeptide	unknown	Cooper Group, University of Queensland, Australia	Experimental	Preclinical		MRSA (methicillin resistant Staphylococcus aureus) and VRE (vancomycin resistant Enterococcus sp.)		TRUE		Yes				https://www.escmid.org/escmid_publications/escmid_elibrary/?q=vancomycin%20derivatives&tx_solr%5Bfilter%5D%5B0%5D=author%253AMark%2BBlaskovich
130	Vcn-A (Vancomycin derivative)		Glycopeptide	unknown	Cooper Group, University of Queensland, Australia	Experimental	Preclinical		MRSA (methicillin resistant Staphylococcus aureus) and VRE (vancomycin resistant Enterococcus sp.)		TRUE		Yes				https://www.escmid.org/escmid_publications/escmid_elibrary/?q=vancomycin%20derivatives&tx_solr%5Bfilter%5D%5B0%5D=author%253AMark%2BBlaskovich
131	Vcn-B (Vancomycin derivative)		Glycopeptide	unknown	Cooper Group, University of Queensland, Australia	Experimental	Preclinical		MRSA (methicillin resistant Staphylococcus aureus) and VRE (vancomycin resistant Enterococcus sp.)		TRUE		Yes				https://www.escmid.org/escmid_publications/escmid_elibrary/?q=vancomycin%20derivatives&tx_solr%5Bfilter%5D%5B0%5D=author%253AMark%2BBlaskovich
132	Oritavancin (Orbactiv)	LY333328	Glycopeptide	1996	The Medicines Company, USA	Approved	Approved by FDA in 2014		Approved for: acute bacterial skin and skin structure infections (ABSSSI) caused by Gram- positive bacteria, including methicillin- resistant Staphylococcus aureus (MRSA)		TRUE				https://journals.asm.org/doi/epdf/10.1128/aac.40.9.2194	10877	http://aac.asm.org/content/58/5/2921.full | https://www.jstage.jst.go.jp/article/antibiotics1968/49/6/49_6_575/_pdf | https://www.pnas.org/doi/10.1073/pnas.0931492100#sec-2		https://pubchem.ncbi.nlm.nih.gov/compound/16136912	C[C@H]1[C@@H]([C@@](C[C@@H](O1)O[C@H]2[C@H]3C(=O)N[C@@H](C4=C(C(=CC(=C4)O)O)C5=C(C=CC(=C5)[C@H](C(=O)N3)NC(=O)[C@H]6C7=CC(=C(C(=C7)OC8=C(C=C2C=C8)Cl)O[C@H]9[C@@H]([C@H]([C@@H]([C@H](O9)CO)O)O)O[C@H]%10C[C@]([C@H]([C@@H](O%10)C)O)(C)NCC%11=CC=C(C=C%11)C%12=CC=C(C=C%12)Cl)OC%13=C(C=C(C=C%13)[C@H]([C@H](C(=O)N[C@H](C(=O)N6)CC(=O)N)NC(=O)[C@@H](CC(C)C)NC)O)Cl)O)C(=O)O)(C)N)O	InChI=1S/C86H97Cl3N10O26/c1-35(2)22-51(92-7)77(110)98-67-69(105)42-15-20-55(49(88)24-42)120-57-26-44-27-58(73(57)125-84-74(71(107)70(106)59(34-100)122-84)124-62-32-86(6,76(109)37(4)119-62)93-33-38-8-10-39(11-9-38)40-12-17-45(87)18-13-40)121-56-21-16-43(25-50(56)89)72(123-61-31-85(5,91)75(108)36(3)118-61)68-82(115)97-66(83(116)117)48-28-46(101)29-54(103)63(48)47-23-41(14-19-53(47)102)64(79(112)99-…	VHFGEBVPHAGQPI-LXKZPTCJSA-N	CC(C)C[C@H](C(=O)N[C@@H]1[C@@H](C2=CC=C(C(=C2)Cl)OC3=CC4=CC(=C3O[C@H]5[C@@H]([C@H]([C@@H]([C@@H](CO)O5)O)O)O[C@H]6C[C@@](C)([C@H]([C@H](C)O6)O)NCC7=CC=C(C=C7)C8=CC=C(C=C8)Cl)OC9=CC=C(C=C9Cl)[C@H]([C@H]%10C(=O)N[C@@H](C%11=CC(=CC(=C%11C%12=CC(=CC=C%12O)[C@H](C(=O)N%10)NC(=O)[C@@H]4NC(=O)[C@H](CC(=O)N)NC1=O)O)O)C(=O)O)O[C@H]%13C[C@@](C)([C@H]([C@H](C)O%13)O)N)O)NC	InChI=1S/C86H97Cl3N10O26/c1-35(2)22-51(92-7)77(110)98-67-69(105)42-15-20-55(49(88)24-42)120-57-26-44-27-58(73(57)125-84-74(71(107)70(106)59(34-100)122-84)124-62-32-86(6,76(109)37(4)119-62)93-33-38-8-10-39(11-9-38)40-12-17-45(87)18-13-40)121-56-21-16-43(25-50(56)89)72(123-61-31-85(5,91)75(108)36(3)118-61)68-82(115)97-66(83(116)117)48-28-46(101)29-54(103)63(48)47-23-41(14-19-53(47)102)64(79(112)99-…	VHFGEBVPHAGQPI-LXKZPTCJSA-N
133	TD-1607		Glycopeptide-cephalosporin heterodimer	2010	Theravance Biopharma, USA	Active	Phase 1 (NCT01949103)		Acute bacterial skin and skin structure infections (ABSSSI), hospital-acquired pneumonia/ ventilator-associated pneumonia, bacteremia		TRUE				https://www.ncbi.nlm.nih.gov/pmc/articles/PMC8120311/		https://adisinsight.springer.com/drugs/800018077 | https://clinicaltrials.gov/ct2/show/NCT01949103 | https://www.theravance.com/our-pipeline
134	Ramoplanin		Glycolipodepsipeptide	2003	Nanotherapeutics, USA	Active	Phase 2		C. difficile-associated diarrhea, C. difficile relapse prevention		TRUE		Yes		http://www.nanotherapeutics.com/ramoplanin/		http://jac.oxfordjournals.org/content/51/suppl_3/iii31.full.pdf		https://pubchem.ncbi.nlm.nih.gov/compound/16132338	CCC/C=C\C=C/C(=O)N[C@@H](CC(=O)N)C(=O)NC(CC(=O)N)C(=O)N[C@H](C1CCC(CC1)O)C(=O)N[C@H](CCCN)C(=O)N[C@H]([C@H](C)O)C(=O)N[C@H](C2CCC(CC2)O)C(=O)N[C@H](C3CCC(CC3)O)C(=O)N[C@@H]([C@H](C)O)C(=O)N[C@@H](CC4=CC=CC=C4)C(=O)N[C@H](CCCN)C(=O)NC(C5CCC(CC5)O)C(=O)N[C@@H]([C@H](C)O)C(=O)NC(C6CCC(CC6)O)C(=O)NCC(=O)N[C@@H](CC(C)C)C(=O)N[C@H](C)C(=O)NC(C7CCC(C(C7)Cl)O)C(=O)O	InChI=1S/C106H170ClN21O30/c1-8-9-10-11-15-22-80(140)114-75(50-78(110)138)96(147)118-76(51-79(111)139)97(148)124-86(60-25-36-66(133)37-26-60)102(153)117-72(21-17-46-109)92(143)120-83(56(6)130)100(151)126-89(63-31-42-69(136)43-32-63)105(156)127-88(62-29-40-68(135)41-30-62)104(155)121-82(55(5)129)99(150)119-74(48-58-18-13-12-14-19-58)95(146)116-71(20-16-45-108)93(144)123-87(61-27-38-67(134)39-28-61)…	FSBZBQUUCNYWOK-YIOPJBSBSA-N	CCC/C=C\C=C/C(=O)N[C@@H](CC(=O)N)C(=O)NC(CC(=O)N)C(=O)N[C@H](C1CCC(CC1)O)C(=O)N[C@H](CCCN)C(=O)N[C@H]([C@H](C)O)C(=O)N[C@H](C2CCC(CC2)O)C(=O)N[C@H](C3CCC(CC3)O)C(=O)N[C@@H]([C@H](C)O)C(=O)N[C@@H](CC4=CC=CC=C4)C(=O)N[C@H](CCCN)C(=O)NC(C5CCC(CC5)O)C(=O)N[C@@H]([C@H](C)O)C(=O)NC(C6CCC(CC6)O)C(=O)NCC(=O)N[C@@H](CC(C)C)C(=O)N[C@H](C)C(=O)NC(C7CCC(C(C7)Cl)O)C(=O)O	InChI=1S/C106H170ClN21O30/c1-8-9-10-11-15-22-80(140)114-75(50-78(110)138)96(147)118-76(51-79(111)139)97(148)124-86(60-25-36-66(133)37-26-60)102(153)117-72(21-17-46-109)92(143)120-83(56(6)130)100(151)126-89(63-31-42-69(136)43-32-63)105(156)127-88(62-29-40-68(135)41-30-62)104(155)121-82(55(5)129)99(150)119-74(48-58-18-13-12-14-19-58)95(146)116-71(20-16-45-108)93(144)123-87(61-27-38-67(134)39-28-61)…	FSBZBQUUCNYWOK-YIOPJBSBSA-N
135	Dalbavancin (Dalvance)		Glycolipodepsipeptide	2001	Actavis (formerly Durata Therapeutics), UK	Approved	Approved by FDA in 2014		Approved for: acute bacterial skin and skin structure infections (ABSSSI); other potential indications: community-acquired bacterial pneumonia		TRUE			Dalbavancin: Phase I single and multiple-dose placebo controlled intravenous safety, pharmacokinetic study in healthy volunteers. 41st ICAAC&#10;By: Leighton, A.; Mrosczcak, E.; White, R.; et al.	https://www.infectioncontroltoday.com/epidemiology-surveillance/vicuron-pharmaceuticals-initiates-phase-iii-clinical-trial-dalbavancin-vs	10876	https://adisinsight.springer.com/drugs/800010981 | https://www.ncbi.nlm.nih.gov/pmc/articles/PMC1890846/pdf/ijcp0061-0853.pdf		https://pubchem.ncbi.nlm.nih.gov/compound/16134627	CC(C)CCCCCCCCC(=O)N[C@@H]1[C@H]([C@@H]([C@H](O[C@H]1OC2=C3C=C4C=C2OC5=C(C=C(C=C5)[C@H]([C@H]6C(=O)N[C@@H](C7=C(C(=CC(=C7)O)O[C@@H]8[C@H]([C@H]([C@@H]([C@H](O8)CO)O)O)O)C9=C(C=CC(=C9)[C@H](C(=O)N6)NC(=O)[C@@H]4NC(=O)[C@@H]%10C%11=C(C(=CC(=C%11)OC%12=C(C=CC(=C%12)[C@H](C(=O)N[C@H](CC%13=CC=C(O3)C=C%13)C(=O)N%10)NC)O)O)Cl)O)C(=O)NCCCN(C)C)O)Cl)C(=O)O)O)O	InChI=1S/C88H100Cl2N10O28/c1-38(2)13-10-8-6-7-9-11-14-61(106)94-70-73(109)75(111)78(86(120)121)128-87(70)127-77-58-31-43-32-59(77)124-55-24-19-42(29-50(55)89)71(107)69-85(119)98-67(80(114)92-25-12-26-100(4)5)48-33-44(102)34-57(125-88-76(112)74(110)72(108)60(37-101)126-88)62(48)47-28-40(17-22-52(47)103)65(82(116)99-69)95-83(117)66(43)96-84(118)68-49-35-46(36-54(105)63(49)90)123-56-30-41(18-23-53(5…	KGPGQDLTDHGEGT-SZUNQUCBSA-N	CC(C)CCCCCCCCC(=O)N[C@@H]1[C@H]([C@@H]([C@@H](C(=O)O)O[C@H]1OC2=C3C=C4C=C2OC5=CC=C(C=C5)C[C@@H]6C(=O)N[C@@H](C7=CC(=CC(=C7Cl)O)OC8=CC(=CC=C8O)[C@H](C(=O)N6)NC)C(=O)N[C@H]4C(=O)N[C@@H]9C%10=CC=C(C(=C%10)C%11=C(C=C(C=C%11[C@@H](C(=O)NCCCN(C)C)NC(=O)[C@H]([C@@H](C%12=CC=C(C(=C%12)Cl)O3)O)NC9=O)O)O[C@@H]%13[C@H]([C@H]([C@@H]([C@@H](CO)O%13)O)O)O)O)O)O	InChI=1S/C88H100Cl2N10O28/c1-38(2)13-10-8-6-7-9-11-14-61(106)94-70-73(109)75(111)78(86(120)121)128-87(70)127-77-58-31-43-32-59(77)124-55-24-19-42(29-50(55)89)71(107)69-85(119)98-67(80(114)92-25-12-26-100(4)5)48-33-44(102)34-57(125-88-76(112)74(110)72(108)60(37-101)126-88)62(48)47-28-40(17-22-52(47)103)65(82(116)99-69)95-83(117)66(43)96-84(118)68-49-35-46(36-54(105)63(49)90)123-56-30-41(18-23-53(5…	KGPGQDLTDHGEGT-SZUNQUCBSA-N
136	GP-2		Bacterial topoisomerase inhibitor	2013	Trius Therapeutics, USA	Active	Preclinical		MDR Pseudomonas aeruginosa	TRUE			Yes		https://journals.asm.org/doi/full/10.1128/aac.01740-12		http://aac.asm.org/content/57/6/2887.full			CC=1N=CC(=CN1)OC2=NC=3NC4=C(C3C(N5C[C@@]6([C@H](N)C[C@]6(C)C5)C)=N2)C=C(C=C4NC)F	InChI=1S/C24H27FN8O/c1-12-28-8-14(9-29-12)34-22-31-20-18(15-5-13(25)6-16(27-4)19(15)30-20)21(32-22)33-10-23(2)7-17(26)24(23,3)11-33/h5-6,8-9,17,27H,7,10-11,26H2,1-4H3,(H,30,31,32)/t17-,23-,24-/m1/s1	YWFYHCXQOBBCDF-UOKFIYJESA-N	CC1=NC=C(C=N1)OC2=NC(=C3C4=CC(=CC(=C4NC3=N2)NC)F)N5C[C@@]6(C)C[C@H]([C@@]6(C)C5)N	InChI=1S/C24H27FN8O/c1-12-28-8-14(9-29-12)34-22-31-20-18(15-5-13(25)6-16(27-4)19(15)30-20)21(32-22)33-10-23(2)7-17(26)24(23,3)11-33/h5-6,8-9,17,27H,7,10-11,26H2,1-4H3,(H,30,31,32)/t17-,23-,24-/m1/s1	YWFYHCXQOBBCDF-UOKFIYJESA-N
137	GP-4		Bacterial topoisomerase inhibitor	2014	Cubist Pharmaceuticals&#10;(Merck) USA	Active	Preclinical		Strictly only PK/PD data available						https://journals.asm.org/doi/full/10.1128/aac.01740-12		https://journals.asm.org/doi/full/10.1128/aac.01740-12		https://pubchem.ncbi.nlm.nih.gov/compound/66560933	CC1=NC=C(C=N1)OC2=NC3=C(C4=C(N3)C(=CC(=C4)F)NC)C(=N2)N5C[C@@H](C6(C5)CC6)N	InChI=1S/C22H23FN8O/c1-11-26-7-13(8-27-11)32-21-29-19-17(14-5-12(23)6-15(25-2)18(14)28-19)20(30-21)31-9-16(24)22(10-31)3-4-22/h5-8,16,25H,3-4,9-10,24H2,1-2H3,(H,28,29,30)/t16-/m0/s1	VPJXVKBZNMZOOA-INIZCTEOSA-N	CC1=NC=C(C=N1)OC2=NC(=C3C4=CC(=CC(=C4NC3=N2)NC)F)N5C[C@@H](C6(CC6)C5)N	InChI=1S/C22H23FN8O/c1-11-26-7-13(8-27-11)32-21-29-19-17(14-5-12(23)6-15(25-2)18(14)28-19)20(30-21)31-9-16(24)22(10-31)3-4-22/h5-8,16,25H,3-4,9-10,24H2,1-2H3,(H,28,29,30)/t16-/m0/s1	VPJXVKBZNMZOOA-INIZCTEOSA-N
138	2,3-Dihydroxybenzoic Acid (DHBA)		Antibiofilm agent (iron chelator)	1986	Department of Microbiology, University of Stellenbosch, Matieland (Stellenbosch), South Africa	Active	Preclinical		Pseudomonas aeruginosa biofilm disruption	TRUE		Yes					http://aac.asm.org/content/58/4/2098.full | http://onlinelibrary.wiley.com/doi/10.1002/jobm.3620260215/abstract		https://pubchem.ncbi.nlm.nih.gov/compound/19	C1=CC(=C(C(=C1)O)O)C(=O)O	InChI=1S/C7H6O4/c8-5-3-1-2-4(6(5)9)7(10)11/h1-3,8-9H,(H,10,11)	GLDQAMYCGOIJDV-UHFFFAOYSA-N	C1=CC(=C(C(=C1)C(=O)O)O)O	InChI=1S/C7H6O4/c8-5-3-1-2-4(6(5)9)7(10)11/h1-3,8-9H,(H,10,11)	GLDQAMYCGOIJDV-UHFFFAOYSA-N
139	ACH-702		Isothiazoloquinolone	2008	Achillion Pharmaceuticals, USA (outsourced to Ora, Inc.)	Active	Preclinical		Broad spectrum activity	TRUE	TRUE				http://deals.bio/search/showOpportunityDetails?asset_id=2495		http://aac.asm.org/content/54/8/3478.full.pdf | http://aac.asm.org/content/56/7/3812.full		https://pubchem.ncbi.nlm.nih.gov/compound/16048804	CC(C)([C@@H]1CCN(C1)C2=C(C=C3C(=C2OC)N(C4=C(C3=O)C(=O)NS4)C5CC5)F)N	InChI=1S/C21H25FN4O3S/c1-21(2,23)10-6-7-25(9-10)16-13(22)8-12-15(18(16)29-3)26(11-4-5-11)20-14(17(12)27)19(28)24-30-20/h8,10-11H,4-7,9,23H2,1-3H3,(H,24,28)/t10-/m1/s1	CECJUHKZSOSOJJ-SNVBAGLBSA-N	CC(C)([C@@H]1CCN(C1)C2=C(C3=C(C=C2F)C(=O)C4=C(N3C5CC5)SNC4=O)OC)N	InChI=1S/C21H25FN4O3S/c1-21(2,23)10-6-7-25(9-10)16-13(22)8-12-15(18(16)29-3)26(11-4-5-11)20-14(17(12)27)19(28)24-30-20/h8,10-11H,4-7,9,23H2,1-3H3,(H,24,28)/t10-/m1/s1	CECJUHKZSOSOJJ-SNVBAGLBSA-N
140	Nafithromycin	WCK 4873	Macrolide (16-membered macrolide, ketolide)	2013	Wockhardt, India	Active	Phase 2		Community-acquired bacterial pneumonia		TRUE				http://www.wockhardt.com/how-we-touch-lives/new-drug-discover.aspx	10834			https://pubchem.ncbi.nlm.nih.gov/compound/117587595	CC[C@@H]1[C@@]2([C@@H]([C@H](C(=O)[C@@H](C[C@@]([C@@H]([C@H](C(=O)[C@H](C(=O)O1)C)C)O[C@H]3[C@@H]([C@H](C[C@H](O3)C)N(C)C)O)(C)OC)C)C)[C@@H](C(=O)O2)/C(=N/O[C@@H](C)C4=NN=C(S4)C5=CC=CC=N5)/N)C	InChI=1S/C42H62N6O11S/c1-13-28-42(9)30(29(39(53)58-42)35(43)47-59-25(7)36-45-46-37(60-36)26-16-14-15-17-44-26)22(4)31(49)20(2)19-41(8,54-12)34(23(5)32(50)24(6)38(52)56-28)57-40-33(51)27(48(10)11)18-21(3)55-40/h14-17,20-25,27-30,33-34,40,51H,13,18-19H2,1-12H3,(H2,43,47)/t20-,21-,22-,23+,24-,25+,27+,28-,29-,30+,33-,34-,40+,41-,42-/m1/s1	RLFCSBSRGRJFRO-QAOQTAGDSA-N	CC[C@@H]1[C@]2(C)[C@@H]([C@@H](C)C(=O)[C@H](C)C[C@](C)([C@@H]([C@@H](C)C(=O)[C@@H](C)C(=O)O1)O[C@H]3[C@@H]([C@H](C[C@@H](C)O3)N(C)C)O)OC)[C@H](/C(=N/O[C@@H](C)C4=NN=C(C5=NC=CC=C5)S4)/N)C(=O)O2	InChI=1S/C42H62N6O11S/c1-13-28-42(9)30(29(39(53)58-42)35(43)47-59-25(7)36-45-46-37(60-36)26-16-14-15-17-44-26)22(4)31(49)20(2)19-41(8,54-12)34(23(5)32(50)24(6)38(52)56-28)57-40-33(51)27(48(10)11)18-21(3)55-40/h14-17,20-25,27-30,33-34,40,51H,13,18-19H2,1-12H3,(H2,43,47)/t20-,21-,22-,23+,24-,25+,27+,28-,29-,30+,33-,34-,40+,41-,42-/m1/s1	RLFCSBSRGRJFRO-QAOQTAGDSA-N
141	Liamocin Oil dervatives		Liamocin oil	2014	United States Department of Agriculture&#10;Agricultural Research Service, USA	Active	Preclinical		Potential application as a narrow spectrum antimicrobial agent that targets streptococcal pathogens: S. agalactiae, S. uberis, S. mitis, S. infantarius, and S. mutants		TRUE				https://www.nature.com/articles/ja201539		http://www.abstractsonline.com/Plan/ViewAbstract.aspx?mID=3529&sKey=0755faac-523e-47ee-b923-cb2606b81aa1&cKey=6715396d-7a1e-4e65-bd05-edc7fb0cfa05&mKey=5d6b1802-e453-486b-bcbb-b11d1182d8bb		https://pubchem.ncbi.nlm.nih.gov/compound/171120432	CCCCCC(CC(CC(=O)OC(CCCCC)CC(CC(=O)OC(CCCCC)CC(CC(=O)OC(CCCCC)CC(CC(=O)OC[C@H]([C@H]([C@@H]([C@@H](CO)O)O)O)O)OC(=O)C)O)O)O)O	InChI=1S/C48H88O19/c1-6-10-14-18-33(51)22-34(52)25-44(58)65-37(19-15-11-7-2)23-35(53)26-45(59)66-38(20-16-12-8-3)24-36(54)27-46(60)67-39(21-17-13-9-4)28-40(64-32(5)50)29-43(57)63-31-42(56)48(62)47(61)41(55)30-49/h33-42,47-49,51-56,61-62H,6-31H2,1-5H3/t33?,34?,35?,36?,37?,38?,39?,40?,41-,42-,47-,48-/m1/s1	SOGLLJQMDVDVFY-DABPNMDRSA-N	CCCCCC(CC(CC(=O)OC(CCCCC)CC(CC(=O)OC(CCCCC)CC(CC(=O)OC(CCCCC)CC(CC(=O)OC[C@H]([C@H]([C@@H]([C@@H](CO)O)O)O)O)OC(=O)C)O)O)O)O	InChI=1S/C48H88O19/c1-6-10-14-18-33(51)22-34(52)25-44(58)65-37(19-15-11-7-2)23-35(53)26-45(59)66-38(20-16-12-8-3)24-36(54)27-46(60)67-39(21-17-13-9-4)28-40(64-32(5)50)29-43(57)63-31-42(56)48(62)47(61)41(55)30-49/h33-42,47-49,51-56,61-62H,6-31H2,1-5H3/t33?,34?,35?,36?,37?,38?,39?,40?,41-,42-,47-,48-/m1/s1	SOGLLJQMDVDVFY-DABPNMDRSA-N
142	Surotomycin, CB-183,315		Lipopeptide	2011	Cubist Pharmaceuticals&#10;(Merck), USA	Active	Phase 3		C. difficile-associated diarrhea		TRUE						https://pubmed.ncbi.nlm.nih.gov/30924421/ | https://www.escmid.org/escmid_publications/escmid_elibrary/?q=surotomycin&id=2173&L=0&x=0&y=0 | http://www.merck.com/investors/financials/2015%20Form%2010-K_FINAL%20(r879).pdf		https://pubchem.ncbi.nlm.nih.gov/compound/46700778	CCCCCC1=CC=C(C=C1)/C(=C/C(=O)N[C@@H](CC2=CNC3=CC=CC=C32)C(=O)N[C@H](CC(=O)N)C(=O)N[C@@H](CC(=O)O)C(=O)N[C@H]4[C@H](OC(=O)[C@@H](NC(=O)[C@@H](NC(=O)[C@H](NC(=O)CNC(=O)[C@@H](NC(=O)[C@H](NC(=O)[C@@H](NC(=O)[C@@H](NC(=O)CNC4=O)CCCN)CC(=O)O)C)CC(=O)O)CO)[C@H](C)CC(=O)O)CC(=O)C5=CC=CC=C5N)C)/C	InChI=1S/C77H101N17O26/c1-6-7-8-14-41-20-22-42(23-21-41)37(2)25-58(98)86-49(27-43-33-81-47-18-12-10-15-44(43)47)71(113)89-50(29-57(80)97)72(114)91-53(32-64(107)108)73(115)94-66-40(5)120-77(119)54(28-56(96)45-16-9-11-17-46(45)79)92-76(118)65(38(3)26-61(101)102)93-74(116)55(36-95)87-60(100)34-82-68(110)51(30-62(103)104)88-67(109)39(4)84-70(112)52(31-63(105)106)90-69(111)48(19-13-24-78)85-59(99)35-8…	DYNMYYRPPFVAKR-CWXHRMTKSA-N	CCCCCC1=CC=C(C=C1)/C(=C/C(=O)N[C@@H](CC2=CNC3=C2C=CC=C3)C(=O)N[C@H](CC(=O)N)C(=O)N[C@@H](CC(=O)O)C(=O)N[C@H]4[C@@H](C)OC(=O)[C@H](CC(=O)C5=C(C=CC=C5)N)NC(=O)[C@H]([C@H](C)CC(=O)O)NC(=O)[C@@H](CO)NC(=O)CNC(=O)[C@H](CC(=O)O)NC(=O)[C@@H](C)NC(=O)[C@H](CC(=O)O)NC(=O)[C@H](CCCN)NC(=O)CNC4=O)/C	InChI=1S/C77H101N17O26/c1-6-7-8-14-41-20-22-42(23-21-41)37(2)25-58(98)86-49(27-43-33-81-47-18-12-10-15-44(43)47)71(113)89-50(29-57(80)97)72(114)91-53(32-64(107)108)73(115)94-66-40(5)120-77(119)54(28-56(96)45-16-9-11-17-46(45)79)92-76(118)65(38(3)26-61(101)102)93-74(116)55(36-95)87-60(100)34-82-68(110)51(30-62(103)104)88-67(109)39(4)84-70(112)52(31-63(105)106)90-69(111)48(19-13-24-78)85-59(99)35-8…	DYNMYYRPPFVAKR-CWXHRMTKSA-N
143	ACHN-975		Lipopolysaccharide synthesis inhibitor (LpxC inhibitor)	2012	Achaogen, USA	Discontinued	Phase 1	Toxicity	Gram negative effective	TRUE					https://www.pharmacodia.com/yaodu/html/v1/chemicals/6654ce00c34e725d8517c795abb11cdc.html	13333	https://clinicaltrials.gov/ct2/show/NCT01597947 | https://www.ncbi.nlm.nih.gov/pmc/articles/PMC4930914/pdf/cshperspectmed-ANR-a025304.pdf | https://www.ncbi.nlm.nih.gov/pmc/articles/PMC6811409/		https://pubchem.ncbi.nlm.nih.gov/compound/71466517	CC(C)([C@@H](C(=O)NO)NC(=O)C1=CC=C(C=C1)C#CC#C[C@@H]2C[C@H]2CO)N	InChI=1S/C20H23N3O4/c1-20(2,21)17(19(26)23-27)22-18(25)14-9-7-13(8-10-14)5-3-4-6-15-11-16(15)12-24/h7-10,15-17,24,27H,11-12,21H2,1-2H3,(H,22,25)(H,23,26)/t15-,16+,17-/m1/s1	GOCUUDXEOKIQRU-IXDOHACOSA-N	CC(C)([C@@H](C(=O)NO)NC(=O)C1=CC=C(C#CC#C[C@@H]2C[C@H]2CO)C=C1)N	InChI=1S/C20H23N3O4/c1-20(2,21)17(19(26)23-27)22-18(25)14-9-7-13(8-10-14)5-3-4-6-15-11-16(15)12-24/h7-10,15-17,24,27H,11-12,21H2,1-2H3,(H,22,25)(H,23,26)/t15-,16+,17-/m1/s1	GOCUUDXEOKIQRU-IXDOHACOSA-N
144	Murepavadin	POL7080 | RG 7929	Lipopolysaccharide synthesis inhibitor (LptD inhibitor)	2008	Polyphor (Roche licensee), Switzerland	Inactive	Phase 3 (NCT03582007)	Latent nephrotoxicity; Polyphor continued preclinical development of inhalation formulation and been granted clinical trial in UK on 2020	Hospital-acquired bacterial pneumonia/ ventilator-associated bacterial pneumonia (caused by Pseudomonas aeruginosa)	TRUE			Yes 10-10	Failed in Phase 3 due to nephrotoxicity, developed for inhalation therapy	http://www.polyphor.com/products/pol7080	10832	https://www.ncbi.nlm.nih.gov/pmc/articles/PMC6125514/pdf/e00490-18.pdf | http://www.researchgate.net/publication/267910502_Mechanism_of_Action_of_POL7080_a_Novel_Anti-Pseudomonal_Compound		https://pubchem.ncbi.nlm.nih.gov/compound/91824766	CC[C@H](C)[C@H]1C(=O)N[C@H](C(=O)N[C@H](C(=O)N[C@@H](C(=O)N[C@H](C(=O)N[C@H](C(=O)N[C@H](C(=O)N[C@H](C(=O)N[C@H](C(=O)N[C@H](C(=O)N2CCC[C@@H]2C(=O)N3CCC[C@H]3C(=O)N[C@H](C(=O)N[C@H](C(=O)N1)CC4=CNC5=CC=CC=C54)[C@@H](C)O)CO)C)CCN)CCN)CC6=CNC7=CC=CC=C76)CCN)CCN)CCCN)CCN	InChI=1S/C73H112N22O16/c1-5-38(2)58-70(108)88-52(24-30-79)65(103)83-47(17-10-25-74)62(100)85-49(21-27-76)63(101)86-51(23-29-78)66(104)89-53(33-41-35-80-45-15-8-6-13-43(41)45)67(105)87-50(22-28-77)64(102)84-48(20-26-75)61(99)82-39(3)60(98)91-55(37-96)72(110)95-32-12-19-57(95)73(111)94-31-11-18-56(94)69(107)93-59(40(4)97)71(109)90-54(68(106)92-58)34-42-36-81-46-16-9-7-14-44(42)46/h6-9,13-16,35-36,3…	RIDRXGOBXZLKHZ-NZUANIILSA-N	CC[C@H](C)[C@H]1C(=O)N[C@@H](CCN)C(=O)N[C@@H](CCCN)C(=O)N[C@H](CCN)C(=O)N[C@@H](CCN)C(=O)N[C@@H](CC2=CNC3=C2C=CC=C3)C(=O)N[C@@H](CCN)C(=O)N[C@@H](CCN)C(=O)N[C@@H](C)C(=O)N[C@@H](CO)C(=O)N4CCC[C@@H]4C(=O)N5CCC[C@H]5C(=O)N[C@@H]([C@@H](C)O)C(=O)N[C@@H](CC6=CNC7=C6C=CC=C7)C(=O)N1	InChI=1S/C73H112N22O16/c1-5-38(2)58-70(108)88-52(24-30-79)65(103)83-47(17-10-25-74)62(100)85-49(21-27-76)63(101)86-51(23-29-78)66(104)89-53(33-41-35-80-45-15-8-6-13-43(41)45)67(105)87-50(22-28-77)64(102)84-48(20-26-75)61(99)82-39(3)60(98)91-55(37-96)72(110)95-32-12-19-57(95)73(111)94-31-11-18-56(94)69(107)93-59(40(4)97)71(109)90-54(68(106)92-58)34-42-36-81-46-16-9-7-14-44(42)46/h6-9,13-16,35-36,3…	RIDRXGOBXZLKHZ-NZUANIILSA-N
145	RBx 14255		Macrolide (16-membered macrolide, fluoroketolide)	2012	Department of Infectious Diseases, New Drug Discovery Research, Ranbaxy Research Laboratories, R & D III, Gurgaon, India	Active	Preclinical		Macrolide-resistant Streptococcus pneumoniae, has been shown to be effective against Neisseria meningitidis and Haemophilus influenzae	TRUE	TRUE				https://journals.asm.org/doi/10.1128/aac.01589-13		http://aac.asm.org/content/56/11/5986.full | http://aac.asm.org/content/58/8/4283.full | https://academic.oup.com/jac/article-abstract/74/7/1962/5485015?redirectedFrom=fulltext			NC1=NC=C(C2=CN(CCCCN(C=O)[C@H]3[C@](C)(O)[C@@H](CC)OC([C@@](C)(F)C([C@@H]([C@H]([C@](CCC([C@@H]3C)=O)(C)OC)O[C@H]4C[C@@H](N(CC)C)C[C@@H](C)O4)C)=O)=O)C=N2)C=C1	InChI=1S/C43H67FN6O9/c1-11-34-43(8,55)37(50(26-51)20-14-13-19-49-24-32(47-25-49)30-15-16-35(45)46-23-30)28(4)33(52)17-18-41(6,56-10)39(29(5)38(53)42(7,44)40(54)58-34)59-36-22-31(48(9)12-2)21-27(3)57-36/h15-16,23-29,31,34,36-37,39,55H,11-14,17-22H2,1-10H3,(H2,45,46)/t27-,28+,29+,31+,34-,36+,37-,39-,41-,42+,43-/m1/s1	RWCZKIJCXZNTJW-YSCZTJMNSA-N	CC[C@@H]1[C@](C)([C@@H]([C@@H](C)C(=O)CC[C@](C)([C@@H]([C@@H](C)C(=O)[C@@](C)(C(=O)O1)F)O[C@H]2C[C@H](C[C@@H](C)O2)N(C)CC)OC)N(CCCCN3C=C(C4=CN=C(C=C4)N)N=C3)C=O)O	InChI=1S/C43H67FN6O9/c1-11-34-43(8,55)37(50(26-51)20-14-13-19-49-24-32(47-25-49)30-15-16-35(45)46-23-30)28(4)33(52)17-18-41(6,56-10)39(29(5)38(53)42(7,44)40(54)58-34)59-36-22-31(48(9)12-2)21-27(3)57-36/h15-16,23-29,31,34,36-37,39,55H,11-14,17-22H2,1-10H3,(H2,45,46)/t27-,28+,29+,31+,34-,36+,37-,39-,41-,42+,43-/m1/s1	RWCZKIJCXZNTJW-YSCZTJMNSA-N
146	Solithromycin		Macrolide (16-membered macrolide, fluoroketolide)	2008	Toyama Chemical Co. Ltd./Melinta Therapeutics Inc.	Active	Phase 3		Community-acquired bacterial pneumonia, uncomplicated urogenital gonorrhoea, urethritis	TRUE	TRUE				http://ir.melinta.com/news-releases/news-release-details/cempras-solithromycin-cem-101-receives-qualified-infectious	10859	http://aac.asm.org/content/57/9/4322.full | http://aac.asm.org/content/58/1/447.full		https://pubchem.ncbi.nlm.nih.gov/compound/25242512	CC[C@@H]1[C@@]2([C@@H]([C@H](C(=O)[C@@H](C[C@@]([C@@H]([C@H](C(=O)[C@](C(=O)O1)(C)F)C)O[C@H]3[C@@H]([C@H](C[C@H](O3)C)N(C)C)O)(C)OC)C)C)N(C(=O)O2)CCCCN4C=C(N=N4)C5=CC(=CC=C5)N)C	InChI=1S/C43H65FN6O10/c1-12-32-43(8)35(50(40(55)60-43)19-14-13-18-49-23-30(46-47-49)28-16-15-17-29(45)21-28)26(4)33(51)24(2)22-41(6,56-11)37(27(5)36(53)42(7,44)39(54)58-32)59-38-34(52)31(48(9)10)20-25(3)57-38/h15-17,21,23-27,31-32,34-35,37-38,52H,12-14,18-20,22,45H2,1-11H3/t24-,25-,26+,27+,31+,32-,34-,35-,37-,38+,41-,42+,43-/m1/s1	IXXFZUPTQVDPPK-ZAWHAJPISA-N	CC[C@@H]1[C@]2(C)[C@@H]([C@@H](C)C(=O)[C@H](C)C[C@](C)([C@@H]([C@@H](C)C(=O)[C@@](C)(C(=O)O1)F)O[C@H]3[C@@H]([C@H](C[C@@H](C)O3)N(C)C)O)OC)N(CCCCN4C=C(C5=CC(=CC=C5)N)N=N4)C(=O)O2	InChI=1S/C43H65FN6O10/c1-12-32-43(8)35(50(40(55)60-43)19-14-13-18-49-23-30(46-47-49)28-16-15-17-29(45)21-28)26(4)33(51)24(2)22-41(6,56-11)37(27(5)36(53)42(7,44)39(54)58-32)59-38-34(52)31(48(9)10)20-25(3)57-38/h15-17,21,23-27,31-32,34-35,37-38,52H,12-14,18-20,22,45H2,1-11H3/t24-,25-,26+,27+,31+,32-,34-,35-,37-,38+,41-,42+,43-/m1/s1	IXXFZUPTQVDPPK-ZAWHAJPISA-N
147	MB-1		Beta-lactam (siderophore-monobactam conjugate)	2015	Pfizer, USA	Active	Preclinical		Pseudomonas aeruginosa	TRUE		Yes			https://journals.asm.org/doi/full/10.1128/aac.04172-14		http://aac.asm.org/content/59/4/2439.long			NC1=NC(/C(/C(N[C@@H]2C(N(S(=O)(O)=O)[C@@H]2CNC(NCC3=CC(C(O)=CN3O)=O)=O)=O)=O)=N/OC(C)(C(O[Na])=O)C)=CS1	InChI=1S/C20H24N8O12S2.Na/c1-20(2,17(33)34)40-26-13(9-7-41-18(21)24-9)15(31)25-14-10(28(16(14)32)42(37,38)39)5-23-19(35)22-4-8-3-11(29)12(30)6-27(8)36;/h3,6-7,10,14,30,36H,4-5H2,1-2H3,(H2,21,24)(H,25,31)(H,33,34)(H2,22,23,35)(H,37,38,39);/q;+1/p-1/b26-13-;/t10-,14+;/m1./s1	NEJXBMBJWHWANL-GOZBPKOLSA-M	CC(C)(C(=O)O[Na])O/N=C(/C1=CSC(=N1)N)\C(=O)N[C@H]2[C@@H](CNC(=O)NCC3=CC(=O)C(=CN3O)O)N(C2=O)S(=O)(=O)O	InChI=1S/C20H24N8O12S2.Na/c1-20(2,17(33)34)40-26-13(9-7-41-18(21)24-9)15(31)25-14-10(28(16(14)32)42(37,38)39)5-23-19(35)22-4-8-3-11(29)12(30)6-27(8)36;/h3,6-7,10,14,30,36H,4-5H2,1-2H3,(H2,21,24)(H,25,31)(H,33,34)(H2,22,23,35)(H,37,38,39);/q;+1/p-1/b26-13-;/t10-,14+;/m1./s1	NEJXBMBJWHWANL-GOZBPKOLSA-M
148	Meropenem + Vaborbactam	RPX7009 + meropenem | Vabomere/ Carbavance	Beta-lactam (carbapenem) + beta-lactamase inhibitor (heterocyclic boron)	2013	Rempex Pharmaceuticals (wholly owned subsidiary of The Medicines Co.), USA	Approved	Approved by FDA in 2017		Complicated urinary tract infections, complicated intra-abdominal infections, hospital-acquired bacterial pneumonia/ ventilator-associated bacterial pneumonia, febrile neutropenia, bacteremia, acute pyelonephritis (some indications specifically target infections caused by carbapenem- resistant Enterobacteriaceae )	TRUE		Yes			http://www.vabomere.com	10871	https://aac.asm.org/content/62/1/e01904-17 | https://journals.sagepub.com/doi/abs/10.1177/1060028018763288?rfr_dat=cr_pub%3Dpubmed&url_ver=Z39.88-2003&rfr_id=ori%3Arid%3Acrossref.org&journalCode=aopd		https://pubchem.ncbi.nlm.nih.gov/compound/441130	null	null	null	null	null	null
149	CRS3123	REP3123	Aminoacyl-tRNA synthetase inhibitor (methionyl tRNA synthetase [MetRS] inhibitor)	2007	Crestone, USA	Active (as of 2025)	Phase 2 (NCT04781387)		Clostridium difficile infection		TRUE				https://www.crestonepharma.com/index.php/cdi	10991	http://jac.oxfordjournals.org/content/63/5/954.long | https://www.ncbi.nlm.nih.gov/pubmed/28134686 | https://www.ncbi.nlm.nih.gov/pubmed/28584140		https://pubchem.ncbi.nlm.nih.gov/compound/16744283	C1COC2=C([C@@H]1NCCCNC3=CC(=O)C4=C(N3)C=CS4)C=C(C=C2Br)Br	InChI=1S/C19H19Br2N3O2S/c20-11-8-12-14(2-6-26-18(12)13(21)9-11)22-4-1-5-23-17-10-16(25)19-15(24-17)3-7-27-19/h3,7-10,14,22H,1-2,4-6H2,(H2,23,24,25)/t14-/m1/s1	NNTYBKTXMKBRFA-CQSZACIVSA-N	C(CN[C@@H]1CCOC2=C(C=C(C=C12)Br)Br)CNC3=CC(=O)C4=C(C=CS4)N3	InChI=1S/C19H19Br2N3O2S/c20-11-8-12-14(2-6-26-18(12)13(21)9-11)22-4-1-5-23-17-10-16(25)19-15(24-17)3-7-27-19/h3,7-10,14,22H,1-2,4-6H2,(H2,23,24,25)/t14-/m1/s1	NNTYBKTXMKBRFA-CQSZACIVSA-N
150	Aztreonam + Avibactam		Beta-lactam (monobactam) + beta-lactamase inhibitor (non-beta-lactam beta-lactamase inhibitor, diazabicyclooctane [DBO])	2012	Pfizer Inc./Allergan PLC (formerly Actavis)	Active (as of 2024)	Phase 3 (NCT03329092)		Metallo-Î²-lactamase-producing gram-negative organisms such as Enterobacteriaceae and Pseudomonas aeruginosa	TRUE		Yes				10763	http://aac.asm.org/content/57/7/3299.full | https://aac.asm.org/content/61/9/e00472-17		https://pubchem.ncbi.nlm.nih.gov/compound/5742832	null	null	null	null	null	null
151	BAL30072		Beta-lactam (siderophore-sulfactam)	2008	Basilea Pharmaceutica, Switzerland	Discontinued	Phase 1	Liver injury detected 3-days post treatment (iv formulation); preclinical studies of inhalation also terminated due to 'lack of confidence in candidate's success'	MDR gram-negative infections	TRUE			No (demonstrated high resistance)		https://www.basilea.com/fileadmin/user_upload/pressreleases/766305-en-708837.pdf?v=1546612716	11004	http://aac.asm.org/content/57/5/2095.full | https://www.escmid.org/escmid_publications/escmid_elibrary/?q=bal30072&id=2173&L=0&x=0&y=0 | https://www.ncbi.nlm.nih.gov/pmc/articles/PMC3058568/		https://pubchem.ncbi.nlm.nih.gov/compound/52942440	CC1([C@@H](C(=O)N1OS(=O)(=O)O)NC(=O)/C(=N\OCC2=CC(=O)C(=CN2O)O)/C3=CSC(=N3)N)C	InChI=1S/C16H18N6O10S2/c1-16(2)12(14(26)22(16)32-34(28,29)30)19-13(25)11(8-6-33-15(17)18-8)20-31-5-7-3-9(23)10(24)4-21(7)27/h3-4,6,12,24,27H,5H2,1-2H3,(H2,17,18)(H,19,25)(H,28,29,30)/b20-11-/t12-/m1/s1	KLFSEZJCLYBFKQ-WXYNYTDUSA-N	CC1(C)[C@@H](C(=O)N1OS(=O)(=O)O)NC(=O)/C(=N\OCC2=CC(=O)C(=CN2O)O)/C3=CSC(=N3)N	InChI=1S/C16H18N6O10S2/c1-16(2)12(14(26)22(16)32-34(28,29)30)19-13(25)11(8-6-33-15(17)18-8)20-31-5-7-3-9(23)10(24)4-21(7)27/h3-4,6,12,24,27H,5H2,1-2H3,(H2,17,18)(H,19,25)(H,28,29,30)/b20-11-/t12-/m1/s1	KLFSEZJCLYBFKQ-WXYNYTDUSA-N
152	AiiA AuNPs (gold nano particles)		Nanoparticles (gold) in combination with lactonase		Crustacean Molecular Biology and Genomic Lab, Department of Animal Health and Management, Alagappa University, Karaikudi, Tamil Nadu, India	Active	Preclinical		Antibiofilm activity against biofilm-forming and multidrug-resistant Proteus species.	TRUE		Yes					http://aac.asm.org/content/59/2/763.full
153	CAL02		Nanoparticles (liposomes)	2013	LASCCO, Switzerland	Active (as of 2025)	Phase 2 (NCT05776004)		Liposomes could be used for the treatment of antibiotic-resistant bacterial pathogens, because they neutralize the bacterial toxins and allow time for the host immune system to eliminate the bacteria. E.g. S.aureus		TRUE	Yes					https://www.ncbi.nlm.nih.gov/pubmed/25362245
154	AgNP (silver nanoparticles)		Nanoparticles (silver) citrate capped		School of Environmental Sciences, University of Guelph, Guelph, Ontario, Canada&#10;&#10;AND SEPERATELY&#10;&#10;Department of Microbiology and Cell Biology, Indian Institute of Science, Bangalore, India	Active	Preclinical		Works in contrast with antibiotics to target Pseudomonas aeruginosa PAO1 biofilms	TRUE		Yes					http://aac.asm.org/content/57/10/4945.full
155	Amixicile		Antibiofilm agent (nitazoxanide derivative)	2012	Department of Medicine, Division of Infectious Diseases and International Health, University of Virginia, Charlottesville, Virginia, USA	Active	Preclinical		Clostridium difficile infections (CDI)		TRUE		Yes		https://journals.asm.org/doi/10.1128/aac.00360-12		http://aac.asm.org/content/58/8/4703.short | https://www.ncbi.nlm.nih.gov/pmc/articles/PMC3421617/		https://pubchem.ncbi.nlm.nih.gov/compound/46916955	C1=CC=C(C(=C1)CCCN)C(=O)NC2=NC=C(S2)[N+](=O)[O-].Cl	InChI=1S/C13H14N4O3S.ClH/c14-7-3-5-9-4-1-2-6-10(9)12(18)16-13-15-8-11(21-13)17(19)20;/h1-2,4,6,8H,3,5,7,14H2,(H,15,16,18);1H	NJLRBHXFDYMOLR-UHFFFAOYSA-N	C1=CC(=C(C=C1)C(=O)NC2=NC=C([N+](=O)[O-])S2)CCCN.Cl	InChI=1S/C13H14N4O3S.ClH/c14-7-3-5-9-4-1-2-6-10(9)12(18)16-13-15-8-11(21-13)17(19)20;/h1-2,4,6,8H,3,5,7,14H2,(H,15,16,18);1H	NJLRBHXFDYMOLR-UHFFFAOYSA-N
156	Glyceryl Trinitrate (GTN)/Citrate/Ethanol (CAP) (GTN-CAP)		Antibiofilm agent	2013	Department of Infectious Diseases, Infection Control and Employee Health, The University of Texas M. D. Anderson Cancer Center, Houston, Texas, USA	Active	Preclinical		MRSA (methicillin resistant Staphylococcus aureus), Staphylococcus epidermidis, Pseudomonas aeruginosa, and Candida albicans biofilms		TRUE	Yes					http://aac.asm.org/content/57/8/3555.full	US9913820B2	https://pubchem.ncbi.nlm.nih.gov/compound/4510	C(C(CO[N+](=O)[O-])O[N+](=O)[O-])O[N+](=O)[O-]	InChI=1S/C3H5N3O9/c7-4(8)13-1-3(15-6(11)12)2-14-5(9)10/h3H,1-2H2	SNIOPGDIGTZGOP-UHFFFAOYSA-N	C(C(CO[N+](=O)[O-])O[N+](=O)[O-])O[N+](=O)[O-]	InChI=1S/C3H5N3O9/c7-4(8)13-1-3(15-6(11)12)2-14-5(9)10/h3H,1-2H2	SNIOPGDIGTZGOP-UHFFFAOYSA-N
157	Ozenoxacin		Quinolone	2007	Ferrer Pharma, Spain	Approved	Approved by FDA in 2017		Acute bacterial skin and skin structure infections		TRUE			Preclinical In Vitro and In Vivo Absorption Evaluation Of Ozenoxacin (GF-001001-00): A Novel Topical Non-Fluorinated Quinolone.&#10;By: Santos, B.; Albet, C.; Orriols, A.; et al.	http://productos.ferrer.com/innovation/key-development-projects	10841	http://aac.asm.org/content/57/12/6389.full		https://pubchem.ncbi.nlm.nih.gov/compound/9863827	CC1=CC(=CN=C1NC)C2=C(C3=C(C=C2)C(=O)C(=CN3C4CC4)C(=O)O)C	InChI=1S/C21H21N3O3/c1-11-8-13(9-23-20(11)22-3)15-6-7-16-18(12(15)2)24(14-4-5-14)10-17(19(16)25)21(26)27/h6-10,14H,4-5H2,1-3H3,(H,22,23)(H,26,27)	XPIJWUTXQAGSLK-UHFFFAOYSA-N	CC1=CC(=CN=C1NC)C2=CC=C3C(=C2C)N(C=C(C3=O)C(=O)O)C4CC4	InChI=1S/C21H21N3O3/c1-11-8-13(9-23-20(11)22-3)15-6-7-16-18(12(15)2)24(14-4-5-14)10-17(19(16)25)21(26)27/h6-10,14H,4-5H2,1-3H3,(H,22,23)(H,26,27)	XPIJWUTXQAGSLK-UHFFFAOYSA-N
158	Nemonoxacin	TG-873870 (Taigexyn)	Quinolone	2007	TaiGen Biotechnology Co.,Taiwan	Approved in Taiwan			Nemonoxacin (TG-873870) is a novel non-fluorinated quinolone with potent broad-spectrum activity against gram-positive, gram-negative, and atypical pathogens, including vancomycin-nonsusceptible methicillin-resistant Staphylococcus aureus (MRSA), quinolone-resistant MRSA, quinolone-resistant Streptococcus pneumoniae, penicillin-resistant S. pneumoniae, and erythromycin-resistant S. pneumoniae.	TRUE	TRUE			Cardiovascular Safety Evaluation of Nemonoxacin (TG-873870) in Dogs and Monkeys. . A-27. Abstr. 47th Intersci. Conf. Antimicrob. Agents Chemother.&#10;By: Chow, C. P.; Tsai, C. Y.; Chen, Y. M.	https://www.taiwan-healthcare.org/biotech/biotech-product?vendorSysid=BhsProducts20161115182506986696315	10836	http://aac.asm.org/content/57/7/2942.full | http://aac.asm.org/content/58/10/6116.full | https://www.ncbi.nlm.nih.gov/pubmed/25079302		https://pubchem.ncbi.nlm.nih.gov/compound/11993740	C[C@H]1C[C@@H](CN(C1)C2=C(C3=C(C=C2)C(=O)C(=CN3C4CC4)C(=O)O)OC)N	InChI=1S/C20H25N3O4/c1-11-7-12(21)9-22(8-11)16-6-5-14-17(19(16)27-2)23(13-3-4-13)10-15(18(14)24)20(25)26/h5-6,10-13H,3-4,7-9,21H2,1-2H3,(H,25,26)/t11-,12-/m0/s1	AVPQPGFLVZTJOR-RYUDHWBXSA-N	C[C@H]1C[C@@H](CN(C1)C2=CC=C3C(=C2OC)N(C=C(C3=O)C(=O)O)C4CC4)N	InChI=1S/C20H25N3O4/c1-11-7-12(21)9-22(8-11)16-6-5-14-17(19(16)27-2)23(13-3-4-13)10-15(18(14)24)20(25)26/h5-6,10-13H,3-4,7-9,21H2,1-2H3,(H,25,26)/t11-,12-/m0/s1	AVPQPGFLVZTJOR-RYUDHWBXSA-N
159	SQ641		MraY inhibitor	1986	Sequella, USA	Active	Preclinical		Interferes with cell-wall synthesis by inhibiting transfer of the peptidoglycan precursor moiety (MurNAc-pentapeptide) to the membrane lipid carrier, undecaprenyl phosphate. Active against C. difficile.		TRUE			Semisynthetic capuramycin derivative	http://www.sequella.com/docs/SQ641%20C%20diff%200313.pdf	13503	https://www.ncbi.nlm.nih.gov/pmc/articles/PMC2224724/ | https://www.ncbi.nlm.nih.gov/pmc/articles/PMC2976629/ | http://www.abstractsonline.com/Plan/ViewAbstract.aspx?mID=3529&sKey=d062d52f-dbc1-4812-a8f5-43f97e8425a9&cKey=675b3e8c-1f80-41c2-9668-ed40c4db2bda&mKey=5d6b1802-e453-486b-bcbb-b11d1182d8bb		https://pubchem.ncbi.nlm.nih.gov/compound/71589730	CCCCCCCCCC(=O)O[C@@H]1[C@@H]([C@H](O[C@H]1N2C=CC(=O)NC2=O)[C@H](C(=O)N)O[C@@H]3[C@H]([C@H](C=C(O3)C(=O)N[C@H]4CCC[C@H](NC4O)C)O)O)OC	InChI=1S/C34H53N5O13/c1-4-5-6-7-8-9-10-14-23(42)50-28-25(48-3)26(51-32(28)39-16-15-22(41)38-34(39)47)27(29(35)44)52-33-24(43)20(40)17-21(49-33)31(46)37-19-13-11-12-18(2)36-30(19)45/h15-20,24-28,30,32-33,36,40,43,45H,4-14H2,1-3H3,(H2,35,44)(H,37,46)(H,38,41,47)/t18-,19+,20+,24+,25-,26+,27-,28-,30?,32-,33-/m1/s1	GHMYTLUBNQSWIA-QPOYEQHISA-N	CCCCCCCCCC(=O)O[C@@H]1[C@@H]([C@@H]([C@H](C(=O)N)O[C@@H]2[C@H]([C@H](C=C(C(=O)N[C@H]3CCC[C@@H](C)NC3O)O2)O)O)O[C@H]1N4C=CC(=O)NC4=O)OC	InChI=1S/C34H53N5O13/c1-4-5-6-7-8-9-10-14-23(42)50-28-25(48-3)26(51-32(28)39-16-15-22(41)38-34(39)47)27(29(35)44)52-33-24(43)20(40)17-21(49-33)31(46)37-19-13-11-12-18(2)36-30(19)45/h15-20,24-28,30,32-33,36,40,43,45H,4-14H2,1-3H3,(H2,35,44)(H,37,46)(H,38,41,47)/t18-,19+,20+,24+,25-,26+,27-,28-,30?,32-,33-/m1/s1	GHMYTLUBNQSWIA-QPOYEQHISA-N
160	Colostrum Hexasaccharide		Quorum-sensing inhibitor	1976 (for compound) 2015 (for research)	Pharmacognosy & Ethnopharmacology Division, CSIR-National Botanical Research Institute, Lucknow, Uttar Pradesh, India	Active	Preclinical		This work for the first time explored interference with the cell-to-cell communication system of S. aureus, thereby demonstrating that CHS, a functional oligosaccharide of colostrum, suppresses expression of the virulence factors, degrades AHLs, prevents biofilm formation, and induces biofilm eradication.		TRUE				https://journals.asm.org/doi/full/10.1128/aac.03722-14		http://aac.asm.org/content/59/4/2169.full			O[C@@H]1[C@H](O)[C@@H](NC(C)=O)[C@@H](O[C@H]2[C@@H](O)[C@@H](CO)O[C@@H](O[C@H]3[C@@H](O[C@H]4[C@H](NC(C)=O)[C@@H](O)[C@@H](O)[C@@H](CO)O4)[C@@H](NC(C)=O)[C@H](OC[C@H]5O[C@@H](O[C@H]6[C@H](O)[C@@H](O)C(O)O[C@@H]6CO)[C@H](O)[C@@H](O)[C@H]5O)C[C@@H]3CO)[C@@H]2O)O[C@@H]1CO	InChI=1S/C43H73N3O30/c1-11(52)44-21-15(67-10-20-26(57)30(61)33(64)42(72-20)74-36-19(9-51)68-39(66)32(63)31(36)62)4-14(5-47)35(37(21)75-40-22(45-12(2)53)28(59)24(55)16(6-48)69-40)73-43-34(65)38(27(58)18(8-50)71-43)76-41-23(46-13(3)54)29(60)25(56)17(7-49)70-41/h14-43,47-51,55-66H,4-10H2,1-3H3,(H,44,52)(H,45,53)(H,46,54)/t14-,15-,16-,17-,18-,19-,20-,21+,22-,23-,24+,25+,26+,27+,28-,29-,30+,31-,32-,33…	ZXTDVHXHLLKOLI-RGQRNBBPSA-N	CC(=O)N[C@H]1[C@@H](C[C@H](CO)[C@H]([C@H]1O[C@H]2[C@@H]([C@H]([C@H]([C@@H](CO)O2)O)O)NC(=O)C)O[C@H]3[C@@H]([C@H]([C@H]([C@@H](CO)O3)O)O[C@@H]4[C@@H]([C@H]([C@H]([C@@H](CO)O4)O)O)NC(=O)C)O)OC[C@@H]5[C@@H]([C@@H]([C@H]([C@@H](O5)O[C@@H]6[C@@H](CO)OC([C@@H]([C@H]6O)O)O)O)O)O	InChI=1S/C43H73N3O30/c1-11(52)44-21-15(67-10-20-26(57)30(61)33(64)42(72-20)74-36-19(9-51)68-39(66)32(63)31(36)62)4-14(5-47)35(37(21)75-40-22(45-12(2)53)28(59)24(55)16(6-48)69-40)73-43-34(65)38(27(58)18(8-50)71-43)76-41-23(46-13(3)54)29(60)25(56)17(7-49)70-41/h14-43,47-51,55-66H,4-10H2,1-3H3,(H,44,52)(H,45,53)(H,46,54)/t14-,15-,16-,17-,18-,19-,20-,21+,22-,23-,24+,25+,26+,27+,28-,29-,30+,31-,32-,33…	ZXTDVHXHLLKOLI-RGQRNBBPSA-N
161	IMT504		Immunomodulator	2005	Mid-Atlantic BioTherapeutics, USA	Active	Preclinical		Pseudomonas aeruginosa bacteremia and sepsis	TRUE		Yes			https://journals.aai.org/jimmunol/article/171/7/3697/71534/Strong-Cytosine-Guanosine-Independent		http://aac.asm.org/content/59/2/1225.full | http://mid-atlanticbio.com/research/ | https://bibliotecadigital.exactas.uba.ar/download/paper/paper_00257680_v66_n1_p9_Rodrigues.pdf
162	Surgihoneyâ„¢ (SH)		Bioengineered honey	2015	Surgihoneyâ„¢,UK	Active	Preclinical		Surgihoney may be the first biotechnology product with enhanced antimicrobial properties to be used successfully in wound management and could have advantages over chemical products and antibiotics in wound dressings in promoting healing and counteracting antimicrobial resistance.	TRUE	TRUE				https://www.ncbi.nlm.nih.gov/pmc/articles/PMC8746156/		https://www.escmid.org/escmid_publications/escmid_elibrary/?q=surgihoney&id=2173&L=0&x=0&y=0
163	MRX-II		Oxazolidinone	2015	MicuRx Pharmaceuticals, USA	Active	Preclinical		Gram-positive infections including MRSA.		TRUE
164	Delpazolid (LCB01-0371)		Oxazolidinone	2010	LegoChem Biosciences (South Korea)	Active	Phase 2 (NCT05225558; NCT06004037)	NCT05225558 Clinical Trial terminated due to issues with enrolling subjects.	Bacterial infections		TRUE				http://www.legochembio.com/m/eng/board_skin/board_view.asp?idx=406&page=1&bbs_code=13&key=0&word=&etc=	10999	http://aac.asm.org/content/54/12/5359.full | https://www.researchgate.net/publication/325198402_Delpazolid_Oxazolidinone_antibiotic_Treatment_of_tuberculosis		https://pubchem.ncbi.nlm.nih.gov/compound/44205191	CN1CCN(C=N1)C2=C(C=C(C=C2)N3C[C@@H](OC3=O)CO)F	InChI=1S/C14H17FN4O3/c1-17-4-5-18(9-16-17)13-3-2-10(6-12(13)15)19-7-11(8-20)22-14(19)21/h2-3,6,9,11,20H,4-5,7-8H2,1H3/t11-/m1/s1	QLUWQAFDTNAYPN-LLVKDONJSA-N	CN1CCN(C=N1)C2=CC=C(C=C2F)N3C[C@H](CO)OC3=O	InChI=1S/C14H17FN4O3/c1-17-4-5-18(9-16-17)13-3-2-10(6-12(13)15)19-7-11(8-20)22-14(19)21/h2-3,6,9,11,20H,4-5,7-8H2,1H3/t11-/m1/s1	QLUWQAFDTNAYPN-LLVKDONJSA-N
165	Contezolid (MRX-4/MRX-1)		Oxazolidinone	2014	MicuRx Pharmaceuticals, USA	Active (as of 2024)	Phase 3 (NCT06081361)		MRSA (methicillin resistant Staphylococcus aureus) and VRE (vancomycin resistant Enterococcus sp.) ABSSI infections.		TRUE				https://www.newtbdrugs.org/pipeline/compound/contezolid-mrx-4mrx-1	10795	http://aac.asm.org/content/58/4/2418.full		https://pubchem.ncbi.nlm.nih.gov/compound/25184541	C1CN(C=CC1=O)C2=C(C=C(C(=C2F)F)N3C[C@@H](OC3=O)CNC4=NOC=C4)F	InChI=1S/C18H15F3N4O4/c19-12-7-13(15(20)16(21)17(12)24-4-1-10(26)2-5-24)25-9-11(29-18(25)27)8-22-14-3-6-28-23-14/h1,3-4,6-7,11H,2,5,8-9H2,(H,22,23)/t11-/m0/s1	SULYVXZZUMRQAX-NSHDSACASA-N	C1=CN(CCC1=O)C2=C(C=C(C(=C2F)F)N3C[C@H](CNC4=NOC=C4)OC3=O)F	InChI=1S/C18H15F3N4O4/c19-12-7-13(15(20)16(21)17(12)24-4-1-10(26)2-5-24)25-9-11(29-18(25)27)8-22-14-3-6-28-23-14/h1,3-4,6-7,11H,2,5,8-9H2,(H,22,23)/t11-/m0/s1	SULYVXZZUMRQAX-NSHDSACASA-N
167	Tedizolid (Sivextro)	Torezolid	Oxazolidinone	2007	Cubist Pharmaceuticals; (Merck) USA	Approved	Approved by FDA in 2014		Approved for: acute bacterial skin and skin structure infections; other potential indications: hospital-acquired bacterial pneumonia/ventilator-acquired bacterial pneumonia		TRUE					10865	http://aac.asm.org/content/53/8/3236.full | http://aac.asm.org/content/57/6/2892.full | http://aac.asm.org/content/57/7/3060.full		https://pubchem.ncbi.nlm.nih.gov/compound/11234049	CN1N=C(N=N1)C2=NC=C(C=C2)C3=C(C=C(C=C3)N4C[C@@H](OC4=O)CO)F	InChI=1S/C17H15FN6O3/c1-23-21-16(20-22-23)15-5-2-10(7-19-15)13-4-3-11(6-14(13)18)24-8-12(9-25)27-17(24)26/h2-7,12,25H,8-9H2,1H3/t12-/m1/s1	XFALPSLJIHVRKE-GFCCVEGCSA-N	CN1N=C(C2=NC=C(C=C2)C3=C(C=C(C=C3)N4C[C@H](CO)OC4=O)F)N=N1	InChI=1S/C17H15FN6O3/c1-23-21-16(20-22-23)15-5-2-10(7-19-15)13-4-3-11(6-14(13)18)24-8-12(9-25)27-17(24)26/h2-7,12,25H,8-9H2,1H3/t12-/m1/s1	XFALPSLJIHVRKE-GFCCVEGCSA-N
168	F2Pal		Immunomodulator (pepducin class)	2010	Department of Rheumatology and Inflammation Research, University of Gothenburg, Gothenburg, Sweden	Active	Preclinical		Preliminary testing against P. aeruginosa,E. faecalis, E. coli and S. aureus	TRUE	TRUE				https://journals.asm.org/doi/full/10.1128/aac.02716-13		http://aac.asm.org/content/58/5/2985.full | http://www.sciencedirect.com/science/article/pii/S0014579310006988
169	PLNA787		Peptide-locked nucleic acid	2015	Department of Pharmacology, School of Pharmacy, Fourth Military Medical University, Xi'an, China	Active	Preclinical		MRSA (methicillin resistant Staphylococcus aureus)		TRUE				https://journals.asm.org/doi/full/10.1128/aac.03781-14		http://aac.asm.org/content/59/2/914.full
170	Ceragenins (CSA-131)		Peptidomimetic	2015	ISGlobal- Barcelona Ctr. Int. Health Res. CRESIB, Hospital ClÃ­nic - Universitat de Barcelona, Barcelona	Active	Preclinical		ESKAPE group/colistin-resistant A. baumannii, K. pneumonia and P. aeruginosa	TRUE			Yes				https://www.escmid.org/escmid_publications/escmid_elibrary/?q=Ceragenins+%28CSA-131%29&id=2173&L=0&x=0&y=0		https://pubchem.ncbi.nlm.nih.gov/compound/16678119	CCCCCCCCNCCCC(C)C1CCC2C1(C(CC3C2C(CC4C3(CCC(C4)OCCCN)C)OCCCN)OCCCN)C	InChI=1S/C41H80N4O3/c1-5-6-7-8-9-10-23-45-24-11-15-31(2)34-16-17-35-39-36(30-38(41(34,35)4)48-27-14-22-44)40(3)19-18-33(46-25-12-20-42)28-32(40)29-37(39)47-26-13-21-43/h31-39,45H,5-30,42-44H2,1-4H3	YDYLISNLJUDIGF-UHFFFAOYSA-N	CCCCCCCCNCCCC(C)C1CCC2C3C(CC(C12C)OCCCN)C4(C)CCC(CC4CC3OCCCN)OCCCN	InChI=1S/C41H80N4O3/c1-5-6-7-8-9-10-23-45-24-11-15-31(2)34-16-17-35-39-36(30-38(41(34,35)4)48-27-14-22-44)40(3)19-18-33(46-25-12-20-42)28-32(40)29-37(39)47-26-13-21-43/h31-39,45H,5-30,42-44H2,1-4H3	YDYLISNLJUDIGF-UHFFFAOYSA-N
171	MBX 1641		Antivirulence agent (T3SS inhibitor)	2014	Microbiotix Inc, USA	Active	Preclinical		Phenoxyacetamide inhibitor of Pseudomonas aeruginosa type III secretion system	TRUE					https://www.microbiotix.com/programs/		https://www.ncbi.nlm.nih.gov/pmc/articles/PMC2863679/pdf/1598-09.pdf | http://www.ncbi.nlm.nih.gov/pubmed/?term=PMC4023729		https://pubchem.ncbi.nlm.nih.gov/compound/2862146	CC(C(=O)NCC1=CC2=C(C=C1)OCO2)OC3=C(C=C(C=C3)Cl)Cl	InChI=1S/C17H15Cl2NO4/c1-10(24-14-5-3-12(18)7-13(14)19)17(21)20-8-11-2-4-15-16(6-11)23-9-22-15/h2-7,10H,8-9H2,1H3,(H,20,21)	HTLITQCTVJDOQP-UHFFFAOYSA-N	CC(C(=O)NCC1=CC=C2C(=C1)OCO2)OC3=CC=C(C=C3Cl)Cl	InChI=1S/C17H15Cl2NO4/c1-10(24-14-5-3-12(18)7-13(14)19)17(21)20-8-11-2-4-15-16(6-11)23-9-22-15/h2-7,10H,8-9H2,1H3,(H,20,21)	HTLITQCTVJDOQP-UHFFFAOYSA-N
172	BC-7641		Pleuromutilin	2010	Nabriva Therapeutics, Austria	Active	Preclinical		S. aureus (MSSA, MRSA) and S. pneumoniae, along with E.coli, K.pneumoniae and E.cloacae	TRUE	TRUE		Yes		https://www.nabriva.com/Portals/_default/Skins/ProfessionalUs/pdfs/extended-spectrum-pleuromutilins-mode-of-action-studies.pdf		https://www.escmid.org/escmid_publications/escmid_elibrary/?q=BC-9529&id=2173&L=0&x=0&y=0 | http://www.nabriva.com/programs/pipeline/
173	BC-9074		Pleuromutilin	2010	Nabriva Therapeutics, Austria	Active	Preclinical		S. aureus (MSSA, MRSA) and S. pneumoniae, along with E.coli, K.pneumoniae and E.cloacae	TRUE	TRUE		Yes		https://www.nabriva.com/Portals/_default/Skins/ProfessionalUs/pdfs/extended-spectrum-pleuromutilins-mode-of-action-studies.pdf		https://www.escmid.org/escmid_publications/escmid_elibrary/?q=BC-9529&id=2173&L=0&x=0&y=0 | http://www.nabriva.com/programs/pipeline/
174	BC-9077		Pleuromutilin	2010	Nabriva Therapeutics, Austria	Active	Preclinical		S. aureus (MSSA, MRSA) and S. pneumoniae, along with E.coli, K.pneumoniae and E.cloacae	TRUE	TRUE		Yes		https://www.nabriva.com/Portals/_default/Skins/ProfessionalUs/pdfs/extended-spectrum-pleuromutilins-mode-of-action-studies.pdf		https://www.escmid.org/escmid_publications/escmid_elibrary/?q=BC-9529&id=2173&L=0&x=0&y=0 | http://www.nabriva.com/programs/pipeline/
175	BC-9505		Pleuromutilin	2010	Nabriva Therapeutics, Austria	Active	Preclinical		S. aureus (MSSA, MRSA) and S. pneumoniae, along with E.coli, K.pneumoniae and E.cloacae	TRUE	TRUE		Yes		https://www.nabriva.com/Portals/_default/Skins/ProfessionalUs/pdfs/extended-spectrum-pleuromutilins-mode-of-action-studies.pdf		https://www.escmid.org/escmid_publications/escmid_elibrary/?q=BC-9529&id=2173&L=0&x=0&y=0 | http://www.nabriva.com/programs/pipeline/
176	BC-9514		Pleuromutilin	2010	Nabriva Therapeutics, Austria	Active	Preclinical		S. aureus (MSSA, MRSA) and S. pneumoniae, along with E.coli, K.pneumoniae and E.cloacae	TRUE	TRUE		Yes		https://www.nabriva.com/Portals/_default/Skins/ProfessionalUs/pdfs/extended-spectrum-pleuromutilins-mode-of-action-studies.pdf		https://www.escmid.org/escmid_publications/escmid_elibrary/?q=BC-9529&id=2173&L=0&x=0&y=0 | http://www.nabriva.com/programs/pipeline/
177	BC-9520		Pleuromutilin	2010	Nabriva Therapeutics, Austria	Active	Preclinical		S. aureus (MSSA, MRSA) and S. pneumoniae, along with E.coli, K.pneumoniae and E.cloacae	TRUE	TRUE		Yes		https://www.nabriva.com/Portals/_default/Skins/ProfessionalUs/pdfs/extended-spectrum-pleuromutilins-mode-of-action-studies.pdf		https://www.escmid.org/escmid_publications/escmid_elibrary/?q=BC-9529&id=2173&L=0&x=0&y=0 | http://www.nabriva.com/programs/pipeline/
178	BC-9529		Pleuromutilin	2010	Nabriva Therapeutics, Austria	Active	Preclinical		S. aureus (MSSA, MRSA) and S. pneumoniae, along with E.coli, K.pneumoniae and E.cloacae	TRUE	TRUE		Yes		https://www.nabriva.com/Portals/_default/Skins/ProfessionalUs/pdfs/extended-spectrum-pleuromutilins-mode-of-action-studies.pdf		https://www.escmid.org/escmid_publications/escmid_elibrary/?q=BC-9529&id=2173&L=0&x=0&y=0 | http://www.nabriva.com/programs/pipeline/
179	BC-9538		Pleuromutilin	2010	Nabriva Therapeutics, Austria	Active	Preclinical		S. aureus (MSSA, MRSA) and S. pneumoniae, along with E.coli, K.pneumoniae and E.cloacae	TRUE	TRUE		Yes		https://www.nabriva.com/Portals/_default/Skins/ProfessionalUs/pdfs/extended-spectrum-pleuromutilins-mode-of-action-studies.pdf		https://www.escmid.org/escmid_publications/escmid_elibrary/?q=BC-9529&id=2173&L=0&x=0&y=0 | http://www.nabriva.com/programs/pipeline/
180	BC-9539		Pleuromutilin	2010	Nabriva Therapeutics, Austria	Active	Preclinical		S. aureus (MSSA, MRSA) and S. pneumoniae, along with E.coli, K.pneumoniae and E.cloacae	TRUE	TRUE		Yes		https://www.nabriva.com/Portals/_default/Skins/ProfessionalUs/pdfs/extended-spectrum-pleuromutilins-mode-of-action-studies.pdf		https://www.escmid.org/escmid_publications/escmid_elibrary/?q=BC-9529&id=2173&L=0&x=0&y=0 | http://www.nabriva.com/programs/pipeline/
181	BC-9540		Pleuromutilin	2010	Nabriva Therapeutics, Austria	Active	Preclinical		S. aureus (MSSA, MRSA) and S. pneumoniae, along with E.coli, K.pneumoniae and E.cloacae	TRUE	TRUE		Yes		https://www.nabriva.com/Portals/_default/Skins/ProfessionalUs/pdfs/extended-spectrum-pleuromutilins-mode-of-action-studies.pdf		https://www.escmid.org/escmid_publications/escmid_elibrary/?q=BC-9529&id=2173&L=0&x=0&y=0 | http://www.nabriva.com/programs/pipeline/
182	BC-9543		Pleuromutilin	2010	Nabriva Therapeutics, Austria	Active	Preclinical		S. aureus (MSSA, MRSA) and S. pneumoniae, along with E.coli, K.pneumoniae and E.cloacae	TRUE	TRUE		Yes		https://www.nabriva.com/Portals/_default/Skins/ProfessionalUs/pdfs/extended-spectrum-pleuromutilins-mode-of-action-studies.pdf		https://www.escmid.org/escmid_publications/escmid_elibrary/?q=BC-9529&id=2173&L=0&x=0&y=0 | http://www.nabriva.com/programs/pipeline/
183	BC-9545		Pleuromutilin	2010	Nabriva Therapeutics, Austria	Active	Preclinical		S. aureus (MSSA, MRSA) and S. pneumoniae, along with E.coli, K.pneumoniae and E.cloacae	TRUE	TRUE		Yes		https://www.nabriva.com/Portals/_default/Skins/ProfessionalUs/pdfs/extended-spectrum-pleuromutilins-mode-of-action-studies.pdf		https://www.escmid.org/escmid_publications/escmid_elibrary/?q=BC-9529&id=2173&L=0&x=0&y=0 | http://www.nabriva.com/programs/pipeline/
184	BC-9556		Pleuromutilin	2010	Nabriva Therapeutics, Austria	Active	Preclinical		S. aureus (MSSA, MRSA) and S. pneumoniae, along with E.coli, K.pneumoniae and E.cloacae	TRUE	TRUE		Yes		https://www.nabriva.com/Portals/_default/Skins/ProfessionalUs/pdfs/extended-spectrum-pleuromutilins-mode-of-action-studies.pdf		https://www.escmid.org/escmid_publications/escmid_elibrary/?q=BC-9529&id=2173&L=0&x=0&y=0 | http://www.nabriva.com/programs/pipeline/
185	BC-9561		Pleuromutilin	2010	Nabriva Therapeutics, Austria	Active	Preclinical		S. aureus (MSSA, MRSA) and S. pneumoniae, along with E.coli, K.pneumoniae and E.cloacae	TRUE	TRUE		Yes		https://www.nabriva.com/Portals/_default/Skins/ProfessionalUs/pdfs/extended-spectrum-pleuromutilins-mode-of-action-studies.pdf		https://www.escmid.org/escmid_publications/escmid_elibrary/?q=BC-9529&id=2173&L=0&x=0&y=0 | http://www.nabriva.com/programs/pipeline/
186	Lefamulin	Xenleta | BC-3781	Pleuromutilin	2010	Nabriva Therapeutics, Austria	Active	Approved by FDA in 2019		BCâ€‘7013 is a topical pleuromutilin antibiotic ready against gram-positive infections		TRUE				https://www.nabriva.com/Portals/_default/Skins/ProfessionalUs/pdfs/extended-spectrum-pleuromutilins-mode-of-action-studies.pdf	11034	https://www.nabriva.com/Portals/_default/Skins/ProfessionalUs/pdfs/2009-%20antibacterial-spectrum-%20bc-3205.pdf | http://www.nabriva.com/programs/development/		https://pubchem.ncbi.nlm.nih.gov/compound/25185057	C[C@@H]1CC[C@@]23CCC(=O)[C@H]2[C@@]1([C@@H](C[C@@]([C@H]([C@@H]3C)O)(C)C=C)OC(=O)CS[C@@H]4CC[C@H](C[C@H]4O)N)C	InChI=1S/C28H45NO5S/c1-6-26(4)14-22(34-23(32)15-35-21-8-7-18(29)13-20(21)31)27(5)16(2)9-11-28(17(3)25(26)33)12-10-19(30)24(27)28/h6,16-18,20-22,24-25,31,33H,1,7-15,29H2,2-5H3/t16-,17+,18-,20-,21-,22-,24+,25+,26-,27+,28+/m1/s1	KPVIXBKIJXZQJX-FCEONZPQSA-N	C=C[C@]1(C)C[C@H]([C@]2(C)[C@H](C)CC[C@]3(CCC(=O)[C@@H]23)[C@@H](C)[C@@H]1O)OC(=O)CS[C@@H]4CC[C@H](C[C@H]4O)N	InChI=1S/C28H45NO5S/c1-6-26(4)14-22(34-23(32)15-35-21-8-7-18(29)13-20(21)31)27(5)16(2)9-11-28(17(3)25(26)33)12-10-19(30)24(27)28/h6,16-18,20-22,24-25,31,33H,1,7-15,29H2,2-5H3/t16-,17+,18-,20-,21-,22-,24+,25+,26-,27+,28+/m1/s1	KPVIXBKIJXZQJX-FCEONZPQSA-N
187	Lefamulin (BC-3781)		Pleuromutilin	2011	Nabriva Therapeutics, Austria	Approved	Approved by FDA in 2019		Acute bacterial skin and skin structure infections, community-acquired bacterial pneumonia, hospital-acquired bacterial pneumonia/ventilator-associated bacterial pneumonia	TRUE	TRUE				http://www.nabriva.com/programs/pipeline/	10824	http://aac.asm.org/content/57/5/2087.full | http://aac.asm.org/content/59/1/282.full | https://www.escmid.org/escmid_publications/escmid_elibrary/?q=lefamulin&id=2173&L=0&x=0&y=0		https://pubchem.ncbi.nlm.nih.gov/compound/25185057	null	null	null	null	null	null
188	Ï‰-Hydroxyemodin		Quorum-sensing inhibitor	2015	Department of Pharmaceutical Sciences, College of Pharmacy, University of New Mexico, Albuquerque, New Mexico, USA	Active	Preclinical		Staphylococcus aureus, invasive skin and soft tissue infections (SSTIs)		TRUE					11005	http://aac.asm.org/content/59/4/2223.full		https://pubchem.ncbi.nlm.nih.gov/substance/175266988	null	null	null	null	null	null
189	Dextrin-colistin polymer conjugate		Polymyxin-polymer conjugate	2014	Advanced Therapies Group, School of Dentistry, Cardiff University, Heath Park, Cardiff, United Kingdom	Active	Preclinical		Allows targeted delivery of colistin to Acinetobacter baumannii via dextrin-colistin polymers.	TRUE		Yes			https://pubs.acs.org/doi/full/10.1021/mp500584u		http://pubs.acs.org/doi/abs/10.1021/mp500584u
190	NAB739		Polymyxin-polymer conjugate	2008	Northen Antibiotics, Finland	Active	Preclinical		Disrupts the outer membrane by direct interaction with the lipid A component of the LPS and disrupts the physical integrity of the phospholipid bilayer of the inner membrane, and possibly additional modes of action.	TRUE				Potentiates and expands the activity to Gram-negative activity		13588	https://pubmed.ncbi.nlm.nih.gov/29149329/ | https://www.nature.com/articles/ja2016146		https://pubchem.ncbi.nlm.nih.gov/compound/77282695	CCCCCCCC(=O)N[C@@H]([C@@H](C)O)C(=O)N[C@@H](CO)C(=O)NC1CCNC(=O)[C@@H](NC(=O)[C@@H](NC(=O)[C@@H](NC(=O)C(NC(=O)[C@H](NC(=O)[C@@H](NC1=O)CCN)CC2=CC=CC=C2)CC(C)C)CCN)CCN)[C@@H](C)O	InChI=1S/C50H85N13O13/c1-6-7-8-9-13-16-39(67)62-41(30(5)66)50(76)61-38(27-64)48(74)58-35-20-24-54-49(75)40(29(4)65)63-45(71)34(19-23-53)56-42(68)32(17-21-51)57-46(72)36(25-28(2)3)59-47(73)37(26-31-14-11-10-12-15-31)60-43(69)33(18-22-52)55-44(35)70/h10-12,14-15,28-30,32-38,40-41,64-66H,6-9,13,16-27,51-53H2,1-5H3,(H,54,75)(H,55,70)(H,56,68)(H,57,72)(H,58,74)(H,59,73)(H,60,69)(H,61,76)(H,62,67)(H,63…	MDZVFKKBSGQKQR-XNUGQAHBSA-N	CCCCCCCC(=O)N[C@@H]([C@@H](C)O)C(=O)N[C@@H](CO)C(=O)NC1CCNC(=O)[C@H]([C@@H](C)O)NC(=O)[C@H](CCN)NC(=O)[C@H](CCN)NC(=O)C(CC(C)C)NC(=O)[C@@H](CC2=CC=CC=C2)NC(=O)[C@H](CCN)NC1=O	InChI=1S/C50H85N13O13/c1-6-7-8-9-13-16-39(67)62-41(30(5)66)50(76)61-38(27-64)48(74)58-35-20-24-54-49(75)40(29(4)65)63-45(71)34(19-23-53)56-42(68)32(17-21-51)57-46(72)36(25-28(2)3)59-47(73)37(26-31-14-11-10-12-15-31)60-43(69)33(18-22-52)55-44(35)70/h10-12,14-15,28-30,32-38,40-41,64-66H,6-9,13,16-27,51-53H2,1-5H3,(H,54,75)(H,55,70)(H,56,68)(H,57,72)(H,58,74)(H,59,73)(H,60,69)(H,61,76)(H,62,67)(H,63…	MDZVFKKBSGQKQR-XNUGQAHBSA-N
191	G2cps		Inhibitor of biofilm formation	2013	UnitÃ© de GÃ©nÃ©tique des Biofilms, DÃ©partement de Microbiologie, Institut Pasteur, Paris, France	Active	Preclinical		Group II capsular polysaccharide from E. coli that inhibits bacterial adhesion/ biofilm formation of a wide range of G+VE and G-VE bacteria	TRUE		Yes					http://aac.asm.org/content/57/8/3960.full
192	MBX 2319, MBX2319, MBX-2319		Efflux pump inhibitor	2013	Microbiotix Inc, USA	Active	Preclinical		E. coliÂ AcrB multidrug efflux pump	TRUE					http://aac.asm.org/content/early/2014/08/05/AAC.03283-14		http://aac.asm.org/content/58/10/6224.full | http://aac.asm.org/content/58/2/722.full		https://pubchem.ncbi.nlm.nih.gov/compound/1289417	CC1(CC2=C(CO1)C(=NC(=C2C#N)SCCC3=CC=CC=C3)N4CCOCC4)C	InChI=1S/C23H27N3O2S/c1-23(2)14-18-19(15-24)22(29-13-8-17-6-4-3-5-7-17)25-21(20(18)16-28-23)26-9-11-27-12-10-26/h3-7H,8-14,16H2,1-2H3	CITLGGQQUFMBKB-UHFFFAOYSA-N	CC1(C)CC2=C(CO1)C(=NC(=C2C#N)SCCC3=CC=CC=C3)N4CCOCC4	InChI=1S/C23H27N3O2S/c1-23(2)14-18-19(15-24)22(29-13-8-17-6-4-3-5-7-17)25-21(20(18)16-28-23)26-9-11-27-12-10-26/h3-7H,8-14,16H2,1-2H3	CITLGGQQUFMBKB-UHFFFAOYSA-N
193	LolCDE Inhibitor 10	4-(3-(3-Alkoxyphenyl)-1H-pyrazol-4-yl)pyridine	LolCDE ABC transporter inhibitor	2014	AstraZeneca, UK	Active	Preclinical		Tested against various gram-negative bacteria	TRUE			No (demonstrated high resistance)	ICAAC Reference: F-1542	https://journals.asm.org/doi/full/10.1128/jb.02352-14		http://jb.asm.org/content/197/6/1075.long
194	RX-P873		Protein synthesis inhibitor (pyrrolocytosine series)	2015	Melinta Therapeutics, USA	Active	Preclinical		The pyrrolocytosines have shown in vitro activity against MDR gram-negative and gram-positive strains of bacteria known to cause complicated urinary tract, skin, and lung infections, as well as sepsis. Enterobacteriaceae, P. aeruginosa, and Acinetobacter baumannii	TRUE	TRUE				https://journals.asm.org/doi/10.1128/aac.00428-15		http://aac.asm.org/content/59/4/2280.full | http://melinta.com/wp-content/uploads/2015/08/C-1373_RX-p873_vs_Gram-neg_Pathogens.pdf		https://pubchem.ncbi.nlm.nih.gov/compound/66561897	C[C@@H](CCCC1=CC(=C(C(=C1)Cl)F)C2=CC3=CN(C(=O)N=C3N2)C4=CC=C(C=C4)[C@H](C)NCCCN=C(N)N)N	InChI=1S/C29H36ClFN8O/c1-17(32)5-3-6-19-13-23(26(31)24(30)14-19)25-15-21-16-39(29(40)38-27(21)37-25)22-9-7-20(8-10-22)18(2)35-11-4-12-36-28(33)34/h7-10,13-18,35H,3-6,11-12,32H2,1-2H3,(H4,33,34,36)(H,37,38,40)/t17-,18-/m0/s1	XTKAEBMBXLHHHL-ROUUACIJSA-N	C[C@@H](CCCC1=CC(=C(C(=C1)Cl)F)C2=CC3=CN(C4=CC=C(C=C4)[C@H](C)NCCCN=C(N)N)C(=O)N=C3N2)N	InChI=1S/C29H36ClFN8O/c1-17(32)5-3-6-19-13-23(26(31)24(30)14-19)25-15-21-16-39(29(40)38-27(21)37-25)22-9-7-20(8-10-22)18(2)35-11-4-12-36-28(33)34/h7-10,13-18,35H,3-6,11-12,32H2,1-2H3,(H4,33,34,36)(H,37,38,40)/t17-,18-/m0/s1	XTKAEBMBXLHHHL-ROUUACIJSA-N
195	Lascufloxacin	KRP-AM1977	Fluoroquinolone	2013	Kyorin Pharmaceuticals Co. Ltd, Japan	Approved in Japan			Community-acquired bacterial pneumonia		TRUE				http://www.kyorin-gr.co.jp/en/ir/rd/pipeline.shtml	10823	http://aac.asm.org/content/early/2017/03/14/AAC.00120-17.short | http://deals.bio/search/showOpportunityDetails?asset_id=2141 | https://www.ncbi.nlm.nih.gov/pmc/articles/PMC5913943/		https://pubchem.ncbi.nlm.nih.gov/compound/71528768	COC1=C2C(=CC(=C1N3C[C@@H]([C@@H](C3)F)CNC4CC4)F)C(=O)C(=CN2CCF)C(=O)O	InChI=1S/C21H24F3N3O4/c1-31-20-17-13(19(28)14(21(29)30)9-26(17)5-4-22)6-15(23)18(20)27-8-11(16(24)10-27)7-25-12-2-3-12/h6,9,11-12,16,25H,2-5,7-8,10H2,1H3,(H,29,30)/t11-,16+/m0/s1	ZFIOCUITTUUVPV-MEDUHNTESA-N	COC1=C(C(=CC2=C1N(CCF)C=C(C2=O)C(=O)O)F)N3C[C@H](CNC4CC4)[C@@H](C3)F	InChI=1S/C21H24F3N3O4/c1-31-20-17-13(19(28)14(21(29)30)9-26(17)5-4-22)6-15(23)18(20)27-8-11(16(24)10-27)7-25-12-2-3-12/h6,9,11-12,16,25H,2-5,7-8,10H2,1H3,(H,29,30)/t11-,16+/m0/s1	ZFIOCUITTUUVPV-MEDUHNTESA-N
196	Cadazolid		Quinolonyl-oxazolidinone	2012	Actelion Pharmaceuticals, Switzerland	Active	Phase 3		C. difficile-associated diarrhea		TRUE					10767	http://aac.asm.org/content/58/2/901.full\ | https://www1.actelion.com/en-rebranded/investors/news-archive.page?newsId=2111437 | https://www.escmid.org/escmid_publications/escmid_elibrary/?q=Cadazolid&id=2173&L=0&x=0&y=0		https://pubchem.ncbi.nlm.nih.gov/compound/44242317	C1CC1N2C=C(C(=O)C3=CC(=C(C=C32)N4CCC(CC4)(COC5=C(C=C(C=C5)N6C[C@@H](OC6=O)CO)F)O)F)C(=O)O	InChI=1S/C29H29F2N3O8/c30-21-10-19-23(33(16-1-2-16)13-20(26(19)36)27(37)38)11-24(21)32-7-5-29(40,6-8-32)15-41-25-4-3-17(9-22(25)31)34-12-18(14-35)42-28(34)39/h3-4,9-11,13,16,18,35,40H,1-2,5-8,12,14-15H2,(H,37,38)/t18-/m1/s1	XWFCFMXQTBGXQW-GOSISDBHSA-N	C1CC1N2C=C(C(=O)C3=C2C=C(C(=C3)F)N4CCC(CC4)(COC5=CC=C(C=C5F)N6C[C@H](CO)OC6=O)O)C(=O)O	InChI=1S/C29H29F2N3O8/c30-21-10-19-23(33(16-1-2-16)13-20(26(19)36)27(37)38)11-24(21)32-7-5-29(40,6-8-32)15-41-25-4-3-17(9-22(25)31)34-12-18(14-35)42-28(34)39/h3-4,9-11,13,16,18,35,40H,1-2,5-8,12,14-15H2,(H,37,38)/t18-/m1/s1	XWFCFMXQTBGXQW-GOSISDBHSA-N
197	QSi413		Quorum sensing inhibitor	2014	Rowan Univ., Glassboro, NJ, USA	Active	Preclinical		Pseudomonas aeruginosa	TRUE							https://www.ncbi.nlm.nih.gov/pubmed/26965685 | ICAAC Reference: F-1536
198	QSi129		Quorum sensing inhibitor	2014	Rowan Univ., Glassboro, NJ, USA	Active	Preclinical		Pseudomonas aeruginosa	TRUE							https://www.ncbi.nlm.nih.gov/pubmed/26965685
199	QSi303		Quorum sensing inhibitor	2014	Rowan Univ., Glassboro, NJ, USA	Active	Preclinical		Pseudomonas aeruginosa	TRUE							https://www.ncbi.nlm.nih.gov/pubmed/26965685
200	Aptamer Antagonist A11		Antivirulence agent	2015	Institute of Laboratory Medicine, Fuzhou General Hospital of Nanjing Military Command, Fuzhou, People's Republic of China	Active	Preclinical		Staphylococcal toxic shock syndrome (TSS); aptamer antagonist of staphylococcal enterotoxin B		TRUE				https://journals.asm.org/doi/full/10.1128/aac.04414-14		http://aac.asm.org/content/59/4/2072.full
202	DNAC-1		Quinolinol derivative	2015	Department of Microbiology and Immunology, Geisel School of Medicine at Dartmouth, Hanover, New Hampshire, USA	Active	Preclinical		MRSA (methicillin resistant Staphylococcus aureus)	TRUE		Yes	Yes				http://aac.asm.org/content/59/4/1876.full | https://www.ncbi.nlm.nih.gov/pmc/articles/PMC5621627/		https://pubchem.ncbi.nlm.nih.gov/compound/2820501	CC1=C(SC2=C1C(=C(S2)Br)C)C3=CC=NN3	InChI=1S/C11H9BrN2S2/c1-5-8-6(2)10(12)16-11(8)15-9(5)7-3-4-13-14-7/h3-4H,1-2H3,(H,13,14)	MUNXAASMRMRSCE-UHFFFAOYSA-N	CC1=C(C2=CC=NN2)SC3=C1C(=C(Br)S3)C	InChI=1S/C11H9BrN2S2/c1-5-8-6(2)10(12)16-11(8)15-9(5)7-3-4-13-14-7/h3-4H,1-2H3,(H,13,14)	MUNXAASMRMRSCE-UHFFFAOYSA-N
203	HPi1		3-hydrazinoquinoxaline-2-thiol	2014	Arietis Pharma, Boston, Massachusetts, USA	Active	Preclinical		Helicobacter pylori - Unknown mechanism of action	TRUE							http://aac.asm.org/content/58/6/3255.full		https://pubchem.ncbi.nlm.nih.gov/compound/781248	C1=CC=C2C(=C1)NC(=S)C(=N2)NN	InChI=1S/C8H8N4S/c9-12-7-8(13)11-6-4-2-1-3-5(6)10-7/h1-4H,9H2,(H,10,12)(H,11,13)	TVYAHCDRRICQJM-UHFFFAOYSA-N	C1=CC2=C(C=C1)NC(=S)C(=N2)NN	InChI=1S/C8H8N4S/c9-12-7-8(13)11-6-4-2-1-3-5(6)10-7/h1-4H,9H2,(H,10,12)(H,11,13)	TVYAHCDRRICQJM-UHFFFAOYSA-N
204	PT-8420 and PT-8541	LFI compounds	Lethal factor protease inhibitor	2013	Laboratory of Parasitic Diseases, National Institute of Allergy and Infectious Diseases, National Institutes of Health, Bethesda, Maryland, USA&#10;&#10;PanTheraBiopharma, USA	Active	Preclinical		LFIs in combination with antibiotics or anti-EF therapeutics for use in post exposure treatment to anthrax		TRUE	Yes			https://journals.asm.org/doi/full/10.1128/aac.00941-13		http://aac.asm.org/content/57/9/4139.full			ONC([C@@H](CCCCN[C@H](CC)C1=CC=C(F)C=C1)CC2=CC(C)=C(F)C(C)=C2)=O | ONC([C@@H](CCCCNC(CC)C1=CC=C(F)C=C1)C[C@@H](OC)C2=CC=C(F)C=C2)=O	InChI=1S/C24H32F2N2O2/c1-4-22(19-8-10-21(25)11-9-19)27-12-6-5-7-20(24(29)28-30)15-18-13-16(2)23(26)17(3)14-18/h8-11,13-14,20,22,27,30H,4-7,12,15H2,1-3H3,(H,28,29)/t20-,22+/m0/s1 | InChI=1S/C24H32F2N2O3/c1-3-22(17-7-11-20(25)12-8-17)27-15-5-4-6-19(24(29)28-30)16-23(31-2)18-9-13-21(26)14-10-18/h7-14,19,22-23,27,30H,3-6,15-16H2,1-2H3,(H,28,29)/t19-,22?,23+/m0/s1	RKZDOJQKLCPUQZ-RBBKRZOGSA-N | BPGDVHWVHMDFBK-IQWVOLIVSA-N	CC[C@H](C1=CC=C(C=C1)F)NCCCC[C@@H](CC2=CC(=C(C(=C2)C)F)C)C(=O)NO | CCC(C1=CC=C(C=C1)F)NCCCC[C@@H](C[C@H](C2=CC=C(C=C2)F)OC)C(=O)NO	InChI=1S/C24H32F2N2O2/c1-4-22(19-8-10-21(25)11-9-19)27-12-6-5-7-20(24(29)28-30)15-18-13-16(2)23(26)17(3)14-18/h8-11,13-14,20,22,27,30H,4-7,12,15H2,1-3H3,(H,28,29)/t20-,22+/m0/s1 | InChI=1S/C24H32F2N2O3/c1-3-22(17-7-11-20(25)12-8-17)27-15-5-4-6-19(24(29)28-30)16-23(31-2)18-9-13-21(26)14-10-18/h7-14,19,22-23,27,30H,3-6,15-16H2,1-2H3,(H,28,29)/t19-,22?,23+/m0/s1	RKZDOJQKLCPUQZ-RBBKRZOGSA-N | BPGDVHWVHMDFBK-IQWVOLIVSA-N
206	MAC-0170636		Cell-wall synthesis inhibitor	2014	Department of Biochemistry and Biomedical Sciences and Michael G. DeGroote Institute of Infectious Disease Research, McMaster University, Hamilton, Ontario, Canada	Active	Preclinical		Bacillus subtilis cell wall inhibition (UppS inhibitor)		TRUE				https://journals.asm.org/doi/full/10.1128/aac.02352-14		http://aac.asm.org/content/58/6/3261.full		https://pubchem.ncbi.nlm.nih.gov/compound/1049572	CC(=O)NC1=CC=C(C=C1)N=CC2=CC(=C(C(=C2)Br)OCC3=CC=CC=C3)OC	InChI=1S/C23H21BrN2O3/c1-16(27)26-20-10-8-19(9-11-20)25-14-18-12-21(24)23(22(13-18)28-2)29-15-17-6-4-3-5-7-17/h3-14H,15H2,1-2H3,(H,26,27)	SKSULVXTJVWJHF-UHFFFAOYSA-N	CC(=O)NC1=CC=C(C=C1)N=CC2=CC(=C(C(=C2)Br)OCC3=CC=CC=C3)OC	InChI=1S/C23H21BrN2O3/c1-16(27)26-20-10-8-19(9-11-20)25-14-18-12-21(24)23(22(13-18)28-2)29-15-17-6-4-3-5-7-17/h3-14H,15H2,1-2H3,(H,26,27)	SKSULVXTJVWJHF-UHFFFAOYSA-N
207	MAC-0174466		Cell-wall synthesis inhibitor	2014	Department of Biochemistry and Biomedical Sciences and Michael G. DeGroote Institute of Infectious Disease Research, McMaster University, Hamilton, Ontario, Canada	Active	Preclinical		Bacillus subtilis cell wall inhibition		TRUE				https://journals.asm.org/doi/full/10.1128/aac.02352-14		http://aac.asm.org/content/58/6/3261.full		https://pubchem.ncbi.nlm.nih.gov/compound/154778124	CCOC1=C(C=CC(=C1)/C=C/2\C(=O)NC(=N)S2)OCC3=CC=CC=C3	InChI=1S/C19H18N2O3S/c1-2-23-16-10-14(11-17-18(22)21-19(20)25-17)8-9-15(16)24-12-13-6-4-3-5-7-13/h3-11H,2,12H2,1H3,(H2,20,21,22)/b17-11+	NWJVFXZSTXNMKC-GZTJUZNOSA-N	CCOC1=CC(=CC=C1OCC2=CC=CC=C2)/C=C/3\C(=O)NC(=N)S3	InChI=1S/C19H18N2O3S/c1-2-23-16-10-14(11-17-18(22)21-19(20)25-17)8-9-15(16)24-12-13-6-4-3-5-7-13/h3-11H,2,12H2,1H3,(H2,20,21,22)/b17-11+	NWJVFXZSTXNMKC-GZTJUZNOSA-N
208	MAC-0080655		Cell-wall synthesis inhibitor	2014	Department of Biochemistry and Biomedical Sciences and Michael G. DeGroote Institute of Infectious Disease Research, McMaster University, Hamilton, Ontario, Canada	Active	Preclinical		Bacillus subtilis cell wall inhibition		TRUE				https://journals.asm.org/doi/full/10.1128/aac.02352-14		http://aac.asm.org/content/58/6/3261.full		https://pubchem.ncbi.nlm.nih.gov/compound/171128392	COC1=C(C=CC(=C1)C=C2C(=O)NC(=N)S2)OCC=C	InChI=1S/C14H14N2O3S/c1-3-6-19-10-5-4-9(7-11(10)18-2)8-12-13(17)16-14(15)20-12/h3-5,7-8H,1,6H2,2H3,(H2,15,16,17)	JZGIXPILDDCKHD-UHFFFAOYSA-N	C=CCOC1=CC=C(C=C1OC)C=C2C(=O)NC(=N)S2	InChI=1S/C14H14N2O3S/c1-3-6-19-10-5-4-9(7-11(10)18-2)8-12-13(17)16-14(15)20-12/h3-5,7-8H,1,6H2,2H3,(H2,15,16,17)	JZGIXPILDDCKHD-UHFFFAOYSA-N
209	MAC-0177727		Cell-wall synthesis inhibitor	2014	Department of Biochemistry and Biomedical Sciences and Michael G. DeGroote Institute of Infectious Disease Research, McMaster University, Hamilton, Ontario, Canada	Active	Preclinical		Bacillus subtilis cell wall inhibition		TRUE				https://journals.asm.org/doi/full/10.1128/aac.02352-14		http://aac.asm.org/content/58/6/3261.full		https://pubchem.ncbi.nlm.nih.gov/compound/1338808	COC1=C(C(=CC(=C1)C=C2C(=O)NC(=O)N(C2=O)C3=CC=CC=C3F)Cl)OCC4=CC=CC=C4	InChI=1S/C25H18ClFN2O5/c1-33-21-13-16(12-18(26)22(21)34-14-15-7-3-2-4-8-15)11-17-23(30)28-25(32)29(24(17)31)20-10-6-5-9-19(20)27/h2-13H,14H2,1H3,(H,28,30,32)	CCXKYEFMTVQTDH-UHFFFAOYSA-N	COC1=C(C(=CC(=C1)C=C2C(=O)NC(=O)N(C3=C(C=CC=C3)F)C2=O)Cl)OCC4=CC=CC=C4	InChI=1S/C25H18ClFN2O5/c1-33-21-13-16(12-18(26)22(21)34-14-15-7-3-2-4-8-15)11-17-23(30)28-25(32)29(24(17)31)20-10-6-5-9-19(20)27/h2-13H,14H2,1H3,(H,28,30,32)	CCXKYEFMTVQTDH-UHFFFAOYSA-N
210	MAC-0020108		Cell-wall synthesis inhibitor	2014	Department of Biochemistry and Biomedical Sciences and Michael G. DeGroote Institute of Infectious Disease Research, McMaster University, Hamilton, Ontario, Canada	Active	Preclinical		Bacillus subtilis cell wall inhibition		TRUE				https://journals.asm.org/doi/full/10.1128/aac.02352-14		http://aac.asm.org/content/58/6/3261.full		https://pubchem.ncbi.nlm.nih.gov/compound/2813107	C1COCCN1C2=CC=CC=C2OS(=O)(=O)C3=CC=CC4=NON=C43	InChI=1S/C16H15N3O5S/c20-25(21,15-7-3-4-12-16(15)18-24-17-12)23-14-6-2-1-5-13(14)19-8-10-22-11-9-19/h1-7H,8-11H2	BMCGKMXLQXEXII-UHFFFAOYSA-N	C1=CC(=C(C=C1)OS(=O)(=O)C2=CC=CC3=NON=C32)N4CCOCC4	InChI=1S/C16H15N3O5S/c20-25(21,15-7-3-4-12-16(15)18-24-17-12)23-14-6-2-1-5-13(14)19-8-10-22-11-9-19/h1-7H,8-11H2	BMCGKMXLQXEXII-UHFFFAOYSA-N
211	MAC-0020111		Cell-wall synthesis inhibitor	2014	Department of Biochemistry and Biomedical Sciences and Michael G. DeGroote Institute of Infectious Disease Research, McMaster University, Hamilton, Ontario, Canada	Active	Preclinical		Bacillus subtilis cell wall inhibition		TRUE				https://journals.asm.org/doi/full/10.1128/aac.02352-14		http://aac.asm.org/content/58/6/3261.full		https://pubchem.ncbi.nlm.nih.gov/compound/2813110	C1COCCN1C2=CC=CC=C2OS(=O)(=O)C3=CC(=CC=C3)Cl	InChI=1S/C16H16ClNO4S/c17-13-4-3-5-14(12-13)23(19,20)22-16-7-2-1-6-15(16)18-8-10-21-11-9-18/h1-7,12H,8-11H2	WNVGEBVVADSJHG-UHFFFAOYSA-N	C1=CC(=C(C=C1)OS(=O)(=O)C2=CC(=CC=C2)Cl)N3CCOCC3	InChI=1S/C16H16ClNO4S/c17-13-4-3-5-14(12-13)23(19,20)22-16-7-2-1-6-15(16)18-8-10-21-11-9-18/h1-7,12H,8-11H2	WNVGEBVVADSJHG-UHFFFAOYSA-N
212	MAC-0026022		Cell-wall synthesis inhibitor	2014	Department of Biochemistry and Biomedical Sciences and Michael G. DeGroote Institute of Infectious Disease Research, McMaster University, Hamilton, Ontario, Canada	Active	Preclinical		Bacillus subtilis cell wall inhibition		TRUE				https://journals.asm.org/doi/full/10.1128/aac.02352-14		http://aac.asm.org/content/58/6/3261.full		https://pubchem.ncbi.nlm.nih.gov/compound/9584259	CSC1=C2C(CCCC2=C(S1)C(=O)N/N=C/C3=CC=CC=C3Cl)O	InChI=1S/C17H17ClN2O2S2/c1-23-17-14-11(6-4-8-13(14)21)15(24-17)16(22)20-19-9-10-5-2-3-7-12(10)18/h2-3,5,7,9,13,21H,4,6,8H2,1H3,(H,20,22)/b19-9+	KMJBFEREWIWTAI-DJKKODMXSA-N	CSC1=C2C(=C(C(=O)N/N=C/C3=C(C=CC=C3)Cl)S1)CCCC2O	InChI=1S/C17H17ClN2O2S2/c1-23-17-14-11(6-4-8-13(14)21)15(24-17)16(22)20-19-9-10-5-2-3-7-12(10)18/h2-3,5,7,9,13,21H,4,6,8H2,1H3,(H,20,22)/b19-9+	KMJBFEREWIWTAI-DJKKODMXSA-N
213	MAC-0042770		Cell-wall synthesis inhibitor	2014	Department of Biochemistry and Biomedical Sciences and Michael G. DeGroote Institute of Infectious Disease Research, McMaster University, Hamilton, Ontario, Canada	Active	Preclinical		Bacillus subtilis cell wall inhibition		TRUE				https://journals.asm.org/doi/full/10.1128/aac.02352-14		http://aac.asm.org/content/58/6/3261.full			ClC1=C(N(C)/N=C/C2=C([O-])C=C([O-])C=C2)N=CC(C(F)(F)F)=C1	InChI=1S/C14H11ClF3N3O2/c1-21(20-6-8-2-3-10(22)5-12(8)23)13-11(15)4-9(7-19-13)14(16,17)18/h2-7,22-23H,1H3/p-2/b20-6+	CTJBFHNDPIQRLQ-CGOBSMCZSA-L	CN(C1=NC=C(C=C1Cl)C(F)(F)F)/N=C/C2=CC=C(C=C2[O-])[O-]	InChI=1S/C14H11ClF3N3O2/c1-21(20-6-8-2-3-10(22)5-12(8)23)13-11(15)4-9(7-19-13)14(16,17)18/h2-7,22-23H,1H3/p-2/b20-6+	CTJBFHNDPIQRLQ-CGOBSMCZSA-L
214	MAC-0045389		Cell-wall synthesis inhibitor	2014	Department of Biochemistry and Biomedical Sciences and Michael G. DeGroote Institute of Infectious Disease Research, McMaster University, Hamilton, Ontario, Canada	Active	Preclinical		Bacillus subtilis cell wall inhibition		TRUE				https://journals.asm.org/doi/full/10.1128/aac.02352-14		http://aac.asm.org/content/58/6/3261.full		https://pubchem.ncbi.nlm.nih.gov/compound/2742210	CC1=C(C=C(O1)C(C)(C)C)C(=O)/C(=C/NC2=CC=CC=C2)/C#N	InChI=1S/C19H20N2O2/c1-13-16(10-17(23-13)19(2,3)4)18(22)14(11-20)12-21-15-8-6-5-7-9-15/h5-10,12,21H,1-4H3/b14-12+	HKVPUUGOUUPQFK-WYMLVPIESA-N	CC1=C(C=C(C(C)(C)C)O1)C(=O)/C(=C/NC2=CC=CC=C2)/C#N	InChI=1S/C19H20N2O2/c1-13-16(10-17(23-13)19(2,3)4)18(22)14(11-20)12-21-15-8-6-5-7-9-15/h5-10,12,21H,1-4H3/b14-12+	HKVPUUGOUUPQFK-WYMLVPIESA-N
215	RNPA 1000		RnpA inhibitor	2011	Department of Pathology and Microbiology, University of Nebraska Medical Center, Omaha, Nebraska, USA	Active	Preclinical		Staphylococcus aureus		TRUE		Yes		https://journals.plos.org/plospathogens/article?id=10.1371/journal.ppat.1001287		http://aac.asm.org/content/59/4/2016.full | https://journals.plos.org/plospathogens/article?id=10.1371/journal.ppat.1001287		https://pubchem.ncbi.nlm.nih.gov/compound/1268986	CC1=CC(=C(N1C2=CC=C(C=C2)C(=O)O)C)/C=C(/C#N)\C(=O)NC3=CC(=CC=C3)Br	InChI=1S/C23H18BrN3O3/c1-14-10-17(15(2)27(14)21-8-6-16(7-9-21)23(29)30)11-18(13-25)22(28)26-20-5-3-4-19(24)12-20/h3-12H,1-2H3,(H,26,28)(H,29,30)/b18-11-	WQCMDUBFZYCGMI-WQRHYEAKSA-N	CC1=CC(=C(C)N1C2=CC=C(C=C2)C(=O)O)/C=C(/C#N)\C(=O)NC3=CC(=CC=C3)Br	InChI=1S/C23H18BrN3O3/c1-14-10-17(15(2)27(14)21-8-6-16(7-9-21)23(29)30)11-18(13-25)22(28)26-20-5-3-4-19(24)12-20/h3-12H,1-2H3,(H,26,28)(H,29,30)/b18-11-	WQCMDUBFZYCGMI-WQRHYEAKSA-N
216	RNPA 2000		RnpA inhibitor	2011	Department of Pathology and Microbiology, University of Nebraska Medical Center, Omaha, Nebraska, USA	Active	Preclinical		Staphylococcus aureus		TRUE		Yes		https://journals.asm.org/doi/full/10.1128/aac.04352-14		http://aac.asm.org/content/59/4/2016.full		https://pubchem.ncbi.nlm.nih.gov/compound/5031694	CC(C)C1=CC=C(C=C1)OCC(=O)NNC(=S)NC(=O)C2=CC=CO2	InChI=1S/C17H19N3O4S/c1-11(2)12-5-7-13(8-6-12)24-10-15(21)19-20-17(25)18-16(22)14-4-3-9-23-14/h3-9,11H,10H2,1-2H3,(H,19,21)(H2,18,20,22,25)	XDZJIFFODYKDLM-UHFFFAOYSA-N	CC(C)C1=CC=C(C=C1)OCC(=O)NNC(=S)NC(=O)C2=CC=CO2	InChI=1S/C17H19N3O4S/c1-11(2)12-5-7-13(8-6-12)24-10-15(21)19-20-17(25)18-16(22)14-4-3-9-23-14/h3-9,11H,10H2,1-2H3,(H,19,21)(H2,18,20,22,25)	XDZJIFFODYKDLM-UHFFFAOYSA-N
217	Ridinilazole	SMT 19969	DNA minor groove binder	2011	Summit Corp, UK	Active	Phase 3		Binds with AT sequence specificity to the minor groove of DNA and inhibits energy metabolism. Used for C. difficile infection		TRUE				https://www.summittxinc.com/app/uploads/2021/07/ECCMID-2021-Summit-Therapeutics-Ridinilazole-MoA.pdf	10853	http://aac.asm.org/content/57/10/4872.full | https://www.escmid.org/escmid_publications/escmid_elibrary/?q=SMT+19969&id=2173&L=0&x=26&y=26 | http://uhra.herts.ac.uk/handle/2299/14738		https://pubchem.ncbi.nlm.nih.gov/compound/16659285	C1=CC2=C(C=C1C3=CC4=C(C=C3)N=C(N4)C5=CC=NC=C5)NC(=N2)C6=CC=NC=C6	InChI=1S/C24H16N6/c1-3-19-21(29-23(27-19)15-5-9-25-10-6-15)13-17(1)18-2-4-20-22(14-18)30-24(28-20)16-7-11-26-12-8-16/h1-14H,(H,27,29)(H,28,30)	UHQFBTAJFNVZIV-UHFFFAOYSA-N	C1=CC2=C(C=C1C3=CC4=C(C=C3)N=C(C5=CC=NC=C5)N4)NC(=N2)C6=CC=NC=C6	InChI=1S/C24H16N6/c1-3-19-21(29-23(27-19)15-5-9-25-10-6-15)13-17(1)18-2-4-20-22(14-18)30-24(28-20)16-7-11-26-12-8-16/h1-14H,(H,27,29)(H,28,30)	UHQFBTAJFNVZIV-UHFFFAOYSA-N
218	N-Chlorotaurine (NCT)		Antiseptic	1998	Experimental Orthopedics, Innsbruck Medical University, Innsbruck, Austria	Active	Preclinical		Small molecule agents tested against gram-positive biofilms, specifically for biofilm-forming bacteria grown on metal Disks (orthopedic surgeons)		TRUE						http://aac.asm.org/content/58/4/2235.full | http://online.liebertpub.com/doi/abs/10.1089/jop.1998.14.283		https://pubchem.ncbi.nlm.nih.gov/compound/108018	C(CS(=O)(=O)O)NCl	InChI=1S/C2H6ClNO3S/c3-4-1-2-8(5,6)7/h4H,1-2H2,(H,5,6,7)	NMMHHSLZJLPMEG-UHFFFAOYSA-N	C(CS(=O)(=O)O)NCl	InChI=1S/C2H6ClNO3S/c3-4-1-2-8(5,6)7/h4H,1-2H2,(H,5,6,7)	NMMHHSLZJLPMEG-UHFFFAOYSA-N
219	PC190723	Prodrugs TXY436 and TXY541	FtsZ inhibitor	2008	Taxis Pharmaceuticals, Inc., North Brunswick, New Jersey, USA	Inactive	Preclinical	Poor pharmacokinetics	Inhibits the Filamentous Temperature Sensitive mutant Z (FtsZ), a cytoplasmic essential protein in the cell division process. MRSA (methicillin resistant Staphylococcus aureus)		TRUE			Synthetic compound; methoxybenzamide			http://aac.asm.org/content/57/12/5860.full | https://www.ncbi.nlm.nih.gov/pubmed/18801997		https://pubchem.ncbi.nlm.nih.gov/compound/25016417	C1=CC(=C(C(=C1OCC2=NC3=C(S2)N=CC(=C3)Cl)F)C(=O)N)F	InChI=1S/C14H8ClF2N3O2S/c15-6-3-8-14(19-4-6)23-10(20-8)5-22-9-2-1-7(16)11(12(9)17)13(18)21/h1-4H,5H2,(H2,18,21)	INYJNSBDHOVLAH-UHFFFAOYSA-N	C1=C(C(=C(C(=C1)OCC2=NC3=C(N=CC(=C3)Cl)S2)F)C(=O)N)F	InChI=1S/C14H8ClF2N3O2S/c15-6-3-8-14(19-4-6)23-10(20-8)5-22-9-2-1-7(16)11(12(9)17)13(18)21/h1-4H,5H2,(H2,18,21)	INYJNSBDHOVLAH-UHFFFAOYSA-N
220	Menadione		Menaquinone analogue	2013	Department of Microbiology, Carver College of Medicine, University of Iowa, Iowa City, Iowa, USA	Active	Preclinical		Topical agent for gram-positive infections. Inhibit Gram-positive exotoxin production.		TRUE				http://aac.asm.org/content/57/11/5432.full				https://pubchem.ncbi.nlm.nih.gov/compound/4055	CC1=CC(=O)C2=CC=CC=C2C1=O	InChI=1S/C11H8O2/c1-7-6-10(12)8-4-2-3-5-9(8)11(7)13/h2-6H,1H3	MJVAVZPDRWSRRC-UHFFFAOYSA-N	CC1=CC(=O)C2=C(C=CC=C2)C1=O	InChI=1S/C11H8O2/c1-7-6-10(12)8-4-2-3-5-9(8)11(7)13/h2-6H,1H3	MJVAVZPDRWSRRC-UHFFFAOYSA-N
221	1,4-Naphthoquinone		Menaquinone analogue	2013	Department of Microbiology, Carver College of Medicine, University of Iowa, Iowa City, Iowa, USA	Active	Preclinical		Topical agent for gram-positive infections		TRUE				https://journals.asm.org/doi/full/10.1128/aac.01279-13		http://aac.asm.org/content/57/11/5432.full		https://pubchem.ncbi.nlm.nih.gov/compound/8530	C1=CC=C2C(=O)C=CC(=O)C2=C1	InChI=1S/C10H6O2/c11-9-5-6-10(12)8-4-2-1-3-7(8)9/h1-6H	FRASJONUBLZVQX-UHFFFAOYSA-N	C1=CC2=C(C=C1)C(=O)C=CC2=O	InChI=1S/C10H6O2/c11-9-5-6-10(12)8-4-2-1-3-7(8)9/h1-6H	FRASJONUBLZVQX-UHFFFAOYSA-N
222	Menaquinolone Analogue: Coenzyme Q1		Menaquinone analogue	2013	Department of Microbiology, Carver College of Medicine, University of Iowa, Iowa City, Iowa, USA	Active	Preclinical		Topical agent for gram-positive infections. Inhibit Gram-positive exotoxin production.		TRUE				https://journals.asm.org/doi/full/10.1128/aac.01279-13		http://aac.asm.org/content/57/11/5432.full		https://pubchem.ncbi.nlm.nih.gov/compound/4462	CC1=C(C(=O)C(=C(C1=O)OC)OC)CC=C(C)C	InChI=1S/C14H18O4/c1-8(2)6-7-10-9(3)11(15)13(17-4)14(18-5)12(10)16/h6H,7H2,1-5H3	SOECUQMRSRVZQQ-UHFFFAOYSA-N	CC(=CCC1=C(C)C(=O)C(=C(C1=O)OC)OC)C	InChI=1S/C14H18O4/c1-8(2)6-7-10-9(3)11(15)13(17-4)14(18-5)12(10)16/h6H,7H2,1-5H3	SOECUQMRSRVZQQ-UHFFFAOYSA-N
223	Menaquinolone Analogue: Coenzyme Q2		Menaquinone analogue	2013	Department of Microbiology, Carver College of Medicine, University of Iowa, Iowa City, Iowa, USA	Active	Preclinical		Topical agent for gram-positive infections. Inhibit Gram-positive exotoxin production.		TRUE				https://journals.asm.org/doi/full/10.1128/aac.01279-13		http://aac.asm.org/content/57/11/5432.full		https://pubchem.ncbi.nlm.nih.gov/compound/5280346	CC1=C(C(=O)C(=C(C1=O)OC)OC)C/C=C(\C)/CCC=C(C)C	InChI=1S/C19H26O4/c1-12(2)8-7-9-13(3)10-11-15-14(4)16(20)18(22-5)19(23-6)17(15)21/h8,10H,7,9,11H2,1-6H3/b13-10+	SQQWBSBBCSFQGC-JLHYYAGUSA-N	CC(=CCC/C(=C/CC1=C(C)C(=O)C(=C(C1=O)OC)OC)/C)C	InChI=1S/C19H26O4/c1-12(2)8-7-9-13(3)10-11-15-14(4)16(20)18(22-5)19(23-6)17(15)21/h8,10H,7,9,11H2,1-6H3/b13-10+	SQQWBSBBCSFQGC-JLHYYAGUSA-N
224	Menaquinolone Analogue: Coenzyme Q3		Menaquinone analogue	2013	Department of Microbiology, Carver College of Medicine, University of Iowa, Iowa City, Iowa, USA	Active	Preclinical		Topical agent for gram-positive infections. Inhibit Gram-positive exotoxin production.		TRUE				https://journals.asm.org/doi/full/10.1128/aac.01279-13		http://aac.asm.org/content/57/11/5432.full		https://pubchem.ncbi.nlm.nih.gov/compound/6440937	CC1=C(C(=O)C(=C(C1=O)OC)OC)C/C=C(\C)/CC/C=C(\C)/CCC=C(C)C	InChI=1S/C24H34O4/c1-16(2)10-8-11-17(3)12-9-13-18(4)14-15-20-19(5)21(25)23(27-6)24(28-7)22(20)26/h10,12,14H,8-9,11,13,15H2,1-7H3/b17-12+,18-14+	XREILSQAXUAAHP-NXGXIAAHSA-N	CC(=CCC/C(=C/CC/C(=C/CC1=C(C)C(=O)C(=C(C1=O)OC)OC)/C)/C)C	InChI=1S/C24H34O4/c1-16(2)10-8-11-17(3)12-9-13-18(4)14-15-20-19(5)21(25)23(27-6)24(28-7)22(20)26/h10,12,14H,8-9,11,13,15H2,1-7H3/b17-12+,18-14+	XREILSQAXUAAHP-NXGXIAAHSA-N
225	Q24DA (Quinazoline-2,4-Diamino Analogue)		Antivirulence agent	2011	Southern Research Institute Drug Discovery Division, Birmingham, Alabama, USA	Active	Preclinical		Targets Vibrio cholerae flagellum; motility inhibitor of Vibrio cholerae	TRUE					https://journals.asm.org/doi/full/10.1128/aac.00473-13		http://aac.asm.org/content/55/9/4134.full | http://aac.asm.org/content/57/8/3950.full		https://pubchem.ncbi.nlm.nih.gov/compound/27058259	C1=CC=C2C(=C1)C(=NC(=N2)NC3=CC=CC=C3F)NCCO	InChI=1S/C16H15FN4O/c17-12-6-2-4-8-14(12)20-16-19-13-7-3-1-5-11(13)15(21-16)18-9-10-22/h1-8,22H,9-10H2,(H2,18,19,20,21)	WXJFFRLCFBLCPN-UHFFFAOYSA-N	C1=CC2=C(NCCO)N=C(N=C2C=C1)NC3=C(C=CC=C3)F	InChI=1S/C16H15FN4O/c17-12-6-2-4-8-14(12)20-16-19-13-7-3-1-5-11(13)15(21-16)18-9-10-22/h1-8,22H,9-10H2,(H2,18,19,20,21)	WXJFFRLCFBLCPN-UHFFFAOYSA-N
226	DS-96		Vaginal microbicide	2008	Department of Molecular Biosciences, University of Kansas, Lawrence, Kansas, USA	Active	Preclinical		Chlamydia trachomatis.&#10;A small molecule, DS-96, rationally designed for high affinity to Escherichia coli lipid A, was previously demonstrated to bind and neutralize lipopolysaccharide (LPS) from a wide variety of Gram-negative bacteria	TRUE				Synthetic alkylpolyamine	https://www.ncbi.nlm.nih.gov/core/lw/2.0/html/tileshop_pmc/tileshop_pmc_inline.html?title=Click%20on%20image%20to%20zoom&p=PMC3&id=4068484_zac0061428950001.jpg		https://experts.umn.edu/en/publications/pharmacokinetics-of-ds-96-an-alkylpolyamine-lipopolysaccharide-se | http://www.ncbi.nlm.nih.gov/pmc/articles/PMC4068484/			NCCCNCCCCNCCCNCCCNCCCCCCCCCCCCCCCC	InChI=1S/C29H65N5/c1-2-3-4-5-6-7-8-9-10-11-12-13-14-15-22-32-26-19-28-34-29-20-27-33-24-17-16-23-31-25-18-21-30/h31-34H,2-30H2,1H3	BEBRHYPWEKUKTQ-UHFFFAOYSA-N	CCCCCCCCCCCCCCCCNCCCNCCCNCCCCNCCCN	InChI=1S/C29H65N5/c1-2-3-4-5-6-7-8-9-10-11-12-13-14-15-22-32-26-19-28-34-29-20-27-33-24-17-16-23-31-25-18-21-30/h31-34H,2-30H2,1H3	BEBRHYPWEKUKTQ-UHFFFAOYSA-N
227	CL-55	Fluorothiazinon	Antivirulence agent (T3SS inhibitor)	2015	Gamaleya Research Institute for epidemiology and microbiology, Moscow, Russia	Active	Phase 2 (NCT03638830)		S. enterica serovar Typhimurium	TRUE				Thiohydrazides	https://www.nature.com/articles/s41429-020-00396-w	13810	https://www.nature.com/articles/s41429-022-00504-y | http://www.hindawi.com/journals/bmri/2015/484853/abs/		https://pubchem.ncbi.nlm.nih.gov/compound/155388053	C1=CS(=O)NC(=C1)F	InChI=1S/C4H4FNOS/c5-4-2-1-3-8(7)6-4/h1-3,6H	SXIXJFJDCANHIR-UHFFFAOYSA-N	C1=CS(=O)NC(=C1)F	InChI=1S/C4H4FNOS/c5-4-2-1-3-8(7)6-4/h1-3,6H	SXIXJFJDCANHIR-UHFFFAOYSA-N
228	KS100		Antivirulence agent (T6SS inhibitor)	2014	Department of Clinical Microbiology, Clinical Bacteriology and Laboratory for Molecular Infection Medicine Sweden (MIMS), UmeÃ¥ University, UmeÃ¥, Sweden	Active	Preclinical		Type VI secretion system (T6SS) inhibition in Vibrio cholerae	TRUE			Yes	thiohydrazides	http://aac.asm.org/content/58/7/4123.full
229	KS200		Antivirulence agent (T6SS inhibitor)	2014	Department of Clinical Microbiology, Clinical Bacteriology and Laboratory for Molecular Infection Medicine Sweden (MIMS), UmeÃ¥ University, UmeÃ¥, Sweden	Active	Preclinical		Type VI secretion system (T6SS) inhibition in Vibrio cholerae	TRUE			Yes	Thiohydrazides	http://aac.asm.org/content/58/7/4123.full
230	KKL-35		Trans-translation inhibitor	2013	Department of Biochemistry and Molecular Biology, Pennsylvania State University, University Park, USA	Active	Preclinical		Legionella pneumophila trans-translation inhibitor	TRUE			Yes	Oxadiazole	https://www.pnas.org/doi/full/10.1073/pnas.1302816110		https://journals.asm.org/doi/10.1128/aac.01459-17		https://pubchem.ncbi.nlm.nih.gov/compound/4128171	C1=CC(=CC=C1C2=NN=C(O2)NC(=O)C3=CC=C(C=C3)Cl)F	InChI=1S/C15H9ClFN3O2/c16-11-5-1-9(2-6-11)13(21)18-15-20-19-14(22-15)10-3-7-12(17)8-4-10/h1-8H,(H,18,20,21)	ZIICPNCCHIUJSX-UHFFFAOYSA-N	C1=C(C=CC(=C1)Cl)C(=O)NC2=NN=C(C3=CC=C(C=C3)F)O2	InChI=1S/C15H9ClFN3O2/c16-11-5-1-9(2-6-11)13(21)18-15-20-19-14(22-15)10-3-7-12(17)8-4-10/h1-8H,(H,18,20,21)	ZIICPNCCHIUJSX-UHFFFAOYSA-N
231	Pyridodiazepine amine compound A		MurI inhibitor	2014	AstraZeneca - UK	Inactive	Preclinical		This study showed the HTS hit to be a selective inhibitor for H. pylori, and the suppression of growth was confirmed to be mediated by the inhibition of MurI. NOT WARRANTED FOR CLINICAL DEVELOPMENT, NOT HIGH ENOUGH POTENCY.	TRUE				Pyridodiazepine amine	https://journals.asm.org/doi/full/10.1128/aac.04410-14		http://aac.asm.org/content/58/10/6165.full | http://aac.asm.org/content/59/4/2337.full		https://pubchem.ncbi.nlm.nih.gov/compound/135423770	CN=C1C(N=C(C2=C(N1)N=CC=C2)C3=CC=CO3)C4=CC=CS4	InChI=1S/C17H14N4OS/c1-18-17-15(13-7-4-10-23-13)20-14(12-6-3-9-22-12)11-5-2-8-19-16(11)21-17/h2-10,15H,1H3,(H,18,19,21)	DPMRHTYMAOIWBU-UHFFFAOYSA-N	CN=C1C(C2=CC=CS2)N=C(C3=CC=CN=C3N1)C4=CC=CO4	InChI=1S/C17H14N4OS/c1-18-17-15(13-7-4-10-23-13)20-14(12-6-3-9-22-12)11-5-2-8-19-16(11)21-17/h2-10,15H,1H3,(H,18,19,21)	DPMRHTYMAOIWBU-UHFFFAOYSA-N
232	C11		Quorum sensing inhibitor	2015	Faculte de Pharmacie, Toulouse, France	Active	Preclinical		Pseudomonas aeruginosa biofilm disruption	TRUE		Yes		N-pyrimidyl butanamide	https://journals.asm.org/doi/10.1128/aac.02533-15		https://www.ncbi.nlm.nih.gov/pubmed/26711774		https://pubchem.ncbi.nlm.nih.gov/compound/4220870	CCCC(=O)NC1=NC=CC=N1	InChI=1S/C8H11N3O/c1-2-4-7(12)11-8-9-5-3-6-10-8/h3,5-6H,2,4H2,1H3,(H,9,10,11,12)	LLOPBTAFNVCFOF-UHFFFAOYSA-N	CCCC(=O)NC1=NC=CC=N1	InChI=1S/C8H11N3O/c1-2-4-7(12)11-8-9-5-3-6-10-8/h3,5-6H,2,4H2,1H3,(H,9,10,11,12)	LLOPBTAFNVCFOF-UHFFFAOYSA-N
233	RX-04A		Protein synthesis inhibitor (pyrrolocytosine)	2015	Melinta Therapeutics, USA	Active	Preclinical		ESKAPE pathogens, bacterial ribosome targeting	TRUE				Pyrrolocytosine derivative	https://journals.asm.org/doi/10.1128/aac.00689-18		https://www.escmid.org/escmid_publications/escmid_elibrary/?q=Pyrrolocytosines&id=2173&L=0&x=0&y=0&tx_solr%5Bsort%5D=relevance%2Basc&tx_solr%5Bfilter%5D%5B1%5D=main_category%253ANew%2BAntibacterial%2BAgents%2B%2526%2BStewardship&tx_solr%5Bfilter%5D%5B2%5D			NC(NCC[C@H]1N[C@H](C2=CC=C(N3C(N=C4NC(C5=CC(CCC[C@H](C)N)=CC(OC(F)(F)F)=C5F)=CC4=C3)=O)C=C2)CCC1)=N	InChI=1S/C32H38F4N8O2/c1-18(37)4-2-5-19-14-24(28(33)27(15-19)46-32(34,35)36)26-16-21-17-44(31(45)43-29(21)42-26)23-10-8-20(9-11-23)25-7-3-6-22(41-25)12-13-40-30(38)39/h8-11,14-18,22,25,41H,2-7,12-13,37H2,1H3,(H4,38,39,40)(H,42,43,45)/t18-,22-,25-/m0/s1	YRBAWBLJGSQCQB-PZGSVQSZSA-N	C[C@@H](CCCC1=CC(=C(C(=C1)OC(F)(F)F)F)C2=CC3=CN(C4=CC=C(C=C4)[C@@H]5CCC[C@@H](CCNC(=N)N)N5)C(=O)N=C3N2)N	InChI=1S/C32H38F4N8O2/c1-18(37)4-2-5-19-14-24(28(33)27(15-19)46-32(34,35)36)26-16-21-17-44(31(45)43-29(21)42-26)23-10-8-20(9-11-23)25-7-3-6-22(41-25)12-13-40-30(38)39/h8-11,14-18,22,25,41H,2-7,12-13,37H2,1H3,(H4,38,39,40)(H,42,43,45)/t18-,22-,25-/m0/s1	YRBAWBLJGSQCQB-PZGSVQSZSA-N
234	RX-04B		Protein synthesis inhibitor (pyrrolocytosine)	2015	Melinta Therapeutics, USA	Active	Preclinical		ESKAPE pathogens, bacterial ribosome targeting	TRUE				Pyrrolocytosine derivative	https://journals.asm.org/doi/10.1128/aac.00689-18		https://www.escmid.org/escmid_publications/escmid_elibrary/?q=Pyrrolocytosines&id=2173&L=0&x=0&y=0&tx_solr%5Bsort%5D=relevance%2Basc&tx_solr%5Bfilter%5D%5B1%5D=main_category%253ANew%2BAntibacterial%2BAgents%2B%2526%2BStewardship&tx_solr%5Bfilter%5D%5B2%5D			CC(NCC[C@H]1N[C@H](C2=CC=C(N3C(N=C4NC(C5=CC(CCC[C@H](C6CC6)N)=CC(Cl)=C5F)=CC4=C3)=O)C=C2SC)CCC1)=N	InChI=1S/C35H43ClFN7OS/c1-20(38)40-14-13-24-6-4-8-30(41-24)26-12-11-25(18-32(26)46-2)44-19-23-17-31(42-34(23)43-35(44)45)27-15-21(16-28(36)33(27)37)5-3-7-29(39)22-9-10-22/h11-12,15-19,22,24,29-30,41H,3-10,13-14,39H2,1-2H3,(H2,38,40)(H,42,43,45)/t24-,29+,30-/m0/s1	CTLUOHGTHUHSRM-NSQMQTOTSA-N	CC(=N)NCC[C@@H]1CCC[C@@H](C2=CC=C(C=C2SC)N3C=C4C=C(C5=C(C(=CC(=C5)CCC[C@H](C6CC6)N)Cl)F)NC4=NC3=O)N1	InChI=1S/C35H43ClFN7OS/c1-20(38)40-14-13-24-6-4-8-30(41-24)26-12-11-25(18-32(26)46-2)44-19-23-17-31(42-34(23)43-35(44)45)27-15-21(16-28(36)33(27)37)5-3-7-29(39)22-9-10-22/h11-12,15-19,22,24,29-30,41H,3-10,13-14,39H2,1-2H3,(H2,38,40)(H,42,43,45)/t24-,29+,30-/m0/s1	CTLUOHGTHUHSRM-NSQMQTOTSA-N
235	RX-04C		Protein synthesis inhibitor (pyrrolocytosine)	2015	Melinta Therapeutics, USA	Active	Preclinical		ESKAPE pathogens, bacterial ribosome targeting	TRUE				Pyrrolocytosine derivative	https://journals.asm.org/doi/10.1128/aac.00689-18		https://www.escmid.org/escmid_publications/escmid_elibrary/?q=Pyrrolocytosines&id=2173&L=0&x=0&y=0&tx_solr%5Bsort%5D=relevance%2Basc&tx_solr%5Bfilter%5D%5B1%5D=main_category%253ANew%2BAntibacterial%2BAgents%2B%2526%2BStewardship&tx_solr%5Bfilter%5D%5B2%5D			CC(NCC[C@H]1N[C@H](C2=CC=C(N3C(N=C4NC(C5=CC(CCC[C@H](CO)N)=CC(Cl)=C5F)=CC4=C3)=O)C=C2F)CCC1)=N	InChI=1S/C32H38ClF2N7O2/c1-18(36)38-11-10-22-6-3-7-28(39-22)24-9-8-23(15-27(24)34)42-16-20-14-29(40-31(20)41-32(42)44)25-12-19(13-26(33)30(25)35)4-2-5-21(37)17-43/h8-9,12-16,21-22,28,39,43H,2-7,10-11,17,37H2,1H3,(H2,36,38)(H,40,41,44)/t21-,22+,28+/m1/s1	NSABWPWQTJEACJ-WENCSYSZSA-N	CC(=N)NCC[C@@H]1CCC[C@@H](C2=CC=C(C=C2F)N3C=C4C=C(C5=C(C(=CC(=C5)CCC[C@H](CO)N)Cl)F)NC4=NC3=O)N1	InChI=1S/C32H38ClF2N7O2/c1-18(36)38-11-10-22-6-3-7-28(39-22)24-9-8-23(15-27(24)34)42-16-20-14-29(40-31(20)41-32(42)44)25-12-19(13-26(33)30(25)35)4-2-5-21(37)17-43/h8-9,12-16,21-22,28,39,43H,2-7,10-11,17,37H2,1H3,(H2,36,38)(H,40,41,44)/t21-,22+,28+/m1/s1	NSABWPWQTJEACJ-WENCSYSZSA-N
236	RX-04D		Protein synthesis inhibitor (pyrrolocytosine)	2015	Melinta Therapeutics, USA	Active	Preclinical		ESKAPE pathogens, bacterial ribosome targeting	TRUE				Pyrrolocytosine derivative	https://journals.asm.org/doi/10.1128/aac.00689-18		https://www.escmid.org/escmid_publications/escmid_elibrary/?q=Pyrrolocytosines&id=2173&L=0&x=0&y=0&tx_solr%5Bsort%5D=relevance%2Basc&tx_solr%5Bfilter%5D%5B1%5D=main_category%253ANew%2BAntibacterial%2BAgents%2B%2526%2BStewardship&tx_solr%5Bfilter%5D%5B2%5D			NC(NCC[C@H]1N[C@H](C2=CC=C(N3C(N=C4NC(C5=CC(CCC[C@H](C)N)=CC(Cl)=C5F)=CC4=C3)=O)C=C2)CCC1)=N	InChI=1S/C31H38ClFN8O/c1-18(34)4-2-5-19-14-24(28(33)25(32)15-19)27-16-21-17-41(31(42)40-29(21)39-27)23-10-8-20(9-11-23)26-7-3-6-22(38-26)12-13-37-30(35)36/h8-11,14-18,22,26,38H,2-7,12-13,34H2,1H3,(H4,35,36,37)(H,39,40,42)/t18-,22-,26-/m0/s1	VRHNFJWZSOWKJB-DOPYIHRPSA-N	C[C@@H](CCCC1=CC(=C(C(=C1)Cl)F)C2=CC3=CN(C4=CC=C(C=C4)[C@@H]5CCC[C@@H](CCNC(=N)N)N5)C(=O)N=C3N2)N	InChI=1S/C31H38ClFN8O/c1-18(34)4-2-5-19-14-24(28(33)25(32)15-19)27-16-21-17-41(31(42)40-29(21)39-27)23-10-8-20(9-11-23)26-7-3-6-22(38-26)12-13-37-30(35)36/h8-11,14-18,22,26,38H,2-7,12-13,34H2,1H3,(H4,35,36,37)(H,39,40,42)/t18-,22-,26-/m0/s1	VRHNFJWZSOWKJB-DOPYIHRPSA-N
237	Compound 7955004		Adenosine mimetic	2015	Microbial Infection and Immunity, Center for Microbial Interface Biology, The Ohio State University, Columbus, Ohio, USA	Active	Preclinical		S. Typhimurium, S. Typh and Acinetobacter baumannii biofilms	TRUE					https://journals.asm.org/doi/full/10.1128/aac.03407-14		http://aac.asm.org/content/59/1/76.full			O=C1N(CC2=CC=CO2)C(SCC3=NNC(O)=C3)=NC4=C1C5=C(S4)CCC5	InChI=1S/C18H16N4O3S2/c23-14-7-10(20-21-14)9-26-18-19-16-15(12-4-1-5-13(12)27-16)17(24)22(18)8-11-3-2-6-25-11/h2-3,6-7H,1,4-5,8-9H2,(H2,20,21,23)	INKWBQGKGAVBFX-UHFFFAOYSA-N	C1CC2=C(C1)SC3=C2C(=O)N(CC4=CC=CO4)C(=N3)SCC5=NNC(=C5)O	InChI=1S/C18H16N4O3S2/c23-14-7-10(20-21-14)9-26-18-19-16-15(12-4-1-5-13(12)27-16)17(24)22(18)8-11-3-2-6-25-11/h2-3,6-7H,1,4-5,8-9H2,(H2,20,21,23)	INKWBQGKGAVBFX-UHFFFAOYSA-N
238	Teixobactin		Cell-wall synthesis inhibitor (lipid II inhibitor)	2015	Novobiotic pharmaceuticals, USA (northeastern)	Active	Preclinical		Staphylococcus aureus		TRUE		Yes	Natural compound		10972	https://msystems.asm.org/content/5/3/e00077-20 | https://www.ncbi.nlm.nih.gov/pubmed/25561178		https://pubchem.ncbi.nlm.nih.gov/compound/86341926	CC[C@H](C)[C@H]1C(=O)O[C@H]([C@H](C(=O)N[C@H](C(=O)N[C@H](C(=O)N1)C[C@H]2CN=C(N2)N)C)NC(=O)[C@H](CO)NC(=O)[C@H]([C@@H](C)CC)NC(=O)[C@@H]([C@@H](C)CC)NC(=O)[C@@H](CCC(=O)N)NC(=O)[C@H](CO)NC(=O)[C@H]([C@@H](C)CC)NC(=O)[C@@H](CC3=CC=CC=C3)NC)C	InChI=1S/C58H95N15O15/c1-12-28(5)42(70-49(79)37(61-11)23-34-19-17-16-18-20-34)53(83)67-39(26-74)51(81)65-36(21-22-41(59)76)48(78)69-44(30(7)14-3)55(85)71-43(29(6)13-2)54(84)68-40(27-75)52(82)73-46-33(10)88-57(87)45(31(8)15-4)72-50(80)38(24-35-25-62-58(60)64-35)66-47(77)32(9)63-56(46)86/h16-20,28-33,35-40,42-46,61,74-75H,12-15,21-27H2,1-11H3,(H2,59,76)(H,63,86)(H,65,81)(H,66,77)(H,67,83)(H,68,84)(…	LMBFAGIMSUYTBN-MPZNNTNKSA-N	CC[C@H](C)[C@@H](C(=O)N[C@@H](CO)C(=O)N[C@H](CCC(=O)N)C(=O)N[C@H]([C@@H](C)CC)C(=O)N[C@@H]([C@@H](C)CC)C(=O)N[C@@H](CO)C(=O)N[C@@H]1[C@H](C)OC(=O)[C@H]([C@@H](C)CC)NC(=O)[C@H](C[C@H]2CN=C(N)N2)NC(=O)[C@H](C)NC1=O)NC(=O)[C@@H](CC3=CC=CC=C3)NC	InChI=1S/C58H95N15O15/c1-12-28(5)42(70-49(79)37(61-11)23-34-19-17-16-18-20-34)53(83)67-39(26-74)51(81)65-36(21-22-41(59)76)48(78)69-44(30(7)14-3)55(85)71-43(29(6)13-2)54(84)68-40(27-75)52(82)73-46-33(10)88-57(87)45(31(8)15-4)72-50(80)38(24-35-25-62-58(60)64-35)66-47(77)32(9)63-56(46)86/h16-20,28-33,35-40,42-46,61,74-75H,12-15,21-27H2,1-11H3,(H2,59,76)(H,63,86)(H,65,81)(H,66,77)(H,67,83)(H,68,84)(…	LMBFAGIMSUYTBN-MPZNNTNKSA-N
239	BAS00127538		Cell-wall synthesis inhibitor (lipid II inhibitor)	2013	University of Maryland Sch. Of Pharmacy, Baltimore, USA	Active	Preclinical		Defensin Mimetic. Acinetobacter baumannii, with future possibility as a broad spectrum antibiotic.	TRUE			Yes	di-phenyl-tri-methyl indolene pyrylium			http://journals.plos.org/plospathogens/article?id=10.1371/journal.ppat.1003732 | http://www.ncbi.nlm.nih.gov/pmc/articles/PMC4134019/		https://pubchem.ncbi.nlm.nih.gov/substance/481560447	null	null	null	null	null	null
240	GPI0363		RNA synthesis inhibitor	2014	Graduate Sch. Of Pharmaceitucl Sci. University of Tokyo, Japan	Active	Preclinical		Compound 363 inhibited the growth of methicillin-resistant S. aureus and exhibited therapeutic effects in both silkworm and mouse infection models with low toxicity. Targets RNA polymerase sigma factor		TRUE				https://www.ncbi.nlm.nih.gov/pmc/articles/PMC5403886/		https://www.ncbi.nlm.nih.gov/pmc/articles/PMC5403886/		https://pubchem.ncbi.nlm.nih.gov/compound/46357521	CCCNC(N1CCC2(CC1)C3=CC=CN3C4=CC=C(F)C=C4N2)=O	InChI=1S/C19H23FN4O/c1-2-9-21-18(25)23-11-7-19(8-12-23)17-4-3-10-24(17)16-6-5-14(20)13-15(16)22-19/h3-6,10,13,22H,2,7-9,11-12H2,1H3,(H,21,25)	RKUWYDRDGHPUCT-UHFFFAOYSA-N	CCCNC(=O)N1CCC2(CC1)C3=CC=CN3C4=CC=C(C=C4N2)F	InChI=1S/C19H23FN4O/c1-2-9-21-18(25)23-11-7-19(8-12-23)17-4-3-10-24(17)16-6-5-14(20)13-15(16)22-19/h3-6,10,13,22H,2,7-9,11-12H2,1H3,(H,21,25)	RKUWYDRDGHPUCT-UHFFFAOYSA-N
241	TP-076	TP-6076	Tetracycline	2014	Tetraphase Pharmaceuticals, USA	Active	Phase 1		Carbapenem-resistant Enterobacteriaceae (CRE) and multidrug-resistant Acinetobacter; Pathogens targeted include carbapenem-resistant variants of Klebsiella pneumoniae, Acinetobacter baumannii, Escherichia coli and Pseudomonas aeruginosa.	TRUE			Yes	In Vivo Efficacy of Novel, Fully Synthetic Tetracyclines in a Murine Lung Infection Model Challenged with KPC-producing Klebsiella pneumoniae&#10;T. Grossman, C. Fyfe, K. Kerstein, C. Sun, D. Hunt, R. Clark, X. Xiao, J. Sutcliffe	https://www.ncbi.nlm.nih.gov/pmc/articles/PMC8805024/	13198	https://www.ncbi.nlm.nih.gov/pubmed/28654780 | https://www.ncbi.nlm.nih.gov/pubmed/29559273		https://pubchem.ncbi.nlm.nih.gov/compound/162423126	CCN(CC)[C@H]1[C@@H]2C[C@@H]3CC4=C(C(=CC(=C4C(=C3C(=O)[C@@]2(C(=C(C1=O)C(=O)N)O)O)O)O)[C@@H]5CCCN5)C(F)(F)F	InChI=1S/C28H32F3N3O7/c1-3-34(4-2)21-14-9-11-8-13-18(16(35)10-12(15-6-5-7-33-15)20(13)28(29,30)31)22(36)17(11)24(38)27(14,41)25(39)19(23(21)37)26(32)40/h10-11,14-15,21,33,35-36,39,41H,3-9H2,1-2H3,(H2,32,40)/t11-,14-,15-,21-,27-/m0/s1	SRAXMTXWTUABCM-DOYYSQEVSA-N	CCN(CC)[C@H]1[C@@H]2C[C@@H]3CC4=C(C(=CC(=C4C(=C3C(=O)[C@@]2(C(=C(C1=O)C(=O)N)O)O)O)O)[C@@H]5CCCN5)C(F)(F)F	InChI=1S/C28H32F3N3O7/c1-3-34(4-2)21-14-9-11-8-13-18(16(35)10-12(15-6-5-7-33-15)20(13)28(29,30)31)22(36)17(11)24(38)27(14,41)25(39)19(23(21)37)26(32)40/h10-11,14-15,21,33,35-36,39,41H,3-9H2,1-2H3,(H2,32,40)/t11-,14-,15-,21-,27-/m0/s1	SRAXMTXWTUABCM-DOYYSQEVSA-N
242	TP-138		Tetracycline	2014	Tetraphase Pharmaceuticals, USA	Active	Preclinical		Carbapenem-resistant Enterobacteriaceae (CRE) and multidrug-resistant Acinetobacter	TRUE			Yes	In Vivo Efficacy of Novel, Fully Synthetic Tetracyclines in a Murine Lung Infection Model Challenged with KPC-producing Klebsiella pneumoniae&#10;T. Grossman, C. Fyfe, K. Kerstein, C. Sun, D. Hunt, R. Clark, X. Xiao, J. Sutcliffe
243	TP-600		Tetracycline	2014	Tetraphase Pharmaceuticals, USA	Active	Preclinical		Carbapenem-resistant Enterobacteriaceae (CRE) and multidrug-resistant Acinetobacter	TRUE			Yes	In Vivo Efficacy of Novel, Fully Synthetic Tetracyclines in a Murine Lung Infection Model Challenged with KPC-producing Klebsiella pneumoniae&#10;T. Grossman, C. Fyfe, K. Kerstein, C. Sun, D. Hunt, R. Clark, X. Xiao, J. Sutcliffe
245	Eravacycline (Xerava)	TP-434	Tetracycline	2012	Tetraphase Pharmaceuticals, USA	Approved	Approved by FDA in 2018		Complicated intra-abdominal infections (cIAI).	TRUE	TRUE			Synthetic tetracycline derivative	https://www.tphase.com/products/xerava	10805	http://aac.asm.org/content/57/11/5548.full | http://aac.asm.org/content/59/4/2426.full | http://pubs.acs.org/doi/abs/10.1021/jm201467r?journalCode=jmcmar		https://pubchem.ncbi.nlm.nih.gov/compound/54726192	CN(C)[C@H]1[C@@H]2C[C@@H]3CC4=C(C=C(C(=C4C(=C3C(=O)[C@@]2(C(=C(C1=O)C(=O)N)O)O)O)O)NC(=O)CN5CCCC5)F	InChI=1S/C27H31FN4O8/c1-31(2)20-13-8-11-7-12-14(28)9-15(30-16(33)10-32-5-3-4-6-32)21(34)18(12)22(35)17(11)24(37)27(13,40)25(38)19(23(20)36)26(29)39/h9,11,13,20,34-35,38,40H,3-8,10H2,1-2H3,(H2,29,39)(H,30,33)/t11-,13-,20-,27-/m0/s1	AKLMFDDQCHURPW-ISIOAQNYSA-N	CN(C)[C@H]1[C@@H]2C[C@@H]3CC4=C(C=C(C(=C4C(=C3C(=O)[C@@]2(C(=C(C1=O)C(=O)N)O)O)O)O)NC(=O)CN5CCCC5)F	InChI=1S/C27H31FN4O8/c1-31(2)20-13-8-11-7-12-14(28)9-15(30-16(33)10-32-5-3-4-6-32)21(34)18(12)22(35)17(11)24(37)27(13,40)25(38)19(23(20)36)26(29)39/h9,11,13,20,34-35,38,40H,3-8,10H2,1-2H3,(H2,29,39)(H,30,33)/t11-,13-,20-,27-/m0/s1	AKLMFDDQCHURPW-ISIOAQNYSA-N
246	Omadacycline (Nuzyra)	Omadacycline tosylate | PTK-0796	Tetracycline	2006	Paratek Pharmaceuticals, USA	Approved	Approved by FDA in 2018		Community-acquired bacterial pneumonia, acute bacterial skin and skin structure infections, complicated urinary tract infections	TRUE	TRUE			Semisynthetic minocycline derivative. Flamm. R., Rhomberg. P., huband. M., Farrell. D. Activity of Omadacycline Tested Against Streptococcus pneumoniae from a Global Surveillance Program (2014) " Abstracts of the Interscience Conference on Antimicrobial Agents and Chemotherapy. 2015."	https://clinicaltrials.gov/ct2/results?cond=&term=Omadacycline&cntry1=&state1=&Search=Search	10839	http://aac.asm.org/content/58/3/1279.full | http://paratekpharma.com/media/1161/craig2006icaacthigh-models.pdf | https://www.ncbi.nlm.nih.gov/pubmed/30726689	AU2021288202A1	https://pubchem.ncbi.nlm.nih.gov/compound/54697325	CC(C)(C)CNCC1=CC(=C2C[C@H]3C[C@H]4[C@@H](C(=O)C(=C([C@]4(C(=O)C3=C(C2=C1O)O)O)O)C(=O)N)N(C)C)N(C)C	InChI=1S/C29H40N4O7/c1-28(2,3)12-31-11-14-10-17(32(4)5)15-8-13-9-16-21(33(6)7)24(36)20(27(30)39)26(38)29(16,40)25(37)18(13)23(35)19(15)22(14)34/h10,13,16,21,31,34-35,38,40H,8-9,11-12H2,1-7H3,(H2,30,39)/t13-,16-,21-,29-/m0/s1	VJYKVCURWJGLPG-IQZGDKDPSA-N	CC(C)(C)CNCC1=CC(=C2C[C@H]3C[C@H]4[C@@H](C(=O)C(=C([C@]4(C(=O)C3=C(C2=C1O)O)O)O)C(=O)N)N(C)C)N(C)C	InChI=1S/C29H40N4O7/c1-28(2,3)12-31-11-14-10-17(32(4)5)15-8-13-9-16-21(33(6)7)24(36)20(27(30)39)26(38)29(16,40)25(37)18(13)23(35)19(15)22(14)34/h10,13,16,21,31,34-35,38,40H,8-9,11-12H2,1-7H3,(H2,30,39)/t13-,16-,21-,29-/m0/s1	VJYKVCURWJGLPG-IQZGDKDPSA-N
247	Thiazomycin		Thiazolyl peptide	2007	Merck Research Laboratories, USA	Active	Preclinical		Staphylococcus aureus		TRUE		No (demonstrated high resistance)			10990	https://www.ncbi.nlm.nih.gov/pubmed/17917238 | http://www.ncbi.nlm.nih.gov/pubmed/17917239		https://pubchem.ncbi.nlm.nih.gov/compound/16156566	C[C@H]1[C@@H]2[C@](C[C@@H](O1)O[C@H]3[C@@H]4[C@H]5C6=NC(=CS6)C(=O)N[C@@H](COC(=O)C7=C(CO4)C8=C(COC3=O)C=CC=C8N7O)C9=NC(=CS9)C%10=NC(=C(C=C%10C%11=NC(=CS%11)C(=O)N[C@H](C(=O)N/C(=C(\C)/OC)/C%12=NC(=CS%12)C(=O)N5)[C@@H](C)O)O)C%13=NC(=CS%13)C(=O)NC(=C)C(=O)N)(OCN2C)C	InChI=1S/C61H58N14O18S5/c1-22(48(62)78)63-49(79)31-18-97-57(68-31)42-36(77)11-27-41(70-42)30-16-95-55(65-30)29-15-90-59(84)44-28-14-88-45(46(60(85)89-13-26-9-8-10-35(38(26)28)75(44)86)93-37-12-61(5)47(25(4)92-37)74(6)21-91-61)43(58-69-32(19-98-58)50(80)64-29)73-52(82)34-20-96-56(67-34)40(24(3)87-7)72-53(83)39(23(2)76)71-51(81)33-17-94-54(27)66-33/h8-11,16-20,23,25,29,37,39,43,45-47,76-77,86H,1,12…	GYOHFSLEKIIJMU-UMNFMQIXSA-N	C=C(C(=O)N)NC(=O)C1=CSC(=N1)C2=C(C=C3C(=N2)C4=CSC(=N4)[C@@H]5COC(=O)C6=C7CO[C@@H]([C@@H](C8=NC(=CS8)C(=O)N5)NC(=O)C9=CSC(=N9)/C(=C(/C)\OC)/NC(=O)[C@H]([C@@H](C)O)NC(=O)C%10=CSC3=N%10)[C@@H](C(=O)OCC%11=CC=CC(=C%117)N6O)O[C@H]%12C[C@@]%13(C)[C@@H]([C@H](C)O%12)N(C)CO%13)O	InChI=1S/C61H58N14O18S5/c1-22(48(62)78)63-49(79)31-18-97-57(68-31)42-36(77)11-27-41(70-42)30-16-95-55(65-30)29-15-90-59(84)44-28-14-88-45(46(60(85)89-13-26-9-8-10-35(38(26)28)75(44)86)93-37-12-61(5)47(25(4)92-37)74(6)21-91-61)43(58-69-32(19-98-58)50(80)64-29)73-52(82)34-20-96-56(67-34)40(24(3)87-7)72-53(83)39(23(2)76)71-51(81)33-17-94-54(27)66-33/h8-11,16-20,23,25,29,37,39,43,45-47,76-77,86H,1,12…	GYOHFSLEKIIJMU-UMNFMQIXSA-N
248	NxtSc-G5			2014	Next Science, Jacksonville, Florida, USA	Active	Preclinical		This novel antimicrobial agent, which is nontoxic and has a usefully long shelf life, shows promise as an effective agent for the prevention and treatment of biofilm-related infections.	TRUE							http://aac.asm.org/content/58/6/3060.full	WO2013052958A2
249	Benzothiazole Ethyl Urea Inhibitor Compound A		Bacterial topoisomerase inhibitor	2013	Biota Europe Ltd., UK	Active	Preclinical		Staphylococcus aureus Streptococcus pneumoniae, enterococci and Clostridium difficile	TRUE					https://journals.asm.org/doi/full/10.1128/aac.00719-13		http://aac.asm.org/content/57/12/5977.full			OC(C1CCN(C2=NC=C(C3=CC4=C(SC(NC(NCC)=O)=N4)C(C5=CC=CC=N5)=C3)C=N2)CC1)=O	InChI=1S/C25H25N7O3S/c1-2-26-24(35)31-25-30-20-12-16(11-18(21(20)36-25)19-5-3-4-8-27-19)17-13-28-23(29-14-17)32-9-6-15(7-10-32)22(33)34/h3-5,8,11-15H,2,6-7,9-10H2,1H3,(H,33,34)(H2,26,30,31,35)	RPPRAYQNSDDYNW-UHFFFAOYSA-N	CCNC(=O)NC1=NC2=C(C(=CC(=C2)C3=CN=C(N=C3)N4CCC(CC4)C(=O)O)C5=NC=CC=C5)S1	InChI=1S/C25H25N7O3S/c1-2-26-24(35)31-25-30-20-12-16(11-18(21(20)36-25)19-5-3-4-8-27-19)17-13-28-23(29-14-17)32-9-6-15(7-10-32)22(33)34/h3-5,8,11-15H,2,6-7,9-10H2,1H3,(H,33,34)(H2,26,30,31,35)	RPPRAYQNSDDYNW-UHFFFAOYSA-N
250	Benzothiazole Ethyl Urea Inhibitor Compound B		Bacterial topoisomerase inhibitor	2013	Biota Europe Ltd., UK	Active	Preclinical		Staphylococcus aureus Streptococcus pneumoniae, enterococci and Clostridium difficile	TRUE					https://journals.asm.org/doi/full/10.1128/aac.00719-13		http://aac.asm.org/content/57/12/5977.full			OC(C1(C)CCN(C2=NC=C(C3=CC4=C(SC(NC(NCC)=O)=N4)C(C5=CC=CC=N5)=C3)C=N2)CC1)=O	InChI=1S/C26H27N7O3S/c1-3-27-24(36)32-25-31-20-13-16(12-18(21(20)37-25)19-6-4-5-9-28-19)17-14-29-23(30-15-17)33-10-7-26(2,8-11-33)22(34)35/h4-6,9,12-15H,3,7-8,10-11H2,1-2H3,(H,34,35)(H2,27,31,32,36)	VWGVZRSKDSKOCX-UHFFFAOYSA-N	CCNC(=O)NC1=NC2=C(C(=CC(=C2)C3=CN=C(N=C3)N4CCC(C)(CC4)C(=O)O)C5=NC=CC=C5)S1	InChI=1S/C26H27N7O3S/c1-3-27-24(36)32-25-31-20-13-16(12-18(21(20)37-25)19-6-4-5-9-28-19)17-14-29-23(30-15-17)33-10-7-26(2,8-11-33)22(34)35/h4-6,9,12-15H,3,7-8,10-11H2,1-2H3,(H,34,35)(H2,27,31,32,36)	VWGVZRSKDSKOCX-UHFFFAOYSA-N
251	Kibdelomycin		Bacterial topoisomerase inhibitor	2011	Merck Research Laboratories, USA	Active	Preclinical		Clostridium difficile infections (CDI)		TRUE		Yes			11016	http://aac.asm.org/content/58/4/2387.full | https://www.ncbi.nlm.nih.gov/pubmed/25845866 | http://www.sciencedirect.com/science/article/pii/S107455211100233X		https://pubchem.ncbi.nlm.nih.gov/compound/71463014	C[C@H]1C=C[C@H]2[C@@H](CCC(=C)[C@@H]2C1/C(=C/3\C(=O)[C@@H](N(C3=O)[C@@H]4[C@H]([C@H]([C@H]([C@H](O4)C)OC(=O)N)OC(=O)C)OC)C(C)C)/O)O[C@H]5C[C@]([C@@H]([C@H](O5)C)O)([C@H](C)NC(=O)C6=C(C(=C(N6)C)Cl)Cl)O	InChI=1S/C44H60Cl2N4O14/c1-16(2)33-35(53)29(41(56)50(33)42-38(59-10)37(62-23(9)51)36(20(6)61-42)64-43(47)57)34(52)28-18(4)11-13-24-25(14-12-17(3)27(24)28)63-26-15-44(58,39(54)21(7)60-26)22(8)49-40(55)32-31(46)30(45)19(5)48-32/h11,13,16,18,20-22,24-28,33,36-39,42,48,52,54,58H,3,12,14-15H2,1-2,4-10H3,(H2,47,57)(H,49,55)/b34-29-/t18-,20+,21+,22-,24-,25+,26-,27-,28?,33-,36-,37-,38-,39+,42-,44+/m0/s1	IKNUYGJLHHAVHT-VFBNHSMVSA-N	CC(C)[C@H]1C(=O)/C(=C(\C2[C@@H](C)C=C[C@H]3[C@@H](CCC(=C)[C@@H]32)O[C@H]4C[C@@]([C@H](C)NC(=O)C5=C(C(=C(C)N5)Cl)Cl)([C@@H]([C@@H](C)O4)O)O)/O)/C(=O)N1[C@@H]6[C@H]([C@H]([C@H]([C@@H](C)O6)OC(=O)N)OC(=O)C)OC	InChI=1S/C44H60Cl2N4O14/c1-16(2)33-35(53)29(41(56)50(33)42-38(59-10)37(62-23(9)51)36(20(6)61-42)64-43(47)57)34(52)28-18(4)11-13-24-25(14-12-17(3)27(24)28)63-26-15-44(58,39(54)21(7)60-26)22(8)49-40(55)32-31(46)30(45)19(5)48-32/h11,13,16,18,20-22,24-28,33,36-39,42,48,52,54,58H,3,12,14-15H2,1-2,4-10H3,(H2,47,57)(H,49,55)/b34-29-/t18-,20+,21+,22-,24-,25+,26-,27-,28?,33-,36-,37-,38-,39+,42-,44+/m0/s1	IKNUYGJLHHAVHT-VFBNHSMVSA-N
252	NBTI 5463		Bacterial topoisomerase inhibitor	2014	AstraZeneca - UK	Active	Preclinical		A novel bacterial type II topoisomerase inhibitor, NBTI 5463, with activity against gram-negative pathogens	TRUE			No (demonstrated high resistance)				http://aac.asm.org/content/58/5/2657.full | http://aac.asm.org/content/59/1/331.full		https://pubchem.ncbi.nlm.nih.gov/compound/46205341	COC1=CC2=C(C=CC(=O)N2C[C@@H](C3CCC(CC3)NCC4=NC5=C(C=C4)OCC(=O)N5)N)N=C1	InChI=1S/C25H30N6O4/c1-34-18-10-21-20(28-12-18)7-9-24(33)31(21)13-19(26)15-2-4-16(5-3-15)27-11-17-6-8-22-25(29-17)30-23(32)14-35-22/h6-10,12,15-16,19,27H,2-5,11,13-14,26H2,1H3,(H,29,30,32)/t15?,16?,19-/m0/s1	HXCSDXBLCTUKEB-RJYAGPCLSA-N	COC1=CN=C2C=CC(=O)N(C[C@@H](C3CCC(CC3)NCC4=CC=C5C(=N4)NC(=O)CO5)N)C2=C1	InChI=1S/C25H30N6O4/c1-34-18-10-21-20(28-12-18)7-9-24(33)31(21)13-19(26)15-2-4-16(5-3-15)27-11-17-6-8-22-25(29-17)30-23(32)14-35-22/h6-10,12,15-16,19,27H,2-5,11,13-14,26H2,1H3,(H,29,30,32)/t15?,16?,19-/m0/s1	HXCSDXBLCTUKEB-RJYAGPCLSA-N
253	Gepotidacin	GSK2140944	Bacterial topoisomerase inhibitor	2011	GlaxoSmithKline, UK	Active	Phase 3		Treatment of conventional and biothreat pathogens including MRSA. Respiratory tract infections, acute bacterial skin and skin structure infections (ABSSI), uncomplicated urogenital gonorrhoea	TRUE	TRUE				https://www.gsk-clinicalstudyregister.com/search/?search_terms=GSK2140944	10817	https://clinicaltrials.gov/ct2/show/NCT02045797	WO2021219637A1	https://pubchem.ncbi.nlm.nih.gov/compound/25101874	C1CC2=CC(=NC=C2OC1)CNC3CCN(CC3)C[C@@H]4CN5C(=O)C=CC6=C5N4C(=O)C=N6	InChI=1S/C24H28N6O3/c31-22-4-3-20-24-29(22)15-19(30(24)23(32)13-27-20)14-28-7-5-17(6-8-28)25-11-18-10-16-2-1-9-33-21(16)12-26-18/h3-4,10,12-13,17,19,25H,1-2,5-9,11,14-15H2/t19-/m1/s1	PZFAZQUREQIODZ-LJQANCHMSA-N	C1CC2=C(C=NC(=C2)CNC3CCN(CC3)C[C@@H]4CN5C(=O)C=CC6=C5N4C(=O)C=N6)OC1	InChI=1S/C24H28N6O3/c31-22-4-3-20-24-29(22)15-19(30(24)23(32)13-27-20)14-28-7-5-17(6-8-28)25-11-18-10-16-2-1-9-33-21(16)12-26-18/h3-4,10,12-13,17,19,25H,1-2,5-9,11,14-15H2/t19-/m1/s1	PZFAZQUREQIODZ-LJQANCHMSA-N
254	Amycolamicin		Bacterial topoisomerase inhibitor	2010	Microbial Chemistry Research Foundation,BIKAKEN, Tokyo, Japan.	Active	Preclinical		Amycolamicin exhibits potent antibacterial activity against gram-positive and some gram-negative bacteria e.g.MRSA (methicillin resistant Staphylococcus aureus) and quinolone-resistant S. aureus(QRSA), E.coli, Klebsiella pneumoniae	TRUE	TRUE		Yes				http://www.nature.com/ja/journal/v63/n3/full/ja20101a.html | http://www.ncbi.nlm.nih.gov/pubmed/23129443		https://pubchem.ncbi.nlm.nih.gov/compound/75815448	C[C@H]1C=C[C@H]2[C@@H](CCC(=C)[C@@H]2[C@H]1/C(=C\3/C(=O)[C@@H](N(C3=O)[C@H]4[C@@H]([C@@H]([C@@H]([C@@H](O4)C)OC(=O)N)OC(=O)C)OC)C(C)C)/O)O[C@H]5C[C@]([C@@H]([C@H](O5)C)O)([C@H](C)NC(=O)C6=C(C(=C(N6)C)Cl)Cl)O	InChI=1S/C44H60Cl2N4O14/c1-16(2)33-35(53)29(41(56)50(33)42-38(59-10)37(62-23(9)51)36(20(6)61-42)64-43(47)57)34(52)28-18(4)11-13-24-25(14-12-17(3)27(24)28)63-26-15-44(58,39(54)21(7)60-26)22(8)49-40(55)32-31(46)30(45)19(5)48-32/h11,13,16,18,20-22,24-28,33,36-39,42,48,52,54,58H,3,12,14-15H2,1-2,4-10H3,(H2,47,57)(H,49,55)/b34-29+/t18-,20-,21+,22-,24-,25+,26-,27-,28-,33-,36+,37+,38+,39+,42+,44+/m0/s1	IKNUYGJLHHAVHT-WNSWSNAYSA-N	CC(C)[C@H]1C(=O)/C(=C(/[C@H]2[C@@H](C)C=C[C@H]3[C@@H](CCC(=C)[C@@H]32)O[C@H]4C[C@@]([C@H](C)NC(=O)C5=C(C(=C(C)N5)Cl)Cl)([C@@H]([C@@H](C)O4)O)O)\O)/C(=O)N1[C@H]6[C@@H]([C@@H]([C@@H]([C@H](C)O6)OC(=O)N)OC(=O)C)OC	InChI=1S/C44H60Cl2N4O14/c1-16(2)33-35(53)29(41(56)50(33)42-38(59-10)37(62-23(9)51)36(20(6)61-42)64-43(47)57)34(52)28-18(4)11-13-24-25(14-12-17(3)27(24)28)63-26-15-44(58,39(54)21(7)60-26)22(8)49-40(55)32-31(46)30(45)19(5)48-32/h11,13,16,18,20-22,24-28,33,36-39,42,48,52,54,58H,3,12,14-15H2,1-2,4-10H3,(H2,47,57)(H,49,55)/b34-29+/t18-,20-,21+,22-,24-,25+,26-,27-,28-,33-,36+,37+,38+,39+,42+,44+/m0/s1	IKNUYGJLHHAVHT-WNSWSNAYSA-N
255	Cytosporone B derivative		Antivirulence agent	2010/2013	Key Laboratory of Chemical Biology (Ministry of Education), School of Pharmaceutical Sciences, Shandong University, Jinan, China	Active	Preclinical		Salmonella enterica serovar Typhimurium type III secretion system (T3SS) inhibitor	TRUE			Yes		http://aac.asm.org/content/57/5/2191.full				https://pubchem.ncbi.nlm.nih.gov/compound/10687292	CCCCCCCC(=O)C1=C(C=C(C=C1O)O)CC(=O)OCC	InChI=1S/C18H26O5/c1-3-5-6-7-8-9-15(20)18-13(11-17(22)23-4-2)10-14(19)12-16(18)21/h10,12,19,21H,3-9,11H2,1-2H3	UVVWQQKSNZLUQA-UHFFFAOYSA-N	CCCCCCCC(=O)C1=C(C=C(C=C1O)O)CC(=O)OCC	InChI=1S/C18H26O5/c1-3-5-6-7-8-9-15(20)18-13(11-17(22)23-4-2)10-14(19)12-16(18)21/h10,12,19,21H,3-9,11H2,1-2H3	UVVWQQKSNZLUQA-UHFFFAOYSA-N
256	SRI-20864		Dihydrofolate reductase inhibitor	2004	Oklahoma State Univ., Coll of Vet. Med., US; Southern Res. Inst., USA	Inactive	Preclinical	These were presented in early stages of the work. They suggest other compounds in the series in development which better solubility and selectivity. It is likely, these were superseded.	Mycobacterium avium dihydrofolate reductase inhibitors; compound in series with lowest ranging Mycobacterium tuberculosis MIC					Barrow EW, Suling WJ, Seitz, LE, etc. Screening of new selective inhibitors for Mycobacterium avium DHFR. Poster F-734 44th-ICAAC 2004;206.		10986	https://www.ncbi.nlm.nih.gov/pmc/articles/PMC1280141/		https://pubchem.ncbi.nlm.nih.gov/compound/15954331	CCOC1=CC(=C(C=C1)OC)NCC2=CN=C3C(=C2C)C(=NC(=N3)N)N	InChI=1S/C18H22N6O2/c1-4-26-12-5-6-14(25-3)13(7-12)21-8-11-9-22-17-15(10(11)2)16(19)23-18(20)24-17/h5-7,9,21H,4,8H2,1-3H3,(H4,19,20,22,23,24)	CRZVJULBIPRHRY-UHFFFAOYSA-N	CCOC1=CC=C(C(=C1)NCC2=C(C)C3=C(N)N=C(N)N=C3N=C2)OC	InChI=1S/C18H22N6O2/c1-4-26-12-5-6-14(25-3)13(7-12)21-8-11-9-22-17-15(10(11)2)16(19)23-18(20)24-17/h5-7,9,21H,4,8H2,1-3H3,(H4,19,20,22,23,24)	CRZVJULBIPRHRY-UHFFFAOYSA-N
257	SRI-20920		Dihydrofolate reductase inhibitor	2004	Oklahoma State Univ., Coll of Vet. Med., US; Southern Res. Inst., USA	Inactive	Preclinical	These were presented in early stages of the work. They suggest other compounds in the series in development which better solubility and selectivity. It is likely, these were superseded.	Mycobacterium avium dihydrofolate reductase inhibitors; most active compound in series against Mycobacterium avium					Barrow EW, Suling WJ, Seitz, LE, etc. Screening of new selective inhibitors for Mycobacterium avium DHFR. Poster F-734 44th-ICAAC 2004;206.		10987	https://www.ncbi.nlm.nih.gov/pmc/articles/PMC1280141/		https://pubchem.ncbi.nlm.nih.gov/compound/15954345	CCCOC1=C(C=C(C=C1)OCC)NCC2=CN=C3C(=C2C)C(=NC(=N3)N)N	InChI=1S/C20H26N6O2/c1-4-8-28-16-7-6-14(27-5-2)9-15(16)23-10-13-11-24-19-17(12(13)3)18(21)25-20(22)26-19/h6-7,9,11,23H,4-5,8,10H2,1-3H3,(H4,21,22,24,25,26)	SZAZJRVSIHGLCG-UHFFFAOYSA-N	CCCOC1=CC=C(C=C1NCC2=C(C)C3=C(N)N=C(N)N=C3N=C2)OCC	InChI=1S/C20H26N6O2/c1-4-8-28-16-7-6-14(27-5-2)9-15(16)23-10-13-11-24-19-17(12(13)3)18(21)25-20(22)26-19/h6-7,9,11,23H,4-5,8,10H2,1-3H3,(H4,21,22,24,25,26)	SZAZJRVSIHGLCG-UHFFFAOYSA-N
258	Research Program: (259C)		6-anilinouracil-fluoroquinolone hybrid	2003	Microbiotix, US; GLSynthesis, USA	Inactive	Preclinical		Inhibitors of pol IIIC and Topoisomerase IV; effective against 6-anilinouracils or fluoroquinolone resistant Gram positive bacteria	TRUE	TRUE
259	SRI 9581		Ababinose dissacharide analogue	2000	Southern Research Institute	Inactive	Preclinical		Inhibitor of arabinofuranosyltransferases; activity against Mycobacterium tuberculosis but weak activity against M. avium.
260	FMA 1082		Acylide	2003	Taisho Pharmaceutical, Japan	Inactive			Demonstrates activity as potent as telithromycin against S. pneumoniae	TRUE					https://www.sciencedirect.com/topics/chemistry/cladinose
261	OPT-382		Aminoglycoside	2003	Optimer Pharmaceuticals, Singapore	Inactive	Preclinical	Was from the same program as fidaxomycin where 4 lead products were identified, with the exception of fidaxomycin, everything was discontinued.	Activity is similar to amikacin against Pseudomonas aeruginosa but in the mouse model has significantly reduced acute toxicity	TRUE	TRUE			Sucheck SJ, Yao S, Sgarbi PWM, et al. Discovery of novel aminoglycosides through OPopS glycosylation. 43rd-ICAAC 2003;272
262	TS2037 (derivative of arbekicin)		Aminoglycoside	2004	Meiji Seika Kaisha (Meiji Seika Pharma., Japan)	Inactive		Despite having the most potent antibacterial activity of the series, the nephrotoxicity needed improvement (1)	Active against MRSA and Pseudomonas aeruginosa infections	TRUE	TRUE			Maebashi K, Usui T, Hiraiwa Y, Akiyama Y, Otsuka K, et al. Synthesis and biological evaluation of TS2037, a novel aminoglycoside antibiotic. 44th-ICAAC 2004;202.	https://www.nature.com/articles/s41429-017-0002-2		https://www.nature.com/articles/s41429-017-0002-2			O[C@@H]1[C@H](N)[C@@H](O)[C@@H](O[C@H]2[C@H](CC([C@@H](O)CCN)=O)C[C@H](C)[C@@H](O[C@@H]3[C@H](N)CC[C@@H](CN)O3)[C@H]2O)O[C@@H]1CO	InChI=1S/C24H46N4O10/c1-10-6-11(7-15(31)14(30)4-5-25)22(38-24-19(33)17(28)18(32)16(9-29)36-24)20(34)21(10)37-23-13(27)3-2-12(8-26)35-23/h10-14,16-24,29-30,32-34H,2-9,25-28H2,1H3/t10-,11-,12-,13+,14-,16+,17-,18-,19+,20+,21+,22-,23+,24+/m0/s1	KSMABBXQJLPPEX-HJISSGRMSA-N	C[C@H]1C[C@@H](CC(=O)[C@H](CCN)O)[C@@H]([C@@H]([C@@H]1O[C@@H]2[C@@H](CC[C@@H](CN)O2)N)O)O[C@@H]3[C@@H]([C@H]([C@H]([C@@H](CO)O3)O)N)O	InChI=1S/C24H46N4O10/c1-10-6-11(7-15(31)14(30)4-5-25)22(38-24-19(33)17(28)18(32)16(9-29)36-24)20(34)21(10)37-23-13(27)3-2-12(8-26)35-23/h10-14,16-24,29-30,32-34H,2-9,25-28H2,1H3/t10-,11-,12-,13+,14-,16+,17-,18-,19+,20+,21+,22-,23+,24+/m0/s1	KSMABBXQJLPPEX-HJISSGRMSA-N
263	Vancomyquine (PA1409)		Aminoquinoline-glycopeptide hybride	2009	PALUMED, France	Inactive	Preclinical	Specific toxicity issues resulted in the closure of the antibioquines program in 2010 (Source)	PA 1409 has been shown to permeate Enterococcus faecalis. It also demonstrated activity against Staphylococci and Streptococci		TRUE			Meunier B. Vancomyquine PA1409: A New Hybrid Antibacterial Molecule. F1-2031 49th-ICAAC 2009	https://patents.google.com/patent/WO2010089341A1/en		http://aac.asm.org/content/55/1/395.full			CN[C@H](CC(C)C)C(=O)N[C@H]1C(=O)N[C@@H](CC(N)=O)C(=O)N[C@H]2C(=O)N[C@H]3C(=O)N[C@H](C(=O)N[C@@H](C(=O)O)C4=CC(O)=CC(O)=C4C5=CC3=CC=C5O)[C@H](O)C6=CC=C(C(Cl)=C6)OC7=CC2=CC(=C7O[C@@H]8O[C@H](CO)[C@@H](O)[C@H](O)[C@H]8O[C@H]9C[C@](C)(NCCCCNC%10=CC(C(F)(F)F)=NC%11=CC(Cl)=CC=C%10%11)[C@H](O)[C@H](C)O9)OC%12=CC=C(C=C%12Cl)[C@H]1O	InChI=1S/C80H87Cl3F3N11O24/c1-31(2)18-46(88-5)71(108)96-62-64(103)34-9-14-50(42(82)20-34)117-52-22-36-23-53(68(52)121-78-69(67(106)66(105)54(30-98)119-78)120-57-29-79(4,70(107)32(3)116-57)90-17-7-6-16-89-44-27-55(80(84,85)86)91-45-24-37(81)11-12-39(44)45)118-51-15-10-35(21-43(51)83)65(104)63-76(113)95-61(77(114)115)41-25-38(99)26-49(101)58(41)40-19-33(8-13-48(40)100)59(73(110)97-63)94-74(111)60(3…	BYSOSBDCGPPLKL-CIRXNKTDSA-N	CC(C)C[C@H](C(=O)N[C@@H]1[C@@H](C2=CC=C(C(=C2)Cl)OC3=CC4=CC(=C3O[C@H]5[C@@H]([C@H]([C@@H]([C@@H](CO)O5)O)O)O[C@H]6C[C@@](C)([C@@H]([C@H](C)O6)O)NCCCCNC7=CC(=NC8=CC(=CC=C78)Cl)C(F)(F)F)OC9=CC=C(C=C9Cl)[C@H]([C@H]%10C(=O)N[C@H](C%11=CC(=CC(=C%11C%12=CC(=CC=C%12O)[C@H](C(=O)N%10)NC(=O)[C@@H]4NC(=O)[C@H](CC(=O)N)NC1=O)O)O)C(=O)O)O)O)NC	InChI=1S/C80H87Cl3F3N11O24/c1-31(2)18-46(88-5)71(108)96-62-64(103)34-9-14-50(42(82)20-34)117-52-22-36-23-53(68(52)121-78-69(67(106)66(105)54(30-98)119-78)120-57-29-79(4,70(107)32(3)116-57)90-17-7-6-16-89-44-27-55(80(84,85)86)91-45-24-37(81)11-12-39(44)45)118-51-15-10-35(21-43(51)83)65(104)63-76(113)95-61(77(114)115)41-25-38(99)26-49(101)58(41)40-19-33(8-13-48(40)100)59(73(110)97-63)94-74(111)60(3…	BYSOSBDCGPPLKL-CIRXNKTDSA-N
265	IT-62-B		Anthracycline	1995	Taisho Pharmaceuticals, Japan	Inactive	Preclinical		Cytostatic antibiotic which acts by inhibiting signal transduction pathways involving rasp21. Demonstrates antitumor and antibacterial activity- Gram positive but not Gram negative except for E. coli		TRUE				https://www.jstage.jst.go.jp/article/antibiotics1968/50/4/50_4_297/_pdf/-char/en	11032	https://www.jstage.jst.go.jp/article/antibiotics1968/50/4/50_4_297/_article		https://pubchem.ncbi.nlm.nih.gov/compound/139584829	C[C@H]1[C@@H]2[C@H](CC(O1)O[C@H]3C[C@@](CC4=C3C(=C5C(=C4O)C(=O)C6=C(C5=O)C(=CC=C6)OC)O)(C(=O)C)O)N7C(C(OC(O2)CC(C)O)C)OC(C7=O)C(C)CO	InChI=1S/C39H47NO15/c1-15(14-41)35-37(48)40-22-11-26(51-17(3)36(22)54-25(10-16(2)42)52-18(4)38(40)55-35)53-24-13-39(49,19(5)43)12-21-28(24)34(47)30-29(32(21)45)31(44)20-8-7-9-23(50-6)27(20)33(30)46/h7-9,15-18,22,24-26,35-36,38,41-42,45,47,49H,10-14H2,1-6H3/t15?,16?,17-,18?,22-,24-,25?,26?,35?,36+,38?,39-/m0/s1	JVRLFIBJALHFAP-JLHPLHHJSA-N	CC(CO)C1C(=O)N2[C@H]3CC(O[C@@H](C)[C@H]3OC(CC(C)O)OC(C)C2O1)O[C@H]4C[C@@](CC5=C(C6=C(C(=O)C7=C(C=CC=C7C6=O)OC)C(=C54)O)O)(C(=O)C)O	InChI=1S/C39H47NO15/c1-15(14-41)35-37(48)40-22-11-26(51-17(3)36(22)54-25(10-16(2)42)52-18(4)38(40)55-35)53-24-13-39(49,19(5)43)12-21-28(24)34(47)30-29(32(21)45)31(44)20-8-7-9-23(50-6)27(20)33(30)46/h7-9,15-18,22,24-26,35-36,38,41-42,45,47,49H,10-14H2,1-6H3/t15?,16?,17-,18?,22-,24-,25?,26?,35?,36+,38?,39-/m0/s1	JVRLFIBJALHFAP-JLHPLHHJSA-N
266	Altromycin B		DNA minor groove binder	1989	Abbott Laboratories (AbbieVie USA)	Inactive	Preclinical	Probably highly cytotoxic	DNA minor grove binder, alkylator	TRUE						10964			https://pubchem.ncbi.nlm.nih.gov/compound/148125	CC1C(C(CC(O1)OC2C(OC(CC2(C)N(C)C)C3=C(C4=C(C=C3)C(=O)C5=CC(=C6C(=O)C=C(OC6=C5C4=O)C7(C(O7)C)C)C(C8C(C(C(C(O8)C)O)OC)O)(C(=O)OC)O)O)C)OC)O	InChI=1S/C47H59NO18/c1-18-34(50)27(58-9)16-30(62-18)65-42-20(3)61-28(17-45(42,5)48(7)8)22-12-13-23-31(37(22)53)38(54)32-24(36(23)52)14-25(33-26(49)15-29(64-40(32)33)46(6)21(4)66-46)47(57,44(56)60-11)43-39(55)41(59-10)35(51)19(2)63-43/h12-15,18-21,27-28,30,34-35,39,41-43,50-51,53,55,57H,16-17H2,1-11H3	FAGGWQMBDCZCOI-UHFFFAOYSA-N	CC1C(C(CC(O1)OC2C(C)OC(CC2(C)N(C)C)C3=CC=C4C(=C3O)C(=O)C5=C(C=C(C6=C5OC(=CC6=O)C7(C)C(C)O7)C(C8C(C(C(C(C)O8)O)OC)O)(C(=O)OC)O)C4=O)OC)O	InChI=1S/C47H59NO18/c1-18-34(50)27(58-9)16-30(62-18)65-42-20(3)61-28(17-45(42,5)48(7)8)22-12-13-23-31(37(22)53)38(54)32-24(36(23)52)14-25(33-26(49)15-29(64-40(32)33)46(6)21(4)66-46)47(57,44(56)60-11)43-39(55)41(59-10)35(51)19(2)63-43/h12-15,18-21,27-28,30,34-35,39,41-43,50-51,53,55,57H,16-17H2,1-11H3	FAGGWQMBDCZCOI-UHFFFAOYSA-N
267	VIC-104988		Oxazolidinone (azabicyclic analogue)	2005	Vicuron Pharmaceuticals (Durata Pharmaceuticals, USA)	Inactive	Preclinical		Protein synthesis inhibitors; improved potency against Gram positive bacteria and fastidious Gram negative compared with linezolid	TRUE	TRUE			Renslo AR, Gao H, Jaishankar P, et al. Synthesis and antimicrobial activity of novel oxa-, aza-, and thiabicyclo[3.1.0]hexylphenyl oxazolidinone analogs. 45th-Intersci-Conf-Antimicrob-Agents-Chemother 2005;19
268	L-701,103		Macrolide (15-membered macrolide)	1993	Merck & Co., USA	Inactive	Preclinical		Activity against Klebsiella with similar activity as azithromycin.	TRUE	TRUE			Wilkening RR, Ratcliffe RW, Szymonifka MJ, et al. Synthesis and in vitro activities of 9-deoxo-8a-aza-8a-homoerythromycin derivatives, a new series of azalide antibiotics. 33rd-Intersci-Conf-Antimicrobial-Agents-Chemother 1993; 197. Abstract 426
269	L-701,677		Macrolide (15-membered macrolide)	1993	Merck & Co., USA	Inactive	Preclinical		At least 4 fold more active against a Klebsiella infection than clarithromycin and erythromycin	TRUE	TRUE			Gill CJ, Abruzzo GK, Flattery A, et al. In vivo evaluation of three acid-stable azalide compounds, L-701677, L-708299 and L-708365 in comparison with erythromycin, azithromycin, and clarithromycin. 33rd-Intersci-Conf-Antimicrobial-Agents-Chemother 1993; 197.		11042			https://pubchem.ncbi.nlm.nih.gov/compound/9810699	CC[C@@H]1[C@@]([C@@H]([C@H](CN([C@@H](C[C@@]([C@@H]([C@H]([C@@H]([C@H](C(=O)O1)C)O[C@H]2C[C@@]([C@H]([C@@H](O2)C)O)(C)OC)C)O[C@H]3[C@@H]([C@H](C[C@H](O3)C)N(C)C)O)(C)O)C)C)C)O)(C)O	InChI=1S/C38H72N2O12/c1-15-27-38(10,46)31(42)20(2)19-40(13)21(3)17-36(8,45)33(52-35-29(41)26(39(11)12)16-22(4)48-35)23(5)30(24(6)34(44)50-27)51-28-18-37(9,47-14)32(43)25(7)49-28/h20-33,35,41-43,45-46H,15-19H2,1-14H3/t20-,21+,22+,23-,24+,25-,26-,27+,28-,29+,30-,31+,32-,33+,35-,36+,37+,38+/m0/s1	CVVWWIGGJJALDG-CFLXSVEWSA-N	CC[C@@H]1[C@](C)([C@@H]([C@@H](C)CN(C)[C@H](C)C[C@](C)([C@@H]([C@@H](C)[C@@H]([C@@H](C)C(=O)O1)O[C@H]2C[C@](C)([C@H]([C@H](C)O2)O)OC)O[C@H]3[C@@H]([C@H](C[C@@H](C)O3)N(C)C)O)O)O)O	InChI=1S/C38H72N2O12/c1-15-27-38(10,46)31(42)20(2)19-40(13)21(3)17-36(8,45)33(52-35-29(41)26(39(11)12)16-22(4)48-35)23(5)30(24(6)34(44)50-27)51-28-18-37(9,47-14)32(43)25(7)49-28/h20-33,35,41-43,45-46H,15-19H2,1-14H3/t20-,21+,22+,23-,24+,25-,26-,27+,28-,29+,30-,31+,32-,33+,35-,36+,37+,38+/m0/s1	CVVWWIGGJJALDG-CFLXSVEWSA-N
270	L-708,299		Macrolide (15-membered macrolide)	1993	Merck & Co., USA	Inactive	Preclinical		At least 4 fold more active against a Klebsiella infection than clarithromycin and erythromycin	TRUE	TRUE			Gill CJ, Abruzzo GK, Flattery A, et al. In vivo evaluation of three acid-stable azalide compounds, L-701677, L-708299 and L-708365 in comparison with erythromycin, azithromycin, and clarithromycin. 33rd-Intersci-Conf-Antimicrobial-Agents-Chemother 1993; 197.
271	L-708,365		Macrolide (15-membered macrolide)	1993	Merck & Co., USA	Inactive	Preclinical		At least 4 fold more active against a Klebsiella infection than clarithromycin and erythromycin	TRUE	TRUE			Gill CJ, Abruzzo GK, Flattery A, et al. In vivo evaluation of three acid-stable azalide compounds, L-701677, L-708299 and L-708365 in comparison with erythromycin, azithromycin, and clarithromycin. 33rd-Intersci-Conf-Antimicrobial-Agents-Chemother 1993; 197.		10980			https://pubchem.ncbi.nlm.nih.gov/compound/10462917	CC[C@@H]1[C@@]([C@@H]([C@H](CN([C@@H](C[C@@]([C@@H]([C@H]([C@@H]([C@H](C(=O)O1)C)O[C@H]2C[C@@]([C@H]([C@@H](O2)C)O)(C)OC)C)O[C@H]3[C@@H]([C@H](C[C@H](O3)C)N(C)C)O)(C)O)C)CC=C)C)O)(C)O	InChI=1S/C40H74N2O12/c1-15-17-42-21-22(3)33(44)40(11,48)29(16-2)52-36(46)26(7)32(53-30-20-39(10,49-14)34(45)27(8)51-30)25(6)35(38(9,47)19-23(42)4)54-37-31(43)28(41(12)13)18-24(5)50-37/h15,22-35,37,43-45,47-48H,1,16-21H2,2-14H3/t22-,23+,24+,25-,26+,27-,28-,29+,30-,31+,32-,33+,34-,35+,37-,38+,39+,40+/m0/s1	ZZRQNCPNJLVUMK-UZSBJOJWSA-N	C=CCN1C[C@H](C)[C@H]([C@@](C)([C@@H](CC)OC(=O)[C@H](C)[C@H]([C@H](C)[C@H]([C@@](C)(C[C@H]1C)O)O[C@H]2[C@@H]([C@H](C[C@@H](C)O2)N(C)C)O)O[C@H]3C[C@](C)([C@H]([C@H](C)O3)O)OC)O)O	InChI=1S/C40H74N2O12/c1-15-17-42-21-22(3)33(44)40(11,48)29(16-2)52-36(46)26(7)32(53-30-20-39(10,49-14)34(45)27(8)51-30)25(6)35(38(9,47)19-23(42)4)54-37-31(43)28(41(12)13)18-24(5)50-37/h15,22-35,37,43-45,47-48H,1,16-21H2,2-14H3/t22-,23+,24+,25-,26+,27-,28-,29+,30-,31+,32-,33+,34-,35+,37-,38+,39+,40+/m0/s1	ZZRQNCPNJLVUMK-UZSBJOJWSA-N
273	5-Deoxyenterocin	Deoxyenterocin	Antimicrobial peptide (bacteriocin)	1986	Upjohn Company (Pfizer, USA)	Inactive	Preclinical	Lack of availability and weak activity on Gram positives		TRUE	TRUE						http://www.scbt.com/datasheet-362729.html		https://pubchem.ncbi.nlm.nih.gov/compound/15298535	COC1=CC(=O)OC(=C1)[C@H]2[C@]3(C[C@H]4C[C@@]2([C@@]([C@H]3C(=O)C5=CC=CC=C5)(C(=O)O4)O)O)O	InChI=1S/C22H20O9/c1-29-12-7-14(31-15(23)8-12)17-20(26)9-13-10-21(17,27)22(28,19(25)30-13)18(20)16(24)11-5-3-2-4-6-11/h2-8,13,17-18,26-28H,9-10H2,1H3/t13-,17-,18-,20-,21+,22+/m0/s1	UTKCEZMWSNDCMR-SAKMHLFVSA-N	COC1=CC(=O)OC(=C1)[C@H]2[C@]3(C[C@H]4C[C@@]2([C@@]([C@H]3C(=O)C5=CC=CC=C5)(C(=O)O4)O)O)O	InChI=1S/C22H20O9/c1-29-12-7-14(31-15(23)8-12)17-20(26)9-13-10-21(17,27)22(28,19(25)30-13)18(20)16(24)11-5-3-2-4-6-11/h2-8,13,17-18,26-28H,9-10H2,1H3/t13-,17-,18-,20-,21+,22+/m0/s1	UTKCEZMWSNDCMR-SAKMHLFVSA-N
274	BAS-118		Benzamide	2001	Mitsubishi -Tokyo Pharmaceuticals ( Mitsubishi Pharma Corp., Japan)	Inactive	Preclinical		Selective activity against Helicobacter pylori						https://academic.oup.com/jac/article/50/1/129/915505?login=true	10976			https://pubchem.ncbi.nlm.nih.gov/compound/9883483	CNC(=O)C1=CC(=CC=C1)NC(=O)CC2=CC3=CC=CC=C3C=C2	InChI=1S/C20H18N2O2/c1-21-20(24)17-7-4-8-18(13-17)22-19(23)12-14-9-10-15-5-2-3-6-16(15)11-14/h2-11,13H,12H2,1H3,(H,21,24)(H,22,23)	VQVCFYIDCWPSNE-UHFFFAOYSA-N	CNC(=O)C1=CC=CC(=C1)NC(=O)CC2=CC3=C(C=CC=C3)C=C2	InChI=1S/C20H18N2O2/c1-21-20(24)17-7-4-8-18(13-17)22-19(23)12-14-9-10-15-5-2-3-6-16(15)11-14/h2-11,13H,12H2,1H3,(H,21,24)(H,22,23)	VQVCFYIDCWPSNE-UHFFFAOYSA-N
275	RP60556A		Benzo[b]naphthyridone	2000	Aventis (Sanofi-Aventis, France)	Inactive	Preclinical		Topical treatment	TRUE					https://www.sciencedirect.com/science/article/pii/S0960894X01000919?via%3Dihub	11006			https://pubchem.ncbi.nlm.nih.gov/compound/484065	CN1C=C(C(=O)C2=C1N=C3C=C(C(=CC3=C2)F)N4CCN(CC4)C5=CC=C(C=C5)F)C(=O)O	InChI=1S/C24H20F2N4O3/c1-28-13-18(24(32)33)22(31)17-10-14-11-19(26)21(12-20(14)27-23(17)28)30-8-6-29(7-9-30)16-4-2-15(25)3-5-16/h2-5,10-13H,6-9H2,1H3,(H,32,33)	YYHFVZLNDMSUBV-UHFFFAOYSA-N	CN1C=C(C(=O)C2=CC3=C(C=C(C(=C3)F)N4CCN(CC4)C5=CC=C(C=C5)F)N=C21)C(=O)O	InChI=1S/C24H20F2N4O3/c1-28-13-18(24(32)33)22(31)17-10-14-11-19(26)21(12-20(14)27-23(17)28)30-8-6-29(7-9-30)16-4-2-15(25)3-5-16/h2-5,10-13H,6-9H2,1H3,(H,32,33)	YYHFVZLNDMSUBV-UHFFFAOYSA-N
276	PD-0162819		Biotin carboxylase inhibitor	2009	Pfizer, USA	Inactive	Preclinical		In static concentration time-kill and chemostat in vitro study, PD-0162819 was active against H. influenzae		TRUE				https://www.pnas.org/doi/full/10.1073/pnas.0811275106#T2		https://journals.asm.org/doi/10.1128/aac.00090-11 | https://www.pnas.org/doi/full/10.1073/pnas.0811275106#T2
278	MBX1162		Bis-indole	2009	Microbiotix Inc. USA	Inactive	Preclinical		Anti-tubercular (MDR TB (MIC â‰¤ 0.02-1.25 Âµg/mL) compounds synthesised by Microbiotix, the company seems to have moved onto research of spectinamides for MDR TB treatment	TRUE	TRUE				https://aac.asm.org/content/aac/54/9/3974.full.pdf		https://www.ncbi.nlm.nih.gov/pmc/articles/PMC2764145/pdf/1709-08.pdf | http://www.microbiotix.com/posters/ICACC-2009/ICAAC%202009%20Butler%2009-04-09.pdf		https://pubchem.ncbi.nlm.nih.gov/compound/25022473	C1CNC(=NC1)C2=CC3=C(C=C2)C=C(N3)C4=CC=C(C=C4)C5=CC6=C(N5)C=C(C=C6)C7=NCCCN7	InChI=1S/C30H28N6/c1-11-31-29(32-12-1)23-9-7-21-15-25(35-27(21)17-23)19-3-5-20(6-4-19)26-16-22-8-10-24(18-28(22)36-26)30-33-13-2-14-34-30/h3-10,15-18,35-36H,1-2,11-14H2,(H,31,32)(H,33,34)	CYZKZDNPVSMEPI-UHFFFAOYSA-N	C1CNC(=NC1)C2=CC3=C(C=C2)C=C(C4=CC=C(C=C4)C5=CC6=C(C=C(C=C6)C7=NCCCN7)N5)N3	InChI=1S/C30H28N6/c1-11-31-29(32-12-1)23-9-7-21-15-25(35-27(21)17-23)19-3-5-20(6-4-19)26-16-22-8-10-24(18-28(22)36-26)30-33-13-2-14-34-30/h3-10,15-18,35-36H,1-2,11-14H2,(H,31,32)(H,33,34)	CYZKZDNPVSMEPI-UHFFFAOYSA-N
279	MBX1090		Bis-indole	2009	Microbiotix Inc. USA	Inactive	Preclinical		Anti-tubercular (MDR TB (MIC â‰¤ 0.02-1.25 Âµg/mL) compounds synthesised by Microbiotix, the company seems to have moved onto research of spectinamides for MDR TB treatment	TRUE	TRUE				https://aac.asm.org/content/aac/54/9/3974.full.pdf		https://www.ncbi.nlm.nih.gov/pmc/articles/PMC2764145/pdf/1709-08.pdf | http://www.microbiotix.com/posters/ICACC-2009/ICAAC%202009%20Butler%2009-04-09.pdf		https://pubchem.ncbi.nlm.nih.gov/compound/5478796	C1CN=C(N1)C2=CC3=C(C=C2)C=C(N3)/C=C/C4=CC5=C(N4)C=C(C=C5)C6=NCCN6	InChI=1S/C24H22N6/c1-3-17(23-25-7-8-26-23)13-21-15(1)11-19(29-21)5-6-20-12-16-2-4-18(14-22(16)30-20)24-27-9-10-28-24/h1-6,11-14,29-30H,7-10H2,(H,25,26)(H,27,28)/b6-5+	IOVATJAOKLNFKP-AATRIKPKSA-N	C1=CC(=CC2=C1C=C(/C=C/C3=CC4=C(C=C(C=C4)C5=NCCN5)N3)N2)C6=NCCN6	InChI=1S/C24H22N6/c1-3-17(23-25-7-8-26-23)13-21-15(1)11-19(29-21)5-6-20-12-16-2-4-18(14-22(16)30-20)24-27-9-10-28-24/h1-6,11-14,29-30H,7-10H2,(H,25,26)(H,27,28)/b6-5+	IOVATJAOKLNFKP-AATRIKPKSA-N
280	MBX1113		Bis-indole	2009	Microbiotix Inc. USA	Inactive	Preclinical		Anti-tubercular (MDR TB (MIC â‰¤ 0.02-1.25 Âµg/mL) compounds synthesised by Microbiotix, the company seems to have moved onto research of spectinamides for MDR TB treatment	TRUE	TRUE				https://aac.asm.org/content/aac/54/9/3974.full.pdf		https://www.ncbi.nlm.nih.gov/pmc/articles/PMC2764145/pdf/1709-08.pdf | http://www.microbiotix.com/posters/ICACC-2009/ICAAC%202009%20Butler%2009-04-09.pdf		https://pubchem.ncbi.nlm.nih.gov/compound/439143	C1CN=C(N1)C2=CC3=C(C=C2)C=C(N3)C4=CC5=C(C=C4)C=C(N5)C6=NCCN6	InChI=1S/C22H20N6/c1-2-15-11-20(22-25-7-8-26-22)28-18(15)10-13(1)17-9-14-3-4-16(12-19(14)27-17)21-23-5-6-24-21/h1-4,9-12,27-28H,5-8H2,(H,23,24)(H,25,26)	CIMYQJMWLWDPJV-UHFFFAOYSA-N	C1=CC2=C(C=C1C3=CC4=C(C=C(C=C4)C5=NCCN5)N3)NC(=C2)C6=NCCN6	InChI=1S/C22H20N6/c1-2-15-11-20(22-25-7-8-26-22)28-18(15)10-13(1)17-9-14-3-4-16(12-19(14)27-17)21-23-5-6-24-21/h1-4,9-12,27-28H,5-8H2,(H,23,24)(H,25,26)	CIMYQJMWLWDPJV-UHFFFAOYSA-N
281	MBX1128		Bis-indole	2009	Microbiotix Inc. USA	Inactive	Preclinical		Anti-tubercular (MDR TB (MIC â‰¤ 0.02-1.25 Âµg/mL) compounds synthesised by Microbiotix, the company seems to have moved onto research of spectinamides for MDR TB treatment	TRUE	TRUE				https://aac.asm.org/content/aac/54/9/3974.full.pdf		https://www.ncbi.nlm.nih.gov/pmc/articles/PMC2764145/pdf/1709-08.pdf | http://www.microbiotix.com/posters/ICACC-2009/ICAAC%202009%20Butler%2009-04-09.pdf		https://pubchem.ncbi.nlm.nih.gov/compound/435425	C1CN=C(N1)C2=CC3=C(C=C2)C=C(N3)C4=CC5=C(C=C4)C=C(N5)C6=CC7=C(C=C6)OC(=C7)C8=NCCN8	InChI=1S/C30H24N6O/c1-2-19(25-14-20-3-4-21(15-26(20)36-25)29-31-7-8-32-29)13-24-18(1)12-23(35-24)17-5-6-27-22(11-17)16-28(37-27)30-33-9-10-34-30/h1-6,11-16,35-36H,7-10H2,(H,31,32)(H,33,34)	UHBFGIHBGNHLAX-UHFFFAOYSA-N	C1=CC(=CC2=C1C=C(C3=CC4=C(C=C3)OC(=C4)C5=NCCN5)N2)C6=CC7=C(C=C(C=C7)C8=NCCN8)N6	InChI=1S/C30H24N6O/c1-2-19(25-14-20-3-4-21(15-26(20)36-25)29-31-7-8-32-29)13-24-18(1)12-23(35-24)17-5-6-27-22(11-17)16-28(37-27)30-33-9-10-34-30/h1-6,11-16,35-36H,7-10H2,(H,31,32)(H,33,34)	UHBFGIHBGNHLAX-UHFFFAOYSA-N
282	A358		Sulfa drug / Sulphonamide	2001	Arrow Therapeutics	Inactive	Preclinical		Dehydroquinate synthase inhibitors	TRUE			Yes: resistance studies failed to identify mutants not susceptible to A358						https://pubchem.ncbi.nlm.nih.gov/compound/9894770	C1=CC(=CC=C1OC(F)(F)F)S(=O)(=O)NC2=C(C=C(C=C2)Cl)NS(=O)(=O)C3=CC=C(C=C3)OC(F)(F)F	InChI=1S/C20H13ClF6N2O6S2/c21-12-1-10-17(28-36(30,31)15-6-2-13(3-7-15)34-19(22,23)24)18(11-12)29-37(32,33)16-8-4-14(5-9-16)35-20(25,26)27/h1-11,28-29H	RIRYPMKEEPIRNS-UHFFFAOYSA-N	C1=C(C=C(C(=C1)NS(=O)(=O)C2=CC=C(C=C2)OC(F)(F)F)NS(=O)(=O)C3=CC=C(C=C3)OC(F)(F)F)Cl	InChI=1S/C20H13ClF6N2O6S2/c21-12-1-10-17(28-36(30,31)15-6-2-13(3-7-15)34-19(22,23)24)18(11-12)29-37(32,33)16-8-4-14(5-9-16)35-20(25,26)27/h1-11,28-29H	RIRYPMKEEPIRNS-UHFFFAOYSA-N
283	AN0128		Borinic acid ester	2005	Anacor Pharmaceuticals, US; Naeja Pharmaceutical, Inc., Canada	Inactive	Phase 2		Was in development as a topical treatment for skin infections, acne and as a toothpaste.No development has been reported and is no longer part of Anacor's pipeline.	TRUE					https://www.sciencedirect.com/science/article/pii/S0960894X06010456?via%3Dihub	10983			https://pubchem.ncbi.nlm.nih.gov/compound/11704019	B(C1=CC(=C(C=C1)C)Cl)(C2=CC(=C(C=C2)C)Cl)OC(=O)C3=C(C=CC=N3)O	InChI=1S/C20H16BCl2NO3/c1-12-5-7-14(10-16(12)22)21(15-8-6-13(2)17(23)11-15)27-20(26)19-18(25)4-3-9-24-19/h3-11,25H,1-2H3	ZTLSOLUCMQEGEA-UHFFFAOYSA-N	CC1=CC=C(C=C1Cl)B(C2=CC=C(C)C(=C2)Cl)OC(=O)C3=NC=CC=C3O	InChI=1S/C20H16BCl2NO3/c1-12-5-7-14(10-16(12)22)21(15-8-6-13(2)17(23)11-15)27-20(26)19-18(25)4-3-9-24-19/h3-11,25H,1-2H3	ZTLSOLUCMQEGEA-UHFFFAOYSA-N
284	PMX100		Calixarene	2010	PolyMedix (Cellceutix, USA)	Inactive	Preclinical	Polymedix filed for bankruptcy, its assets were bought by Cellceutix but seems only the lead compound PMX30063 is in development (2)		TRUE				Scott RW, Heine H and Clements D. In Vitro Antimicrobial Activities of Nonpeptidic Mimics of Host Defense Proteins against Biowarfare Pathogens. 50th-ICAAC 2010			https://www.globenewswire.com/news-release/2013/09/09/955364/0/en/Cellceutix-Acquires-PolyMedix-Assets-From-Bankruptcy-Court-Gains-Ownership-of-Two-Clinical-Stage-Drugs-Multiple-Compounds-and-Equipment-Assets.html
285	PMX223		Calixarene	2010	PolyMedix (Cellceutix, USA)	Inactive	Preclinical	Polymedix filed for bankruptcy, its assets were bought by Cellceutix but seems only the lead compound PMX30063 is in development (2)		TRUE				Scott RW, Heine H and Clements D. In Vitro Antimicrobial Activities of Nonpeptidic Mimics of Host Defense Proteins against Biowarfare Pathogens. 50th-ICAAC 2010			https://www.globenewswire.com/news-release/2013/09/09/955364/0/en/Cellceutix-Acquires-PolyMedix-Assets-From-Bankruptcy-Court-Gains-Ownership-of-Two-Clinical-Stage-Drugs-Multiple-Compounds-and-Equipment-Assets.html
286	PMX243		Calixarene	2010	PolyMedix (Cellceutix, USA)	Inactive	Preclinical	Polymedix filed for bankruptcy, its assets were bought by Cellceutix but seems only the lead compound PMX30063 is in development (2)	In 10 mice infected with B. anthracis, the survival rate of mice administed PMX243 was 10/10	TRUE				Scott RW, Heine H and Clements D. In Vitro Antimicrobial Activities of Nonpeptidic Mimics of Host Defense Proteins against Biowarfare Pathogens. 50th-ICAAC 2010			https://www.globenewswire.com/news-release/2013/09/09/955364/0/en/Cellceutix-Acquires-PolyMedix-Assets-From-Bankruptcy-Court-Gains-Ownership-of-Two-Clinical-Stage-Drugs-Multiple-Compounds-and-Equipment-Assets.html
287	BMS 181139		Beta-lactam (carbapenem)	1994	Bristol-Myers Squibb, UK	Inactive	Preclinical		Broad spectrum antibiotic which demonstrated potent activity against E. coli, K. pnemoniae, P. aeruginosa and S. aureusto name a few. BMS-181139 does not show cross resistance to imipenem resistant P. aeruginosa	TRUE	TRUE			Kessler RE, Fung-Tomc J, Minassian B, et al. BMS-181139: In vitroactivities in comparison to imipenem and meropenem. 34th-Intersci-Conf-Antimicrobial-Agents-Chemother 1994; 125.	https://journals.asm.org/doi/epdf/10.1128/aac.39.2.380		https://journals.asm.org/doi/epdf/10.1128/aac.39.2.380 | https://www.ncbi.nlm.nih.gov/pmc/articles/PMC162547/pdf/390380.pdf		https://pubchem.ncbi.nlm.nih.gov/substance/274328211	null	null	null	null	null	null
288	BO-3482		Beta-lactam (carbapenem)	1996	Banyu Pharmaceutical Co., Japan	Inactive	Preclinical		In mice septicaemia model, BO-3482 demonstrated similar efficacy as vancomycin and was much better than imipenem		TRUE			Nagano R, Adachi Y, Nakamura K, et al. In vitro and in vivo evaluation of Bo-3482, a novel dithiocarbamate carbacephem. 36th-Intersci-Conf-Antimicrobial-Agents-Chemother 1996; 120.	https://journals.asm.org/doi/epdf/10.1128/aac.41.10.2282		https://journals.asm.org/doi/epdf/10.1128/aac.41.10.2282 | https://www.ncbi.nlm.nih.gov/pmc/articles/PMC164108/pdf/412282.pdf		https://pubchem.ncbi.nlm.nih.gov/substance/274428154	null	null	null	null	null	null
289	CL 188624		Beta-lactam (carbapenem)	1994	Lederle Laboratories, USA	Inactive	Preclinical		Similar activity against Enterobacteriaceae, B. fragilis and MSSA as imipenem	TRUE	TRUE			1. Weiss WJ, Yang Y, Petersen PJ, et al. In vitro antibacterial activity and Î²-lactamase stability of novel THF carbapenems. 34th-Intersci-Conf-Antimicrobial-Agents-Chemother 1994; 128. 2. Weiss WJ, Petersen PJ, Jacobus NV, et al. In vivo therapeutic efficacy of novel tetrahydrofuranyl carbapenems. 34th-Intersci-Conf-Antimicrobial-Agents-Chemother 1994; 128.	https://www.ncbi.nlm.nih.gov/pmc/articles/PMC89143/pdf/ac000454.pdf		https://www.ncbi.nlm.nih.gov/pmc/articles/PMC89143/pdf/ac000454.pdf
290	CL 191121		Beta-lactam (carbapenem)	1994	Lederle Laboratories, USA	Inactive	Preclinical		Similar activity against Enterobacteriaceae, B. fragilis and MSSA as imipenem	TRUE	TRUE			1. Weiss WJ, Yang Y, Petersen PJ, et al. In vitro antibacterial activity and Î²-lactamase stability of novel THF carbapenems. 34th-Intersci-Conf-Antimicrobial-Agents-Chemother 1994; 128. 2. Weiss WJ, Petersen PJ, Jacobus NV, et al. In vivo therapeutic efficacy of novel tetrahydrofuranyl carbapenems. 34th-Intersci-Conf-Antimicrobial-Agents-Chemother 1994; 128.	https://www.ncbi.nlm.nih.gov/pmc/articles/PMC89143/pdf/ac000454.pdf		https://www.ncbi.nlm.nih.gov/pmc/articles/PMC89143/pdf/ac000454.pdf		https://pubchem.ncbi.nlm.nih.gov/compound/9906050	C[C@@H]1[C@@H]2[C@H](C(=O)N2C(=C1S[C@@H]3CCO[C@@H]3CN)C(=O)O)[C@@H](C)O	InChI=1S/C15H22N2O5S/c1-6-11-10(7(2)18)14(19)17(11)12(15(20)21)13(6)23-9-3-4-22-8(9)5-16/h6-11,18H,3-5,16H2,1-2H3,(H,20,21)/t6-,7-,8-,9-,10-,11-/m1/s1	HTXPDRHSGPNWKA-VRGHXPGPSA-N	C[C@@H]1[C@@H]2[C@@H]([C@@H](C)O)C(=O)N2C(=C1S[C@@H]3CCO[C@@H]3CN)C(=O)O	InChI=1S/C15H22N2O5S/c1-6-11-10(7(2)18)14(19)17(11)12(15(20)21)13(6)23-9-3-4-22-8(9)5-16/h6-11,18H,3-5,16H2,1-2H3,(H,20,21)/t6-,7-,8-,9-,10-,11-/m1/s1	HTXPDRHSGPNWKA-VRGHXPGPSA-N
291	DU 6681		Beta-lactam (carbapenem)	1995	Daiichi Pharmaceutical Co. Ltd., Japan	Inactive	Preclinical		Potent in vitro activity against MSSA, S. pyogenes, S. pneumoniae, E. coli, C. freundii, E. cloacae and H. influenzae. Prodrug of DZ 2640	TRUE	TRUE			Hohmura M, Tanaka M, Ishida H, et al. DZ-2640, a new Cephalosporin antibioitc, 2: In vitro antimicrobial activity and Î²-lactamase stability of DU-6681, a parent compound of DZ-2640. 35th-Intersci-Conf-Antimicrobial-Agents-Chemother 1995; 136.			https://www.ncbi.nlm.nih.gov/pmc/articles/PMC163897/pdf/411260.pdf		https://pubchem.ncbi.nlm.nih.gov/compound/9819755	C[C@@H]1[C@@H]2[C@H](C(=O)N2C(=C1S[C@H]3CC4=NC=CN4C3)C(=O)O)[C@@H](C)O	InChI=1S/C16H19N3O4S/c1-7-12-11(8(2)20)15(21)19(12)13(16(22)23)14(7)24-9-5-10-17-3-4-18(10)6-9/h3-4,7-9,11-12,20H,5-6H2,1-2H3,(H,22,23)/t7-,8-,9+,11-,12-/m1/s1	SYFIHQJVKJGGGB-SXLYUPOASA-N	C[C@@H]1[C@@H]2[C@@H]([C@@H](C)O)C(=O)N2C(=C1S[C@H]3CC4=NC=CN4C3)C(=O)O	InChI=1S/C16H19N3O4S/c1-7-12-11(8(2)20)15(21)19(12)13(16(22)23)14(7)24-9-5-10-17-3-4-18(10)6-9/h3-4,7-9,11-12,20H,5-6H2,1-2H3,(H,22,23)/t7-,8-,9+,11-,12-/m1/s1	SYFIHQJVKJGGGB-SXLYUPOASA-N
293	DX-8739		Beta-lactam (carbapenem)	1992	Daiichi Sankyo Pharmaceutical, Japan	Inactive	Preclinical		Potent antipseudomonal activity which has a a good saftey profile	TRUE	TRUE	In preclinical trials was coadministered with cilastatin					https://academic.oup.com/jac/article/38/2/287/794897/In-vitro-interactions-of-DX-8739-a-new-carbapenem		https://pubchem.ncbi.nlm.nih.gov/compound/9871971	C[C@@H]1[C@@H]2[C@H](C(=O)N2C(=C1S[C@H]3C[C@H](NC3)C(=O)N4CCN(CC4)C(=O)[C@H](CCCN)O)C(=O)O)[C@@H](C)O	InChI=1S/C24H37N5O7S/c1-12-18-17(13(2)30)23(34)29(18)19(24(35)36)20(12)37-14-10-15(26-11-14)21(32)27-6-8-28(9-7-27)22(33)16(31)4-3-5-25/h12-18,26,30-31H,3-11,25H2,1-2H3,(H,35,36)/t12-,13-,14+,15+,16+,17-,18-/m1/s1	OFSRPSJCLWGQAZ-KHQOANHYSA-N	C[C@@H]1[C@@H]2[C@@H]([C@@H](C)O)C(=O)N2C(=C1S[C@H]3C[C@@H](C(=O)N4CCN(CC4)C(=O)[C@H](CCCN)O)NC3)C(=O)O	InChI=1S/C24H37N5O7S/c1-12-18-17(13(2)30)23(34)29(18)19(24(35)36)20(12)37-14-10-15(26-11-14)21(32)27-6-8-28(9-7-27)22(33)16(31)4-3-5-25/h12-18,26,30-31H,3-11,25H2,1-2H3,(H,35,36)/t12-,13-,14+,15+,16+,17-,18-/m1/s1	OFSRPSJCLWGQAZ-KHQOANHYSA-N
294	FR 21818		Beta-lactam (carbapenem)	1995	Fujisawa Pharm. Co., Japan	Inactive	Preclinical		Antibacterial activity of FR21818 is similar to that of biapenem against S. aureus, E. faecalis, E. coli, K. pneumoniae, H. influenzae and P. aeruginosa. After injection in monkeys, the maintainence in the blood plasma is longer compared to biapenem. Injection into rats with for 2 weeks showed no severe side effects.	TRUE	TRUE			Tawara S, Matsumoto S, Matsumoto Y, et al. FR21818, a new parenteral carbapenem: preclinical evaluation of (2) in vivo antibacterial activity, pharmacokinetics and toxicity. 35th-Intersci-Conf-Antimicrobial-Agents-Chemother 1995; 138.	https://reader.elsevier.com/reader/sd/pii/0960894X9500380C?token=8E92E5DC46C392AB72196E1D6404FE25D6E88697743DA693F50D64C873C80AA874BA9ED882576EE93A28DE833B42D783				https://pubchem.ncbi.nlm.nih.gov/compound/134692314	CC1[C@H]2[C@H](C(=O)N2C(=C1SC3CC(NC3)CC4=CC=[N+](N4C)C(C)O)C(=O)O)C(C)O.[Cl-]	InChI=1S/C21H30N4O5S.ClH/c1-10-17-16(11(2)26)20(28)25(17)18(21(29)30)19(10)31-15-8-13(22-9-15)7-14-5-6-24(12(3)27)23(14)4;/h5-6,10-13,15-17,22,26-27H,7-9H2,1-4H3;1H/t10?,11?,12?,13?,15?,16-,17+;/m1./s1	QMYUMIVUHQXKRQ-QGZCDWIBSA-N	CC1[C@H]2[C@@H](C(C)O)C(=O)N2C(=C1SC3CC(CC4=CC=[N+](C(C)O)N4C)NC3)C(=O)O.[Cl-]	InChI=1S/C21H30N4O5S.ClH/c1-10-17-16(11(2)26)20(28)25(17)18(21(29)30)19(10)31-15-8-13(22-9-15)7-14-5-6-24(12(3)27)23(14)4;/h5-6,10-13,15-17,22,26-27H,7-9H2,1-4H3;1H/t10?,11?,12?,13?,15?,16-,17+;/m1./s1	QMYUMIVUHQXKRQ-QGZCDWIBSA-N
295	J-111,225	J111225 | J-111225 | J 111225	Beta-lactam (carbapenem)	1998	Banyu Pharmaceutical Co., Japan	Experimental	Preclinical		Similar activity against P. aeruginosa as biapenem but improved MIC against MRSA (26 strains) compared to imipenem, meropenem and biapenem	TRUE	TRUE			Adachi Y, Nagano R, Shibata K, et al. In vitro activities of J-111225, J-114870 and J-114871, novel carbapenems having potent activities against MRSA and Pseudomonas aeruginosa. 38th-Intersci-Conf-Antimicrobial-Agents-Chemother 1998; 246. Shimizu, A., Sugimoto, Y., Sakuraba, S., Imamura, H., Sato, H., Ohtake, R. et al. (1998). Novel trans-3,5-disubsituted pyrrolidinylthio 1Î²-methylcarbapenems wi…	https://academic.oup.com/jac/article/45/3/271/835914?login=true		https://www.jstage.jst.go.jp/article/antibiotics1968/53/3/53_3_314/_article		https://pubchem.ncbi.nlm.nih.gov/compound/6918432	C[C@@H]1[C@@H]2[C@H](C(=O)N2C(=C1S[C@H]3C[C@@H](NC3)C4=CC=C(C=C4)CNC)C(=O)O)[C@@H](C)O	InChI=1S/C22H29N3O4S/c1-11-18-17(12(2)26)21(27)25(18)19(22(28)29)20(11)30-15-8-16(24-10-15)14-6-4-13(5-7-14)9-23-3/h4-7,11-12,15-18,23-24,26H,8-10H2,1-3H3,(H,28,29)/t11-,12-,15+,16-,17-,18-/m1/s1	ZYCHALGBMHRNST-ZOQTURJOSA-N	C[C@@H]1[C@@H]2[C@@H]([C@@H](C)O)C(=O)N2C(=C1S[C@H]3C[C@H](C4=CC=C(C=C4)CNC)NC3)C(=O)O	InChI=1S/C22H29N3O4S/c1-11-18-17(12(2)26)21(27)25(18)19(22(28)29)20(11)30-15-8-16(24-10-15)14-6-4-13(5-7-14)9-23-3/h4-7,11-12,15-18,23-24,26H,8-10H2,1-3H3,(H,28,29)/t11-,12-,15+,16-,17-,18-/m1/s1	ZYCHALGBMHRNST-ZOQTURJOSA-N
296	J-114,871		Beta-lactam (carbapenem)	1998	Banyu Pharmaceutical Co., Japan	Inactive	Preclinical		Similar activity against P. aeruginosa as biapenem but improved MIC against MRSA (26 strains) compared to imipenem, meropenem and biapenem		TRUE			Adachi Y, Nagano R, Shibata K, et al. In vitro activities of J-111225, J-114870 and J-114871, novel carbapenems having potent activities against MRSA and Pseudomonas aeruginosa. 38th-Intersci-Conf-Antimicrobial-Agents-Chemother 1998; 246.	https://www.sciencedirect.com/science/article/pii/S0968089600001255?via%3Dihub		https://reader.elsevier.com/reader/sd/pii/S0960894X99006563?token=83932041AE27DE0A92F0B3CEBB8E4C1791D4115D6527FF8A2A5515C1ECA1B1AA61428D0E20CC96D53BC61BDE44F4FA100			O=C1[C@@]([C@@H](C)O)([H])[C@]2([H])N1C(C(O)=O)=C(S[C@@H]3CN[C@@H](C4=CC=C([C@H](N)CC(N)=O)C=C4)C3)[C@@H]2C	InChI=1S/C23H30N4O5S/c1-10-19-18(11(2)28)22(30)27(19)20(23(31)32)21(10)33-14-7-16(26-9-14)13-5-3-12(4-6-13)15(24)8-17(25)29/h3-6,10-11,14-16,18-19,26,28H,7-9,24H2,1-2H3,(H2,25,29)(H,31,32)/t10-,11-,14+,15-,16-,18-,19-/m1/s1	DMOLXJPZOKHXIH-BQLQCADKSA-N	C[C@@H]1[C@]2([H])[C@@]([H])([C@@H](C)O)C(=O)N2C(=C1S[C@H]3C[C@H](C4=CC=C(C=C4)[C@@H](CC(=O)N)N)NC3)C(=O)O	InChI=1S/C23H30N4O5S/c1-10-19-18(11(2)28)22(30)27(19)20(23(31)32)21(10)33-14-7-16(26-9-14)13-5-3-12(4-6-13)15(24)8-17(25)29/h3-6,10-11,14-16,18-19,26,28H,7-9,24H2,1-2H3,(H2,25,29)(H,31,32)/t10-,11-,14+,15-,16-,18-,19-/m1/s1	DMOLXJPZOKHXIH-BQLQCADKSA-N
297	J-114,870		Beta-lactam (carbapenem)	1998	Banyu Pharmaceutical Co., Japan	Inactive	Preclinical		Similar activity against P. aeruginosa as biapenem but improved MIC against MRSA (26 strains) compared to imipenem, meropenem and biapenem	TRUE	TRUE			Adachi Y, Nagano R, Shibata K, et al. In vitro activities of J-111225, J-114870 and J-114871, novel carbapenems having potent activities against MRSA and Pseudomonas aeruginosa. 38th-Intersci-Conf-Antimicrobial-Agents-Chemother 1998; 246.	https://reader.elsevier.com/reader/sd/pii/S0960894X99006563?token=83932041AE27DE0A92F0B3CEBB8E4C1791D4115D6527FF8A2A5515C1ECA1B1AA61428D0E20CC96D53BC61BDE44F4FA10				https://pubchem.ncbi.nlm.nih.gov/compound/6918433	C[C@@H]1[C@@H]2[C@H](C(=O)N2C(=C1S[C@H]3C[C@@H](NC3)C4=CC=C(C=C4)[C@H](CC(=O)N)N)C(=O)O)[C@@H](C)O.Cl	InChI=1S/C23H30N4O5S.ClH/c1-10-19-18(11(2)28)22(30)27(19)20(23(31)32)21(10)33-14-7-16(26-9-14)13-5-3-12(4-6-13)15(24)8-17(25)29;/h3-6,10-11,14-16,18-19,26,28H,7-9,24H2,1-2H3,(H2,25,29)(H,31,32);1H/t10-,11-,14+,15+,16-,18-,19-;/m1./s1	IMBIQKQIKUQAQW-VNXSVTFKSA-N	C[C@@H]1[C@@H]2[C@@H]([C@@H](C)O)C(=O)N2C(=C1S[C@H]3C[C@H](C4=CC=C(C=C4)[C@H](CC(=O)N)N)NC3)C(=O)O.Cl	InChI=1S/C23H30N4O5S.ClH/c1-10-19-18(11(2)28)22(30)27(19)20(23(31)32)21(10)33-14-7-16(26-9-14)13-5-3-12(4-6-13)15(24)8-17(25)29;/h3-6,10-11,14-16,18-19,26,28H,7-9,24H2,1-2H3,(H2,25,29)(H,31,32);1H/t10-,11-,14+,15+,16-,18-,19-;/m1./s1	IMBIQKQIKUQAQW-VNXSVTFKSA-N
298	KR-21012		Beta-lactam (carbapenem)	1998	Korea Research Institute of Chemical Technology, Korea	Inactive	Preclinical		Demonstrated safety in mice in terms of renal, CNS function and behaviour. This is a braod spectrum antibiotic	TRUE	TRUE			Kim EJ, Kim JH, Jeong HJ, et al. KR-21012, a new carbapenem: III. Pharmacokinetics and safety studies. 38th-Intersci-Conf-Antimicrobial-Agents-Chemother 1998; 244.	https://www.sciencedirect.com/science/article/pii/S0960894X99006927?via%3Dihub				https://pubchem.ncbi.nlm.nih.gov/compound/129858614	C[C@@H]1[C@@H]2[C@H](C(=O)N2C(=C1[C@H](C(C)C)O)C(=O)[O-])[C@@H](C)O.[Na+]	InChI=1S/C14H21NO5.Na/c1-5(2)12(17)8-6(3)10-9(7(4)16)13(18)15(10)11(8)14(19)20;/h5-7,9-10,12,16-17H,1-4H3,(H,19,20);/q;+1/p-1/t6-,7+,9+,10+,12-;/m0./s1	KVGYHGCCVFNDOI-BGIHSTIZSA-M	CC(C)[C@@H](C1=C(C(=O)[O-])N2[C@H]([C@H]1C)[C@@H]([C@@H](C)O)C2=O)O.[Na+]	InChI=1S/C14H21NO5.Na/c1-5(2)12(17)8-6(3)10-9(7(4)16)13(18)15(10)11(8)14(19)20;/h5-7,9-10,12,16-17H,1-4H3,(H,19,20);/q;+1/p-1/t6-,7+,9+,10+,12-;/m0./s1	KVGYHGCCVFNDOI-BGIHSTIZSA-M
299	L-695256		Beta-lactam (carbapenem)	1994	Merck & Co., USA	Inactive	Preclinical		L-695256 demonstrated activity greater than that of imipenem and vancomycin against MRSA	TRUE	TRUE			Rylander M, Rollof J and Norrby SR. In vitro activity of L-695256, a carbapenem active against multiply resistant Gram -positives. 34th-Intersci-Conf-Antimicrobial-Agents-Chemother 1994; 126.	https://journals.asm.org/doi/10.1128/aac.39.5.1178?url_ver=Z39.88-2003&rfr_id=ori%3Arid%3Acrossref.org&rfr_dat=cr_pub++0pubmed		https://www.ncbi.nlm.nih.gov/pmc/articles/PMC162561/pdf/390462.pdf		https://pubchem.ncbi.nlm.nih.gov/compound/9890833	C[C@H]([C@@H]1[C@H]2CC(=C(N2C1=O)C(=O)[O-])C3=CC4=C(C=C3)C(=O)C5=C4C=CC(=C5)CN6C=C[N+](=C6)C)O	InChI=1S/C27H23N3O5/c1-14(31)23-22-11-19(24(27(34)35)30(22)26(23)33)16-4-6-18-20(10-16)17-5-3-15(9-21(17)25(18)32)12-29-8-7-28(2)13-29/h3-10,13-14,22-23,31H,11-12H2,1-2H3/t14-,22-,23-/m1/s1	ZPXTVRPOCJUEHR-BQKRCXSJSA-N	C[C@H]([C@@H]1[C@H]2CC(=C(C(=O)[O-])N2C1=O)C3=CC4=C(C=C3)C(=O)C5=CC(=CC=C45)CN6C=C[N+](=C6)C)O	InChI=1S/C27H23N3O5/c1-14(31)23-22-11-19(24(27(34)35)30(22)26(23)33)16-4-6-18-20(10-16)17-5-3-15(9-21(17)25(18)32)12-29-8-7-28(2)13-29/h3-10,13-14,22-23,31H,11-12H2,1-2H3/t14-,22-,23-/m1/s1	ZPXTVRPOCJUEHR-BQKRCXSJSA-N
300	L-786392		Beta-lactam (carbapenem)	1998	Merck & Co., USA	Inactive	Preclinical		Optimised for use against strains with Î²-lactamase activity againt other clinically used antibiotics against Gram positives including MRSA		TRUE			Ratcliffe RW, Wilkening RR, Wildonger KJ, et al. Synthesis and properties of 2-(naphthosultamyl)methyl-carbapenems with potent anti-MRSA activity: discovery of L-786,392. Bioorg Med Chem Lett. 1999;9(5):679-84.	https://www.sciencedirect.com/science/article/pii/S0960894X99000712?via%3Dihub		https://pdf.sciencedirectassets.com/271373/1-s2.0-S0040403900X01839/1-s2.0-S0040403998023934/main.pdf?X-Amz-Security-Token=IQoJb3JpZ2luX2VjEEUaCXVzLWVhc3QtMSJGMEQCID0mI3MOSdhBNnycTt9MVVIXyye0wyPGy34IUF5XCIGgAiBPotDmmV6LdbeXaeuf%2BIcTM86HamQ3r%2BOOqW8y4t5YTCq9Awi9%2F%2F%2F%2F%2F%2F%2F%2F%2F%2F8BEAMaDDA1OTAwMzU0Njg2NSIMcGCYEFar9ofZ4e%2BcKpED8Ey4Vsi%2BjrQJyUK1yTfJgzq33R%2FtAQ9ZsJdZyo7PFI9i9CW8s3c%2B…		https://pubchem.ncbi.nlm.nih.gov/compound/9831086	C[C@@H]1[C@@H]2[C@H](C(=O)N2C(=C1CN3C4=CC=CC5=C(C=CC(=C54)S3(=O)=O)CC[N+]67CC[N+](CC6)(CC7)CC(=O)N)C(=O)[O-])[C@@H](C)O.[Cl-]	InChI=1S/C31H37N5O7S.ClH/c1-18-22(29(31(40)41)34-28(18)26(19(2)37)30(34)39)16-33-23-5-3-4-21-20(6-7-24(27(21)23)44(33,42)43)8-9-35-10-13-36(14-11-35,15-12-35)17-25(32)38;/h3-7,18-19,26,28,37H,8-17H2,1-2H3,(H-2,32,38,40,41);1H/t18-,19+,26+,28+,35?,36?;/m0./s1	BRFWKOFAMCKDLC-OZBXVNDPSA-N	C[C@H]1C(=C(C(=O)[O-])N2[C@H]1[C@@H]([C@@H](C)O)C2=O)CN3C4=C5C(=CC=C4)C(=CC=C5S3(=O)=O)CC[N+]67CC[N+](CC6)(CC7)CC(=O)N.[Cl-]	InChI=1S/C31H37N5O7S.ClH/c1-18-22(29(31(40)41)34-28(18)26(19(2)37)30(34)39)16-33-23-5-3-4-21-20(6-7-24(27(21)23)44(33,42)43)8-9-35-10-13-36(14-11-35,15-12-35)17-25(32)38;/h3-7,18-19,26,28,37H,8-17H2,1-2H3,(H-2,32,38,40,41);1H/t18-,19+,26+,28+,35?,36?;/m0./s1	BRFWKOFAMCKDLC-OZBXVNDPSA-N
301	Lenapenem (Bo- 2727)		Beta-lactam (carbapenem)	1990	Banyu; Merck and Co.	Inactive	Phase 2		Demonstrates high stability against DHP-1. Lenapenem performed better against MRSA than imipenem	TRUE	TRUE			Izumi K, Mikamo H, Kawazoe K, et al. In vitro and in vivoantibacterial activities of BO-2727 in the fields of obstetrics and Gynecology. 35th-Intersci-Conf-Antimicrobial-Agents-Chemother 1995; 137.		10825	https://www.ncbi.nlm.nih.gov/pmc/articles/PMC162678/pdf/391030.pdf		https://pubchem.ncbi.nlm.nih.gov/compound/216262	C[C@@H]1[C@@H]2[C@H](C(=O)N2C(=C1S[C@H]3C[C@H](NC3)[C@@H](CCNC)O)C(=O)O)[C@@H](C)O	InChI=1S/C18H29N3O5S/c1-8-14-13(9(2)22)17(24)21(14)15(18(25)26)16(8)27-10-6-11(20-7-10)12(23)4-5-19-3/h8-14,19-20,22-23H,4-7H2,1-3H3,(H,25,26)/t8-,9-,10+,11+,12-,13-,14-/m1/s1	PZLOCBSBEUDCPF-YJIVIRPOSA-N	C[C@@H]1[C@@H]2[C@@H]([C@@H](C)O)C(=O)N2C(=C1S[C@H]3C[C@@H]([C@@H](CCNC)O)NC3)C(=O)O	InChI=1S/C18H29N3O5S/c1-8-14-13(9(2)22)17(24)21(14)15(18(25)26)16(8)27-10-6-11(20-7-10)12(23)4-5-19-3/h8-14,19-20,22-23H,4-7H2,1-3H3,(H,25,26)/t8-,9-,10+,11+,12-,13-,14-/m1/s1	PZLOCBSBEUDCPF-YJIVIRPOSA-N
302	Saccharomicin A		Antimicrobial peptide (heptadecaglycoside)	1999	Wyeth (Pfizer, USA)	Inactive	Preclinical	LD(50%) of Saccharomicin A was between 2 to 360 mg/kg depending on administration method when tested on mice (1) whilst the Ed(50%) against gram-positive infections was between 0.06 to 2.6 mg/kg, when administered subcutaneously	Effective against MRSA, even strains resistant to some classical antibiotics; membrane-active	TRUE	TRUE						https://www.ncbi.nlm.nih.gov/pubmed/10898690 | http://www.ncbi.nlm.nih.gov/pmc/articles/PMC90028/		https://pubchem.ncbi.nlm.nih.gov/compound/139587893	CC1C(C(C(C(O1)OC2C(OC(CC2(C)N)OC3C(OC(C(C3O)O)OC4C(C(OC(C4OC5CC(C(C(O5)C)O)(C)N)C)OC6C(OC(CC6(C)N)OC7C(OC(C(C7O)O)OC8C(C(OC(C8O)OC9C(OC(CC9(C)N)OC%10C(OC(C(C%10O)O)OC%11C(OC(CC%11(C)N)OC%12C(OC(C(C%12O)OS(=O)(=O)O)OC%13=C(C=C(C=C%13)/C=C/C(=O)NCCS(=O)(=O)O)O)C)C)C)C)C)O)C)C)O)C)C)O)OC%14CC(C(C(O%14)C)OC%15CC(C(C(O%15)C)OC%16CC(C(C(O%16)C)OC%17CC(C(C(O%17)C)OC%18CC(C(C(O%18)C)O)(C)N)(C)N)O)(C)N)O)O	InChI=1S/C121H207N9O59S2/c1-43-76(135)95(173-66-33-62(132)88(45(3)155-66)174-69-37-116(20,124)101(54(12)159-69)181-67-34-63(133)89(46(4)156-67)175-70-38-117(21,125)102(55(13)160-70)182-75-36-115(19,123)100(148)53(11)158-75)85(144)110(165-43)186-104-57(15)161-71(39-119(104,23)127)177-91-48(6)168-108(82(141)79(91)138)184-97-87(146)112(170-51(9)94(97)180-68-35-114(18,122)99(147)52(10)157-68)188-106-…	YMOIRJJLVQUIJN-ORIPQNMZSA-N	CC1C(C(C(C(O1)OC2C(C)OC(CC2(C)N)OC3C(C)OC(C(C3O)O)OC4C(C(OC(C)C4OC5CC(C)(C(C(C)O5)O)N)OC6C(C)OC(CC6(C)N)OC7C(C)OC(C(C7O)O)OC8C(C(C)OC(C8O)OC9C(C)OC(CC9(C)N)OC%10C(C)OC(C(C%10O)O)OC%11C(C)OC(CC%11(C)N)OC%12C(C)OC(C(C%12O)OS(=O)(=O)O)OC%13=CC=C(/C=C/C(=O)NCCS(=O)(=O)O)C=C%13O)O)O)O)OC%14CC(C(C(C)O%14)OC%15CC(C)(C(C(C)O%15)OC%16CC(C(C(C)O%16)OC%17CC(C)(C(C(C)O%17)OC%18CC(C)(C(C(C)O%18)O)N)N)O)N)O)O	InChI=1S/C121H207N9O59S2/c1-43-76(135)95(173-66-33-62(132)88(45(3)155-66)174-69-37-116(20,124)101(54(12)159-69)181-67-34-63(133)89(46(4)156-67)175-70-38-117(21,125)102(55(13)160-70)182-75-36-115(19,123)100(148)53(11)158-75)85(144)110(165-43)186-104-57(15)161-71(39-119(104,23)127)177-91-48(6)168-108(82(141)79(91)138)184-97-87(146)112(170-51(9)94(97)180-68-35-114(18,122)99(147)52(10)157-68)188-106-…	YMOIRJJLVQUIJN-ORIPQNMZSA-N
303	Saccharomicin B		Antimicrobial peptide (heptadecaglycoside)	1999	Wyeth (Pfizer, USA)	Inactive	Preclinical	LD(50%) of Saccharomicin A was between 2 to 360 mg/kg depending on administration method when tested on mice (1) whilst the Ed(50%) against gram-positive infections was between 0.06 to 2.6 mg/kg, when administered subcutaneously	Effective against MRSA, even strains resistant to some classical antibiotics; membrane-active	TRUE	TRUE						https://www.ncbi.nlm.nih.gov/pubmed/10898690 | http://www.ncbi.nlm.nih.gov/pmc/articles/PMC90028/		https://pubchem.ncbi.nlm.nih.gov/compound/139587744	CC1C(C(C(C(O1)OC2C(OC(CC2(C)N)OC3C(OC(CC3O)OC4C(C(OC(C4OC5CC(C(C(O5)C)O)(C)N)C)OC6C(OC(CC6(C)N)OC7C(OC(C(C7O)O)OC8C(C(OC(C8O)OC9C(OC(CC9(C)N)OC%10C(OC(C(C%10O)O)OC%11C(OC(CC%11(C)N)OC%12C(OC(C(C%12O)OS(=O)(=O)O)OC%13=C(C=C(C=C%13)/C=C/C(=O)NCCS(=O)(=O)O)O)C)C)C)C)C)O)C)C)O)C)C)O)OC%14CC(C(C(O%14)C)OC%15CC(C(C(O%15)C)OC%16CC(C(C(O%16)C)OC%17CC(C(C(O%17)C)OC%18CC(C(C(O%18)C)O)(C)N)(C)N)O)(C)N)O)O	InChI=1S/C121H207N9O58S2/c1-44-79(136)96(172-68-33-63(132)89(46(3)154-68)174-72-38-116(20,124)102(55(12)159-72)181-70-35-65(134)91(48(5)156-70)175-73-39-117(21,125)103(56(13)160-73)182-78-37-115(19,123)101(147)54(11)158-78)86(143)110(165-44)185-105-58(15)161-74(40-118(105,22)126)176-90-47(4)155-69(34-64(90)133)173-98-88(145)112(169-52(9)95(98)180-71-36-114(18,122)100(146)53(10)157-71)187-107-60(1…	VNCROLINKPTVCO-ORIPQNMZSA-N	CC1C(C(C(C(O1)OC2C(C)OC(CC2(C)N)OC3C(C)OC(CC3O)OC4C(C(OC(C)C4OC5CC(C)(C(C(C)O5)O)N)OC6C(C)OC(CC6(C)N)OC7C(C)OC(C(C7O)O)OC8C(C(C)OC(C8O)OC9C(C)OC(CC9(C)N)OC%10C(C)OC(C(C%10O)O)OC%11C(C)OC(CC%11(C)N)OC%12C(C)OC(C(C%12O)OS(=O)(=O)O)OC%13=CC=C(/C=C/C(=O)NCCS(=O)(=O)O)C=C%13O)O)O)O)OC%14CC(C(C(C)O%14)OC%15CC(C)(C(C(C)O%15)OC%16CC(C(C(C)O%16)OC%17CC(C)(C(C(C)O%17)OC%18CC(C)(C(C(C)O%18)O)N)N)O)N)O)O	InChI=1S/C121H207N9O58S2/c1-44-79(136)96(172-68-33-63(132)89(46(3)154-68)174-72-38-116(20,124)102(55(12)159-72)181-70-35-65(134)91(48(5)156-70)175-73-39-117(21,125)103(56(13)160-73)182-78-37-115(19,123)101(147)54(11)158-78)86(143)110(165-44)185-105-58(15)161-74(40-118(105,22)126)176-90-47(4)155-69(34-64(90)133)173-98-88(145)112(169-52(9)95(98)180-71-36-114(18,122)100(146)53(10)157-71)187-107-60(1…	VNCROLINKPTVCO-ORIPQNMZSA-N
304	LICA/WRAIR		Membrane-active agent (chalcone)	1999	LICA Pharmaceuticals, Denmark; Walter Reed Army Institute of Research, USA	Inactive	Preclinical		Cell membrane modulators by interfering with fumarate reductase; besides being antimalarial, it has been tested on S. aureus	TRUE
305	Epidermicin NI01		Antimicrobial peptide	2010	The Univ. of Manchester, UK; The Univ. of Otago, New Zealand; Wigan and Leigh NHS trust, UK	Active	Preclinical		Membrane depolarising agent which prevents biofilm formation		TRUE				https://journals.asm.org/doi/10.1128/aac.05397-11		https://aac.asm.org/content/aac/56/3/1539.full.pdf | https://academic.oup.com/jac/article/72/3/778/2633720?searchresult=1 | https://journals.asm.org/doi/10.1128/aac.05397-11
306	Guanacastepene	CR115	Membrane-active agent	1998	Wyeth, USA	Inactive	Preclinical		Active againt MRSA and and VRE with MICs of 8-64mg/L; cell membrane disruptor		TRUE			Singh MP, Janso JE, Luckman SW, et al. Biological activity of CR115, a novel diterpenoid antibioitc isolated from an unidentified fungus. 38th-Intersci-Conf-Antimicrobial-Agents-Chemother 1998; 280.			https://www.jstage.jst.go.jp/article/antibiotics1968/53/3/53_3_256/_pdf/-char/en		https://pubchem.ncbi.nlm.nih.gov/compound/10384802	CC(C)[C@H]1[C@H](C(=O)C2=CC3=C([C@H](CC[C@]3(CC[C@]12C)C)O)C=O)OC(=O)C	InChI=1S/C22H30O5/c1-12(2)18-20(27-13(3)24)19(26)16-10-15-14(11-23)17(25)6-7-21(15,4)8-9-22(16,18)5/h10-12,17-18,20,25H,6-9H2,1-5H3/t17-,18-,20+,21-,22-/m0/s1	KCPNSIPCHJTGHJ-MYHSIESUSA-N	CC(C)[C@H]1[C@H](C(=O)C2=CC3=C(C=O)[C@H](CC[C@@]3(C)CC[C@@]21C)O)OC(=O)C	InChI=1S/C22H30O5/c1-12(2)18-20(27-13(3)24)19(26)16-10-15-14(11-23)17(25)6-7-21(15,4)8-9-22(16,18)5/h10-12,17-18,20,25H,6-9H2,1-5H3/t17-,18-,20+,21-,22-/m0/s1	KCPNSIPCHJTGHJ-MYHSIESUSA-N
307	CA(1-8)M(1-18)		Antimicrobial peptide	1999	Centro de investigaciones, University of Barcelona, Spain	Inactive	Preclinical		Cell membrane permator; potent against Acinetobacter baumannii, even strains resistant to collistin, quinolone and carbapenems		TRUE	Tested with tobramycin which demonsstrated synergy			https://journals.asm.org/doi/10.1128/aac.50.4.1251-1256.2006		https://journals.asm.org/doi/10.1128/aac.50.4.1251-1256.2006			CC[C@H](C)[C@H](NC(=O)CNC(=O)[C@@H](NC(=O)[C@H](CCCCN)NC(=O)[C@H](CCCCN)NC(=O)[C@H](CC1=CC=CC=C1)NC(=O)[C@H](CC(C)C)NC(=O)[C@H](CCCCN)NC(=O)[C@H](CC2=CNC3=CC=CC=C23)NC(=O)[C@@H](N)CCCCN)[C@@H](C)CC)C(=O)NCC(=O)N[C@@H](C)C(=O)N[C@H](C(=O)N[C@@H](CC(C)C)C(=O)N[C@@H](CCCCN)C(=O)N[C@H](C(=O)N[C@@H](CC(C)C)C(=O)N[C@H](C(=O)N[C@H](C(=O)NCC(=O)N[C@@H](CC(C)C)C(=O)N4CCC[C@H]4C(=O)N[C@@H](C)C(=O)N[C@@H](C…	InChI=1S/C136H232N32O30/c1-25-79(18)109(161-106(174)70-145-129(190)110(80(19)26-2)164-120(181)94(52-37-42-58-141)150-117(178)91(49-34-39-55-138)151-123(184)99(65-86-44-29-28-30-45-86)157-122(183)95(60-72(4)5)156-118(179)92(50-35-40-56-139)152-124(185)100(155-116(177)89(142)47-33-38-54-137)66-87-67-143-90-48-32-31-46-88(87)90)128(189)144-68-104(172)147-82(21)115(176)162-107(77(14)15)131(192)158-96…	DWGNKSGMLMUYLE-LRXDCVMYSA-N	CC[C@H](C)[C@@H](C(=O)NCC(=O)N[C@@H](C)C(=O)N[C@@H](C(C)C)C(=O)N[C@@H](CC(C)C)C(=O)N[C@@H](CCCCN)C(=O)N[C@@H](C(C)C)C(=O)N[C@@H](CC(C)C)C(=O)N[C@@H]([C@@H](C)O)C(=O)N[C@@H]([C@@H](C)O)C(=O)NCC(=O)N[C@@H](CC(C)C)C(=O)N1CCC[C@H]1C(=O)N[C@@H](C)C(=O)N[C@@H](CC(C)C)C(=O)N[C@@H]([C@@H](C)CC)C(=O)N[C@@H](CO)C(=O)O)NC(=O)CNC(=O)[C@H]([C@@H](C)CC)NC(=O)[C@H](CCCCN)NC(=O)[C@H](CCCCN)NC(=O)[C@H](CC2=CC=CC=…	InChI=1S/C136H232N32O30/c1-25-79(18)109(161-106(174)70-145-129(190)110(80(19)26-2)164-120(181)94(52-37-42-58-141)150-117(178)91(49-34-39-55-138)151-123(184)99(65-86-44-29-28-30-45-86)157-122(183)95(60-72(4)5)156-118(179)92(50-35-40-56-139)152-124(185)100(155-116(177)89(142)47-33-38-54-137)66-87-67-143-90-48-32-31-46-88(87)90)128(189)144-68-104(172)147-82(21)115(176)162-107(77(14)15)131(192)158-96…	DWGNKSGMLMUYLE-LRXDCVMYSA-N
308	Lactoferricin B (bovine)		Antimicrobial peptide	1999	Morinaga Milk Industry Company	Inactive	Preclinical		Cell membrane disruptor	TRUE	TRUE								https://pubchem.ncbi.nlm.nih.gov/compound/16132444	CC[C@H](C)[C@@H](C(=O)N[C@@H]([C@@H](C)O)C(=O)N[C@@H](CS)C(=O)N[C@@H](C(C)C)C(=O)N[C@@H](CCCNC(=N)N)C(=O)N[C@@H](CCCNC(=N)N)C(=O)N[C@@H](C)C(=O)N[C@@H](CC1=CC=CC=C1)C(=O)O)NC(=O)[C@H](CO)NC(=O)[C@@H]2CCCN2C(=O)[C@H](C)NC(=O)CNC(=O)[C@H](CC(C)C)NC(=O)[C@H](CCCCN)NC(=O)[C@H](CCCCN)NC(=O)[C@H](CCSC)NC(=O)[C@H](CCCNC(=N)N)NC(=O)[C@H](CC3=CNC4=CC=CC=C43)NC(=O)[C@H](CCC(=O)N)NC(=O)[C@H](CC5=CNC6=CC=CC=…	InChI=1S/C141H226N46O29S3/c1-11-77(6)111(133(212)186-112(80(9)189)134(213)183-106(74-218)130(209)184-110(76(4)5)132(211)176-97(49-32-61-161-141(155)156)120(199)170-93(45-28-57-157-137(147)148)116(195)166-78(7)113(192)180-103(136(215)216)66-82-36-16-13-17-37-82)185-128(207)104(72-188)181-131(210)107-50-33-62-187(107)135(214)79(8)165-109(191)71-164-115(194)100(64-75(2)3)177-121(200)92(44-24-27-56-1…	CSSYQJWUGATIHM-IKGCZBKSSA-N	CC[C@H](C)[C@@H](C(=O)N[C@@H]([C@@H](C)O)C(=O)N[C@@H](CS)C(=O)N[C@@H](C(C)C)C(=O)N[C@@H](CCCNC(=N)N)C(=O)N[C@@H](CCCNC(=N)N)C(=O)N[C@@H](C)C(=O)N[C@@H](CC1=CC=CC=C1)C(=O)O)NC(=O)[C@H](CO)NC(=O)[C@@H]2CCCN2C(=O)[C@H](C)NC(=O)CNC(=O)[C@H](CC(C)C)NC(=O)[C@H](CCCCN)NC(=O)[C@H](CCCCN)NC(=O)[C@H](CCSC)NC(=O)[C@H](CCCNC(=N)N)NC(=O)[C@H](CC3=CNC4=C3C=CC=C4)NC(=O)[C@H](CCC(=O)N)NC(=O)[C@H](CC5=CNC6=C5C=CC…	InChI=1S/C141H226N46O29S3/c1-11-77(6)111(133(212)186-112(80(9)189)134(213)183-106(74-218)130(209)184-110(76(4)5)132(211)176-97(49-32-61-161-141(155)156)120(199)170-93(45-28-57-157-137(147)148)116(195)166-78(7)113(192)180-103(136(215)216)66-82-36-16-13-17-37-82)185-128(207)104(72-188)181-131(210)107-50-33-62-187(107)135(214)79(8)165-109(191)71-164-115(194)100(64-75(2)3)177-121(200)92(44-24-27-56-1…	CSSYQJWUGATIHM-IKGCZBKSSA-N
309	Cecropin P1		Antimicrobial peptide	1998			Preclinical	Doesn't seem that this was taken on by an industrial source- possibly because cecropins are rather toxic systemically (LS)	Cell membrane permeability enhancer	TRUE	TRUE								https://pubchem.ncbi.nlm.nih.gov/compound/16130477	CC[C@H](C)[C@@H](C(=O)N[C@@H](C)C(=O)N[C@@H]([C@@H](C)CC)C(=O)N[C@@H](C)C(=O)N[C@@H]([C@@H](C)CC)C(=O)N[C@@H](CCC(=O)N)C(=O)NCC(=O)NCC(=O)N1CCC[C@H]1C(=O)N[C@@H](CCCNC(=N)N)C(=O)O)NC(=O)CNC(=O)[C@H](CCC(=O)O)NC(=O)[C@H](CO)NC(=O)[C@H]([C@@H](C)CC)NC(=O)[C@H](CCCNC(=N)N)NC(=O)[C@H](CCCCN)NC(=O)[C@H](CCCCN)NC(=O)[C@H](C)NC(=O)[C@H](CO)NC(=O)[C@H](CC(=O)N)NC(=O)[C@H](CCC(=O)O)NC(=O)[C@H](CC(C)C)NC(=…	InChI=1S/C147H253N45O43/c1-18-75(9)113(140(229)167-81(15)120(209)188-114(76(10)19-2)141(230)168-82(16)121(210)189-115(77(11)20-3)142(231)178-94(47-50-106(154)198)123(212)164-66-108(200)163-68-110(202)192-60-36-46-105(192)139(228)179-97(145(234)235)45-35-59-161-147(158)159)187-109(201)67-165-124(213)95(48-51-111(203)204)176-138(227)104(72-196)186-143(232)116(78(12)21-4)190-130(219)93(44-34-58-160-…	PRIVBYDFWSFUFP-RJLJEYQFSA-N	CC[C@H](C)[C@@H](C(=O)N[C@@H](C)C(=O)N[C@@H]([C@@H](C)CC)C(=O)N[C@@H](C)C(=O)N[C@@H]([C@@H](C)CC)C(=O)N[C@@H](CCC(=O)N)C(=O)NCC(=O)NCC(=O)N1CCC[C@H]1C(=O)N[C@@H](CCCNC(=N)N)C(=O)O)NC(=O)CNC(=O)[C@H](CCC(=O)O)NC(=O)[C@H](CO)NC(=O)[C@H]([C@@H](C)CC)NC(=O)[C@H](CCCNC(=N)N)NC(=O)[C@H](CCCCN)NC(=O)[C@H](CCCCN)NC(=O)[C@H](C)NC(=O)[C@H](CO)NC(=O)[C@H](CC(=O)N)NC(=O)[C@H](CCC(=O)O)NC(=O)[C@H](CC(C)C)NC(=…	InChI=1S/C147H253N45O43/c1-18-75(9)113(140(229)167-81(15)120(209)188-114(76(10)19-2)141(230)168-82(16)121(210)189-115(77(11)20-3)142(231)178-94(47-50-106(154)198)123(212)164-66-108(200)163-68-110(202)192-60-36-46-105(192)139(228)179-97(145(234)235)45-35-59-161-147(158)159)187-109(201)67-165-124(213)95(48-51-111(203)204)176-138(227)104(72-196)186-143(232)116(78(12)21-4)190-130(219)93(44-34-58-160-…	PRIVBYDFWSFUFP-RJLJEYQFSA-N
310	LY264826 (A82846B)		Glycopeptide	1995	Eli Lilly and Co., USA	Inactive	Preclinical	Oritavancin was derived from LY264826 along with this compound, oritavancin went into clinical trials and is now marketed.	Demonstrated lower MICs than vancomycin against tested strains of Staphylococcus aureus and Enterococci		TRUE			natural compound					https://pubchem.ncbi.nlm.nih.gov/compound/164062	C[C@H]1[C@@H]([C@@](C[C@@H](O1)O[C@H]2[C@@H](O[C@@H]([C@H](C2O)O)CO)OC3=C4C=C5C=C3OC6=C(C=C(C=C6)[C@H]([C@H]7C(=O)N[C@@H](C8=C(C(=CC(=C8)O)O)C9=C(C=CC(=C9)[C@H](C(=O)N7)NC(=O)[C@@H]5NC(=O)[C@@H](NC(=O)[C@@H]([C@@H](C%10=CC(=C(O4)C=C%10)Cl)O)NC(=O)[C@@H](CC(C)C)NC)CC(=O)N)O)C(=O)O)O[C@H]%11C[C@]([C@H]([C@@H](O%11)C)O)(C)N)Cl)(C)N)O	InChI=1S/C73H88Cl2N10O26/c1-26(2)14-38(79-7)64(96)84-54-56(91)30-9-12-42(36(74)16-30)106-44-18-32-19-45(60(44)111-71-61(58(93)57(92)46(25-86)108-71)110-49-24-73(6,78)63(95)28(4)105-49)107-43-13-10-31(17-37(43)75)59(109-48-23-72(5,77)62(94)27(3)104-48)55-69(101)83-53(70(102)103)35-20-33(87)21-41(89)50(35)34-15-29(8-11-40(34)88)51(66(98)85-55)82-67(99)52(32)81-65(97)39(22-47(76)90)80-68(54)100/h8-1…	XJHXLMVKYIVZTE-FIUQLALASA-N	CC(C)C[C@H](C(=O)N[C@@H]1[C@@H](C2=CC=C(C(=C2)Cl)OC3=CC4=CC(=C3O[C@H]5[C@@H](C([C@@H]([C@@H](CO)O5)O)O)O[C@H]6C[C@@](C)([C@H]([C@H](C)O6)O)N)OC7=CC=C(C=C7Cl)[C@H]([C@H]8C(=O)N[C@@H](C9=CC(=CC(=C9C%10=CC(=CC=C%10O)[C@H](C(=O)N8)NC(=O)[C@@H]4NC(=O)[C@H](CC(=O)N)NC1=O)O)O)C(=O)O)O[C@H]%11C[C@@](C)([C@H]([C@H](C)O%11)O)N)O)NC	InChI=1S/C73H88Cl2N10O26/c1-26(2)14-38(79-7)64(96)84-54-56(91)30-9-12-42(36(74)16-30)106-44-18-32-19-45(60(44)111-71-61(58(93)57(92)46(25-86)108-71)110-49-24-73(6,78)63(95)28(4)105-49)107-43-13-10-31(17-37(43)75)59(109-48-23-72(5,77)62(94)27(3)104-48)55-69(101)83-53(70(102)103)35-20-33(87)21-41(89)50(35)34-15-29(8-11-40(34)88)51(66(98)85-55)82-67(99)52(32)81-65(97)39(22-47(76)90)80-68(54)100/h8-1…	XJHXLMVKYIVZTE-FIUQLALASA-N
311	LY307599		Glycopeptide	1997	Eli Lilly and Co., USA	Inactive	Preclinical	Oritavancin was derived from this natural product and went into clinical trials and is now marketed.	Demonstrated lower MICs than vancomycin against tested strains of Staphylococcus aureus and Enterococci		TRUE								https://pubchem.ncbi.nlm.nih.gov/compound/16161640	C[C@H]1[C@H]([C@@](C[C@@H](O1)O[C@@H]2[C@H]([C@H]([C@H](O[C@H]2OC3=C4C=C5C=C3OC6C=C=C(C=C6Cl)[C@H]([C@H]7C(=O)N[C@@H](C8=C(C(=CC(=C8)O)O)C9=C(C=CC(=C9)[C@H](C(=O)N7)NC(=O)[C@@H]5NC(=O)[C@@H](NC(=O)[C@@H]([C@@H](C%10=CC(=C(O4)C=C%10)Cl)O)NC(=O)[C@@H](CC(C)C)NC)CC(=O)N)O)C(=O)O)OC%11C[C@@]([C@H]([C@@H](O%11)C)O)(C)N)CO)O)O)(C)NCC%12=CC=C(C=C%12)C%13=CC=CC=C%13)O	InChI=1S/C86H98Cl2N10O26/c1-36(2)23-51(91-7)77(109)97-67-69(104)43-18-21-55(49(87)25-43)119-57-27-45-28-58(73(57)124-84-74(71(106)70(105)59(35-99)121-84)123-62-33-86(6,76(108)38(4)118-62)92-34-39-13-15-41(16-14-39)40-11-9-8-10-12-40)120-56-22-19-44(26-50(56)88)72(122-61-32-85(5,90)75(107)37(3)117-61)68-82(114)96-66(83(115)116)48-29-46(100)30-54(102)63(48)47-24-42(17-20-53(47)101)64(79(111)98-68)9…	PRDRUCWWULHLHW-CDRXTGLCSA-N	CC(C)C[C@H](C(=O)N[C@@H]1[C@@H](C2=CC=C(C(=C2)Cl)OC3=CC4=CC(=C3O[C@H]5[C@@H]([C@H]([C@H]([C@@H](CO)O5)O)O)O[C@H]6C[C@@](C)([C@@H]([C@H](C)O6)O)NCC7=CC=C(C=C7)C8=CC=CC=C8)OC9C=C=C(C=C9Cl)[C@H]([C@H]%10C(=O)N[C@@H](C%11=CC(=CC(=C%11C%12=CC(=CC=C%12O)[C@H](C(=O)N%10)NC(=O)[C@@H]4NC(=O)[C@H](CC(=O)N)NC1=O)O)O)C(=O)O)OC%13C[C@](C)([C@H]([C@H](C)O%13)O)N)O)NC	InChI=1S/C86H98Cl2N10O26/c1-36(2)23-51(91-7)77(109)97-67-69(104)43-18-21-55(49(87)25-43)119-57-27-45-28-58(73(57)124-84-74(71(106)70(105)59(35-99)121-84)123-62-33-86(6,76(108)38(4)118-62)92-34-39-13-15-41(16-14-39)40-11-9-8-10-12-40)120-56-22-19-44(26-50(56)88)72(122-61-32-85(5,90)75(107)37(3)117-61)68-82(114)96-66(83(115)116)48-29-46(100)30-54(102)63(48)47-24-42(17-20-53(47)101)64(79(111)98-68)9…	PRDRUCWWULHLHW-CDRXTGLCSA-N
312	PGE-956 7567		Cell-wall synthesis inhibitor (biarylamide)	1999	Procter and Gamble Pharmaceuticals, Ireland	Inactive	Preclinical	Failed in protecting septicemia model in mice which is thought to be an issue with bioavailability and unfavourable PK (1)		TRUE				1. Beirman JC, Emig JE, Malllalieu NL, et al. In vivo antibacterial activity and pharmokinetics for a series of biarylamide compounds. 39th-ICAAC 1999;331. 2. Hershberger PM, Shrum GP, Wilson LJ, et al. Synthesis and biological properties of biarylamide antibacterial agents . 39th-ICAAC 1999;331.	https://academic.oup.com/cid/article/31/6/1423/368963		https://academic.oup.com/cid/article/31/6/1423/368963
313	BP-102		Beta-lactam (cephalosporin, carbacephem)	2005	Blanca Pharmaceuticals; NAEJA Pharmaceutical; SRI International; Ulysses Pharmaceuticals	Inactive	Preclinical		Demonstrated bacteriocidal effects on both MSSA and MRSA	TRUE		The addition of tazobactam improved Gram negative activity
314	CP-5068		Beta-lactam (carbapenem)	2000	Meiji Seika Kaisha (Meiji Seika Pharma., Japan)	Inactive	Preclinical		Cell wall inhibitors; effective against MRSA, PRSP and severe pneumococcal infections	TRUE			Y						https://pubchem.ncbi.nlm.nih.gov/compound/9803074	C[C@@H]1[C@@H]2[C@H](C(=O)N2C(=C1C3=CN4C=[N+](C(=C4S3)SC)CC(=O)N)C(=O)[O-])[C@@H](C)O	InChI=1S/C18H20N4O5S2/c1-7-11(14(18(26)27)22-13(7)12(8(2)23)15(22)25)9-4-20-6-21(5-10(19)24)16(28-3)17(20)29-9/h4,6-8,12-13,23H,5H2,1-3H3,(H2-,19,24,26,27)/t7-,8+,12+,13+/m0/s1	VSVRJBUXAZABAX-XDPNNTCOSA-N	C[C@H]1C(=C(C(=O)[O-])N2[C@H]1[C@@H]([C@@H](C)O)C2=O)C3=CN4C=[N+](CC(=O)N)C(=C4S3)SC	InChI=1S/C18H20N4O5S2/c1-7-11(14(18(26)27)22-13(7)12(8(2)23)15(22)25)9-4-20-6-21(5-10(19)24)16(28-3)17(20)29-9/h4,6-8,12-13,23H,5H2,1-3H3,(H2-,19,24,26,27)/t7-,8+,12+,13+/m0/s1	VSVRJBUXAZABAX-XDPNNTCOSA-N
315	ME1036 (CP5609)		Beta-lactam (carbapenem)	2003	Meiji Seika Kaisha (Meiji Seika Pharma., Japan); licensed to Cerexa (Actavis, Ireland)	Inactive	Preclinical	Meiji Seika Kaisha have discontinued research of this but rights were licensed to Cerexa who was later taken over by Forest Laboratories, LLC. In 2006 and subsequently in 2014 by Actavis. It is unclear whether this is still active	Cell wall inhibitor; highly potent against Haemophillus infections and MRSA	TRUE	TRUE								https://pubchem.ncbi.nlm.nih.gov/substance/134222972	null	null	null	null	null	null
316	P-91022		Beta-lactam (carbapenem)	2004	Korea Inst. Of Sci and Technology; Yonsei Univ. Coll. Of Med; Konkuk Univ. Coll. Of Vet. Med., Korea	Inactive	Preclinical		Cell wall inhibitor; demonstrated potent activity against respiratory tract infections, Streptococcus pneumoniae and Klebsiella pneumoniae.	TRUE	TRUE
317	P-21028		Beta-lactam (carbapenem)	2004	Korea Inst. Of Sci and Technology; Yonsei Univ. Coll. Of Med; Konkuk Univ. Coll. Of Vet. Med., Korea	Inactive	Preclinical			TRUE	TRUE
318	Research Programme-2-(Thiazol-2ylthio)-1Î²-Methylcarbapenem: SM-197436		Beta-lactam (carbapenem)	2001	Roche, Switzerland; Sumitomo Pharmaceuticals (Dainippon Sumitomo Pharmaceuticals, Japan)	Inactive	Preclinical		Cell wall inhibitor; Good activity against drug resistant infections including MRS and VRE	TRUE					https://journals.asm.org/doi/10.1128/aac.47.8.2471-2480.2003				https://pubchem.ncbi.nlm.nih.gov/substance/273348421	null	null	null	null	null	null
319	Research Programme-2-(Thiazol-2ylthio)-1Î²-Methylcarbapenem: SM-232721		Beta-lactam (carbapenem)	2001	Roche, Switzerland; Sumitomo Pharmaceuticals (Dainippon Sumitomo Pharmaceuticals, Japan)	Inactive	Preclinical		Cell wall inhibitor; Good activity against drug resistant infections including MRS and VRE	TRUE					https://journals.asm.org/doi/10.1128/aac.47.8.2471-2480.2003				https://pubchem.ncbi.nlm.nih.gov/substance/273348421	null	null	null	null	null	null
320	Research Programme-2-(Thiazol-2ylthio)-1Î²-Methylcarbapenem: SM-232724		Beta-lactam (carbapenem)	2001	Roche, Switzerland; Sumitomo Pharmaceuticals (Dainippon Sumitomo Pharmaceuticals, Japan)	Inactive	Preclinical		Cell wall inhibitor; Good activity against drug resistant infections including MRS and VRE	TRUE					https://journals.asm.org/doi/10.1128/aac.47.8.2471-2480.2003				https://pubchem.ncbi.nlm.nih.gov/compound/11037227	C[C@@H]1CC(=CCN1)C2=CSC(=N2)SC3=C(N4[C@H]([C@H]3C)[C@H](C4=O)[C@@H](C)O)C(=O)O	InChI=1S/C19H23N3O4S2/c1-8-6-11(4-5-20-8)12-7-27-19(21-12)28-16-9(2)14-13(10(3)23)17(24)22(14)15(16)18(25)26/h4,7-10,13-14,20,23H,5-6H2,1-3H3,(H,25,26)/t8-,9-,10-,13-,14-/m1/s1	CYZBHVGPRYZKQN-DRDKAZGBSA-N	C[C@@H]1CC(=CCN1)C2=CSC(=N2)SC3=C(C(=O)O)N4[C@H]([C@H]3C)[C@@H]([C@@H](C)O)C4=O	InChI=1S/C19H23N3O4S2/c1-8-6-11(4-5-20-8)12-7-27-19(21-12)28-16-9(2)14-13(10(3)23)17(24)22(14)15(16)18(25)26/h4,7-10,13-14,20,23H,5-6H2,1-3H3,(H,25,26)/t8-,9-,10-,13-,14-/m1/s1	CYZBHVGPRYZKQN-DRDKAZGBSA-N
321	Tomopenem	CS-023 | RO4908463 | R-115685	Beta-lactam (carbapenem)	2000	Daiichi Sankyo Pharmaceutical; Hoffman-La Roche, Switzerland	Inactive	Phase 2	Discontinued for unknown reasons (LS)	Binds to bacterial penicillin-binding proteins (PBP) and interferes with bacterial cell wall integrity and synthesis. Carbapenems bind to all PBPs, with PBP2 and PBP4 as the highest-affinity targets. Carbapenems have a very broad spectrum incl. non-fermenters and are not hydrolysed by most beta-lactamases with exception of carbapenemases.	TRUE	TRUE					10869	https://academic.oup.com/jac/article/54/2/557/767405?login=false | https://www.jstage.jst.go.jp/article/dmpk/22/1/22_1_41/_article		https://pubchem.ncbi.nlm.nih.gov/compound/9809656	C[C@@H]1[C@@H]2[C@H](C(=O)N2C(=C1S[C@H]3C[C@H](N(C3)C)C(=O)N4CC[C@@H](C4)NC(=O)CN=C(N)N)C(=O)O)[C@@H](C)O	InChI=1S/C23H35N7O6S/c1-10-17-16(11(2)31)21(34)30(17)18(22(35)36)19(10)37-13-6-14(28(3)9-13)20(33)29-5-4-12(8-29)27-15(32)7-26-23(24)25/h10-14,16-17,31H,4-9H2,1-3H3,(H,27,32)(H,35,36)(H4,24,25,26)/t10-,11-,12+,13+,14+,16-,17-/m1/s1	KEDAXBWZURNCHS-GPODMPQUSA-N	C[C@@H]1[C@@H]2[C@@H]([C@@H](C)O)C(=O)N2C(=C1S[C@H]3C[C@@H](C(=O)N4CC[C@@H](C4)NC(=O)CN=C(N)N)N(C)C3)C(=O)O	InChI=1S/C23H35N7O6S/c1-10-17-16(11(2)31)21(34)30(17)18(22(35)36)19(10)37-13-6-14(28(3)9-13)20(33)29-5-4-12(8-29)27-15(32)7-26-23(24)25/h10-14,16-17,31H,4-9H2,1-3H3,(H,27,32)(H,35,36)(H4,24,25,26)/t10-,11-,12+,13+,14+,16-,17-/m1/s1	KEDAXBWZURNCHS-GPODMPQUSA-N
322	BMS-195059		Beta-lactam (cephalosporin)	2000	Bristol-Myers Squibb	Inactive			Active against resistant Gram positive bacteria such as MRSA	TRUE				C-3 pyridiniumthiomethyl
323	BMS-217441		Beta-lactam (cephalosporin)	2000	Bristol-Myers Squibb	Inactive			Active against resistant Gram positive bacteria such as MRSA with low murine acute toxicity	TRUE				Cepahlosporin (C-7 acidic)
324	BC-2901		Beta-lactam (cephalosporin)	2005	Sandoz GmbH, Austria	Inactive	Preclinical		Cell wall inhibitor; activity against MRSA in mouse sepsis model	TRUE	TRUE
325	BMS-247243		Beta-lactam (cephalosporin)	2000	Bristol-Myers Squibb, UK	Inactive	Preclinical		Cell wall inhibitors; active against resistant Gram positive bacteria such as MRSA	TRUE									https://pubchem.ncbi.nlm.nih.gov/compound/9811231	CC1=CC(=CC(=[N+]1CCC[N+]2(CCOCC2)C)C)SCC3=C(N4[C@@H]([C@@H](C4=O)NC(=O)CSC5=C(C=C(C(=C5)Cl)/C=C/C(=O)NCC(=O)[O-])Cl)SC3)C(=O)[O-]	InChI=1S/C36H41Cl2N5O8S3/c1-21-13-25(14-22(2)41(21)7-4-8-43(3)9-11-51-12-10-43)52-18-24-19-54-35-32(34(48)42(35)33(24)36(49)50)40-30(45)20-53-28-16-26(37)23(15-27(28)38)5-6-29(44)39-17-31(46)47/h5-6,13-16,32,35H,4,7-12,17-20H2,1-3H3,(H2-2,39,40,44,45,46,47,49,50)/b6-5+/t32-,35-/m1/s1	MOYDKLWHWUTKTI-LDCQLTLFSA-N	CC1=[N+](CCC[N+]2(C)CCOCC2)C(=CC(=C1)SCC3=C(C(=O)[O-])N4C(=O)[C@H]([C@H]4SC3)NC(=O)CSC5=CC(=C(/C=C/C(=O)NCC(=O)[O-])C=C5Cl)Cl)C	InChI=1S/C36H41Cl2N5O8S3/c1-21-13-25(14-22(2)41(21)7-4-8-43(3)9-11-51-12-10-43)52-18-24-19-54-35-32(34(48)42(35)33(24)36(49)50)40-30(45)20-53-28-16-26(37)23(15-27(28)38)5-6-29(44)39-17-31(46)47/h5-6,13-16,32,35H,4,7-12,17-20H2,1-3H3,(H2-2,39,40,44,45,46,47,49,50)/b6-5+/t32-,35-/m1/s1	MOYDKLWHWUTKTI-LDCQLTLFSA-N
326	BMS-28232		Beta-lactam (cephalosporin)	1987	Bristol Myers Research Institute, Ltd., Japan	Inactive	Preclinical	Prodrug of this (BMY 28271) was generated so with better absorption from intestinal mucosa so this may have very low absorption, additionally it is hydrolysed by new Î²-lactamases	This is not hydrolysed by TEM-1 but is hydrolysed by new TEM and SHV enzymes	TRUE	TRUE						https://books.google.co.uk/books?id=GgPoCAAAQBAJ&pg=PA308&lpg=PA308&dq=LY173013&source=bl&ots=spuNwNoFKJ&sig=jTjiVJirHIj6GLgqaVt76y91ThA&hl=en&sa=X&ei=4ct2Vc6bLMOBU_e3gHA&ved=0CDcQ6AEwBg#v=onepage&q=LY173013&f=false [Accessed 8 July. 2015].
327	BO-1341		Beta-lactam (cephalosporin)	1987	Banyu Pharmaceutical Co. Ltd., (Merck & Co, USA)	Inactive	Preclinical	Possibly due to resistance development/discovery in Pseudamonas sp..(1)	Antipseudamonal activity	TRUE	TRUE				https://watermark.silverchair.com/29-3-287.pdf?token=AQECAHi208BE49Ooan9kkhW_Ercy7Dm3ZL_9Cf3qfKAc485ysgAAA2EwggNdBgkqhkiG9w0BBwagggNOMIIDSgIBADCCA0MGCSqGSIb3DQEHATAeBglghkgBZQMEAS4wEQQMl624hxLzO004BMaFAgEQgIIDFBYK2iroSUyGRj1BmfM0WPa4j6-x7hOwPP4lS8GmY2MvZYT6a4Is3jKdmgMGLvUdPTgQbitgt0ACMf8eGqFDsA7DzewwjrVjdYWdx7oQXuxANU94tmqVgLO-iU1LnI9iVumanl5xRZBvX7XP-vi9hSlNvZ2h0V1ZHneCUqEd-q3T-6MN5qxiKjh5cVNNou…		https://academic.oup.com/jac/article-abstract/29/3/287/658193/Resistance-to-a-new-catecholic-cepbem-BO-1341-in?redirectedFrom=fulltext | http://www.ncbi.nlm.nih.gov/pubmed/1592698		https://pubchem.ncbi.nlm.nih.gov/compound/9577438	CC(C)(C(=O)O)O/N=C(\C1=CSC(=N1)N)/C(=O)N[C@H]2[C@@H]3N(C2=O)C(=C(CS3)C[N+]4=CC5=CC(=C(C=C5C=C4)O)O)C(=O)[O-]	InChI=1S/C26H24N6O9S2/c1-26(2,24(39)40)41-30-17(14-10-43-25(27)28-14)20(35)29-18-21(36)32-19(23(37)38)13(9-42-22(18)32)8-31-4-3-11-5-15(33)16(34)6-12(11)7-31/h3-7,10,18,22H,8-9H2,1-2H3,(H6,27,28,29,34,35,37,38,39,40)/b30-17+/t18-,22-/m1/s1	XMOLQYFYIRKUAY-PLEZTBHSSA-N	CC(C)(C(=O)O)O/N=C(\C1=CSC(=N1)N)/C(=O)N[C@@H]2C(=O)N3C(=C(C[N+]4=CC=C5C=C(C(=CC5=C4)O)O)CS[C@H]23)C(=O)[O-]	InChI=1S/C26H24N6O9S2/c1-26(2,24(39)40)41-30-17(14-10-43-25(27)28-14)20(35)29-18-21(36)32-19(23(37)38)13(9-42-22(18)32)8-31-4-3-11-5-15(33)16(34)6-12(11)7-31/h3-7,10,18,22H,8-9H2,1-2H3,(H6,27,28,29,34,35,37,38,39,40)/b30-17+/t18-,22-/m1/s1	XMOLQYFYIRKUAY-PLEZTBHSSA-N
329	CP6162		Beta-lactam (cephalosporin)	1989	Meiji Seika Kaisha (Meiji Seika Pharma., Japan)	Inactive	Preclinical	Catechol-containing compounds: MIC50s Â« 0.008-0.39 Î¼g/mL against P. aeruginosa are superior to that of ceftazidime. These catecholic ,B-lactams were expected to show superior therapeutic responses against pseudomonal infections in humans, but they were discontinued due to side effects or unfavourable pharmokinetics in phase I/ II studies (2)			TRUE				https://www.jstage.jst.go.jp/article/antibiotics1968/43/11/43_11_1450/_article		http://www.ncbi.nlm.nih.gov/pubmed/2050596 | http://www.sciencedirect.com/science/article/pii/S1341321X96714629		https://pubchem.ncbi.nlm.nih.gov/compound/9576895	CC(C)(C(=O)O)O/N=C(\C1=CSC(=N1)N)/C(=O)N[C@H]2[C@@H]3N(C2=O)C(=C(CS3)/C=C\C4=CC(=O)C(=CN4O)O)C(=O)O	InChI=1S/C23H22N6O10S2/c1-23(2,21(36)37)39-27-14(11-8-41-22(24)25-11)17(32)26-15-18(33)29-16(20(34)35)9(7-40-19(15)29)3-4-10-5-12(30)13(31)6-28(10)38/h3-6,8,15,19,31,38H,7H2,1-2H3,(H2,24,25)(H,26,32)(H,34,35)(H,36,37)/b4-3-,27-14+/t15-,19-/m1/s1	HLYONTDPYATMDZ-KJPPKZQDSA-N	CC(C)(C(=O)O)O/N=C(\C1=CSC(=N1)N)/C(=O)N[C@@H]2C(=O)N3C(=C(/C=C\C4=CC(=O)C(=CN4O)O)CS[C@H]23)C(=O)O	InChI=1S/C23H22N6O10S2/c1-23(2,21(36)37)39-27-14(11-8-41-22(24)25-11)17(32)26-15-18(33)29-16(20(34)35)9(7-40-19(15)29)3-4-10-5-12(30)13(31)6-28(10)38/h3-6,8,15,19,31,38H,7H2,1-2H3,(H2,24,25)(H,26,32)(H,34,35)(H,36,37)/b4-3-,27-14+/t15-,19-/m1/s1	HLYONTDPYATMDZ-KJPPKZQDSA-N
330	L-658,310 (BO1236)		Beta-lactam (cephalosporin)	1987	Banyu Pharmaceutical Co. Ltd., (Merck & Co, USA)	Inactive	Preclinical	Less active than tested antibiotics: aztreonam, ceftazidime and pipercillin	Antipseudamonal activity greater than ceftazidime and aztreonam	TRUE	TRUE				https://journals.asm.org/doi/epdf/10.1128/aac.31.7.1100		https://journals.asm.org/doi/epdf/10.1128/aac.31.7.1100 | https://www.jstage.jst.go.jp/article/antibiotics1968/42/5/42_5_815/_pdf		https://pubchem.ncbi.nlm.nih.gov/compound/9577032	CC(C)(C(=O)O)O/N=C(\C1=CSC(=N1)N)/C(=O)N[C@@H]2[C@H]3N(C2=O)C(=C(CS3)C[N+]4(CC5=CC(=C(C=C5C4)O)O)C)C(=O)[O-]	InChI=1S/C26H28N6O9S2/c1-26(2,24(39)40)41-30-17(14-10-43-25(27)28-14)20(35)29-18-21(36)31-19(23(37)38)13(9-42-22(18)31)8-32(3)6-11-4-15(33)16(34)5-12(11)7-32/h4-5,10,18,22H,6-9H2,1-3H3,(H6-,27,28,29,30,33,34,35,37,38,39,40)/t18-,22-/m0/s1	QDBUMQXESHMJDI-AVRDEDQJSA-N	CC(C)(C(=O)O)O/N=C(\C1=CSC(=N1)N)/C(=O)N[C@H]2C(=O)N3C(=C(C[N+]4(C)CC5=C(C=C(C(=C5)O)O)C4)CS[C@@H]23)C(=O)[O-]	InChI=1S/C26H28N6O9S2/c1-26(2,24(39)40)41-30-17(14-10-43-25(27)28-14)20(35)29-18-21(36)31-19(23(37)38)13(9-42-22(18)31)8-32(3)6-11-4-15(33)16(34)5-12(11)7-32/h4-5,10,18,22H,6-9H2,1-3H3,(H6-,27,28,29,30,33,34,35,37,38,39,40)/t18-,22-/m0/s1	QDBUMQXESHMJDI-AVRDEDQJSA-N
331	LB 11058		Beta-lactam (cephalosporin)	2002	LG Life Sciences, South Korea	Inactive	Preclinical		Demonstrated potent activity against H. influenzae, Sreptococcus pneumoniae and the causers of community acquired tract infections	TRUE				Cho Y, Kim M, Lee CS, Youn H. The in vitro activity of LB11058, a new parenteral Cephalosporin with activity against multiresistant Gram-positive bacteria. 42nd-ICAAC 2002;173			https://www.ncbi.nlm.nih.gov/pmc/articles/PMC310188/pdf/0534.pdf		https://pubchem.ncbi.nlm.nih.gov/compound/9872839	C1C(=C(N2[C@H](S1)[C@@H](C2=O)NC(=O)/C(=N\O)/C3=C(SC(=N3)N)Cl)C(=O)O)/C=C/SC4=CC(=O)NC(=N4)N	InChI=1S/C18H15ClN8O6S3/c19-12-8(25-18(21)36-12)9(26-33)13(29)24-10-14(30)27-11(16(31)32)5(4-35-15(10)27)1-2-34-7-3-6(28)22-17(20)23-7/h1-3,10,15,33H,4H2,(H2,21,25)(H,24,29)(H,31,32)(H3,20,22,23,28)/b2-1+,26-9-/t10-,15-/m1/s1	POXQRKGEFBKVOI-OKDNWOHVSA-N	C(=C\SC1=CC(=O)NC(=N1)N)/C2=C(C(=O)O)N3C(=O)[C@H]([C@H]3SC2)NC(=O)/C(=N\O)/C4=C(Cl)SC(=N4)N	InChI=1S/C18H15ClN8O6S3/c19-12-8(25-18(21)36-12)9(26-33)13(29)24-10-14(30)27-11(16(31)32)5(4-35-15(10)27)1-2-34-7-3-6(28)22-17(20)23-7/h1-3,10,15,33H,4H2,(H2,21,25)(H,24,29)(H,31,32)(H3,20,22,23,28)/b2-1+,26-9-/t10-,15-/m1/s1	POXQRKGEFBKVOI-OKDNWOHVSA-N
332	LY193239 (methyl-sulfanato at C-3 version of LY173013)		Beta-lactam (cephalosporin)	1987	Eli Lilly, USA	Inactive	Preclinical		This is one of a series of compounds derived from LY173013 to improve activity. Compared to the parent, this has much higher activity and was found to have higher binding affinity to PBPs (penicillin binding proteins)		TRUE						https://books.google.co.uk/books?id=GgPoCAAAQBAJ&pg=PA308&lpg=PA308&dq=LY173013&source=bl&ots=spuNwNoFKJ&sig=jTjiVJirHIj6GLgqaVt76y91ThA&hl=en&sa=X&ei=4ct2Vc6bLMOBU_e3gHA&ved=0CDcQ6AEwBg#v=onepage&q=LY173013&f=false [Accessed 8 July. 2015]. | http://www.tdrtargets.org/drugs/view/?mol_id=46707		https://pubchem.ncbi.nlm.nih.gov/compound/5487283	CO/N=C(\C1=CSC(=N1)N)/C(=O)NC2CN3CC(=C(N3C2=O)C(=O)O)S(=O)(=O)C	InChI=1S/C14H16N6O7S2/c1-27-18-9(7-5-28-14(15)17-7)11(21)16-6-3-19-4-8(29(2,25)26)10(13(23)24)20(19)12(6)22/h5-6H,3-4H2,1-2H3,(H2,15,17)(H,16,21)(H,23,24)/b18-9+	CGUNYCVXHNPSJD-GIJQJNRQSA-N	CO/N=C(\C1=CSC(=N1)N)/C(=O)NC2CN3CC(=C(C(=O)O)N3C2=O)S(=O)(=O)C	InChI=1S/C14H16N6O7S2/c1-27-18-9(7-5-28-14(15)17-7)11(21)16-6-3-19-4-8(29(2,25)26)10(13(23)24)20(19)12(6)22/h5-6H,3-4H2,1-2H3,(H2,15,17)(H,16,21)(H,23,24)/b18-9+	CGUNYCVXHNPSJD-GIJQJNRQSA-N
333	ME1220		Beta-lactam (cephalosporin)	1986	Meiji Seika Kaisha (Meiji Seika Pharma., Japan)	Inactive	Preclinical	In rats, activity was lower than ME1221 (1)	Similar activity as cefpirome and ceftazidime against E. coli, S. pyogenes, Klebsiella, pneumoniae and Proteus vulgaris (1)	TRUE	TRUE				https://www.sciencedirect.com/science/article/pii/S1198743X14642476#cesec40		http://www.ncbi.nlm.nih.gov/pubmed/1794294		https://pubchem.ncbi.nlm.nih.gov/compound/9576863	CCO/N=C(\C1=CSC(=N1)N)/C(=O)N[C@@H]2[C@H]3N(C2=O)C(=C(CS3)CSC4=CC=[N+](C=C4)CC(=O)[O-])C(=O)O	InChI=1S/C22H22N6O7S3/c1-2-35-26-15(13-10-38-22(23)24-13)18(31)25-16-19(32)28-17(21(33)34)11(9-37-20(16)28)8-36-12-3-5-27(6-4-12)7-14(29)30/h3-6,10,16,20H,2,7-9H2,1H3,(H4-,23,24,25,29,30,31,33,34)/b26-15+/t16-,20-/m0/s1	KVOGDGBIJZGUHF-ZIHJSPIMSA-N	CCO/N=C(\C1=CSC(=N1)N)/C(=O)N[C@H]2C(=O)N3C(=C(CSC4=CC=[N+](C=C4)CC(=O)[O-])CS[C@@H]23)C(=O)O	InChI=1S/C22H22N6O7S3/c1-2-35-26-15(13-10-38-22(23)24-13)18(31)25-16-19(32)28-17(21(33)34)11(9-37-20(16)28)8-36-12-3-5-27(6-4-12)7-14(29)30/h3-6,10,16,20H,2,7-9H2,1H3,(H4-,23,24,25,29,30,31,33,34)/b26-15+/t16-,20-/m0/s1	KVOGDGBIJZGUHF-ZIHJSPIMSA-N
334	ME1221		Beta-lactam (cephalosporin)	1986	Meiji Seika Kaisha (Meiji Seika Pharma., Japan)	Inactive	Preclinical	It's activity was equal or less than cefpirome and ceftazidime (1)	Similar activity as cefpirome and ceftazidime against E. coli, S. pyogenes, Klebsiella, pneumoniae and Proteus vulgaris (1)	TRUE	TRUE				https://www.sciencedirect.com/science/article/pii/S1198743X14642476#cesec40		http://www.ncbi.nlm.nih.gov/pubmed/1794294		https://pubchem.ncbi.nlm.nih.gov/compound/9576839	C[N+]1=C2CCCC2=C(C=C1)SCC3=C(N4[C@@H]([C@@H](C4=O)NC(=O)/C(=N/OCC(=O)O)/C5=CSC(=N5)N)SC3)C(=O)[O-]	InChI=1S/C24H24N6O7S3/c1-29-6-5-15(12-3-2-4-14(12)29)38-8-11-9-39-22-18(21(34)30(22)19(11)23(35)36)27-20(33)17(28-37-7-16(31)32)13-10-40-24(25)26-13/h5-6,10,18,22H,2-4,7-9H2,1H3,(H4-,25,26,27,31,32,33,35,36)/b28-17+/t18-,22-/m1/s1	KAYODKQGOPMBKS-WEQDFQRJSA-N	C[N+]1=CC=C(C2=C1CCC2)SCC3=C(C(=O)[O-])N4C(=O)[C@H]([C@H]4SC3)NC(=O)/C(=N/OCC(=O)O)/C5=CSC(=N5)N	InChI=1S/C24H24N6O7S3/c1-29-6-5-15(12-3-2-4-14(12)29)38-8-11-9-39-22-18(21(34)30(22)19(11)23(35)36)27-20(33)17(28-37-7-16(31)32)13-10-40-24(25)26-13/h5-6,10,18,22H,2-4,7-9H2,1H3,(H4-,25,26,27,31,32,33,35,36)/b28-17+/t18-,22-/m1/s1	KAYODKQGOPMBKS-WEQDFQRJSA-N
335	NB2001		Beta-lactam (cephalosporin)	2001	New Biotics (Kiadis Pharmaceuticals, Netherlands)	Inactive	Preclinical	NewBiotics was acquired by Celmed Biosciences in 2004 which was then acquired by Kiadis Pharma.	Cell wall inihibitor which is active against MRSA. It is thought to resist the Î²-lactamases through ECTA (enzyme catalysed therapeutic activation)	TRUE	TRUE				https://journals.asm.org/doi/10.1128/aac.46.5.1262-1268.2002		https://journals.asm.org/doi/10.1128/aac.46.5.1262-1268.2002			ClC=1C=C(Cl)C=CC1OC2=CC=C(Cl)C=C2OCC3=C(C(O)=O)C4C(SC3)[C@@H](C4=O)NC(CC5=CC=CS5)=O	InChI=1S/C27H20Cl3NO6S2/c28-14-3-5-18(17(30)8-14)37-19-6-4-15(29)9-20(19)36-11-13-12-39-26-23(22(13)27(34)35)25(33)24(26)31-21(32)10-16-2-1-7-38-16/h1-9,23-24,26H,10-12H2,(H,31,32)(H,34,35)/t23?,24-,26?/m1/s1	AFZSZPYKFLGVPE-MYIFBMMKSA-N	C1=CSC(=C1)CC(=O)N[C@@H]2C(=O)C3C(=C(COC4=CC(=CC=C4OC5=CC=C(C=C5Cl)Cl)Cl)CSC32)C(=O)O	InChI=1S/C27H20Cl3NO6S2/c28-14-3-5-18(17(30)8-14)37-19-6-4-15(29)9-20(19)36-11-13-12-39-26-23(22(13)27(34)35)25(33)24(26)31-21(32)10-16-2-1-7-38-16/h1-9,23-24,26H,10-12H2,(H,31,32)(H,34,35)/t23?,24-,26?/m1/s1	AFZSZPYKFLGVPE-MYIFBMMKSA-N
336	OCP 9-176	L656575	Beta-lactam (cephalosporin)	1987	Meiji Seika Kaisha (Meiji Seika Pharma., Japan)	Inactive	Preclinical	Activity generally less than ME1228	This was slightly hydrolyzed by TEM-1, PSE-1, K-1, and P99. Generally has two fold less activity compared ME1228	TRUE	TRUE						http://www.sciencedirect.com/science/article/pii/073288939190048K?showall%3Dtrue		https://pubchem.ncbi.nlm.nih.gov/compound/9576861	C[C@H]1C(=C(N2[C@H](O1)[C@@H](C2=O)NC(=O)/C(=N/OC(C)(C)C(=O)O)/C3=CSC(=N3)N)C(=O)[O-])CSC4=CC=[N+](C=C4)C	InChI=1S/C24H26N6O8S2/c1-11-13(9-39-12-5-7-29(4)8-6-12)17(21(33)34)30-19(32)16(20(30)37-11)27-18(31)15(14-10-40-23(25)26-14)28-38-24(2,3)22(35)36/h5-8,10-11,16,20H,9H2,1-4H3,(H4-,25,26,27,31,33,34,35,36)/b28-15+/t11-,16+,20+/m0/s1	AXPAGQFNDQXHIX-SHEAVQNQSA-N	C[C@H]1C(=C(C(=O)[O-])N2C(=O)[C@H]([C@H]2O1)NC(=O)/C(=N/OC(C)(C)C(=O)O)/C3=CSC(=N3)N)CSC4=CC=[N+](C)C=C4	InChI=1S/C24H26N6O8S2/c1-11-13(9-39-12-5-7-29(4)8-6-12)17(21(33)34)30-19(32)16(20(30)37-11)27-18(31)15(14-10-40-23(25)26-14)28-38-24(2,3)22(35)36/h5-8,10-11,16,20H,9H2,1-4H3,(H4-,25,26,27,31,33,34,35,36)/b28-15+/t11-,16+,20+/m0/s1	AXPAGQFNDQXHIX-SHEAVQNQSA-N
337	PGE 6737410		Beta-lactam (cephalosporin)	2000	Procter and Gamble Pharmaceuticals, Ireland	Inactive	Preclinical		Cell wall inhibitors; activity against VRE, MRSA but not MRCR S. aureus	TRUE
338	PGE 856854		Beta-lactam (cephalosporin)	2000	Procter and Gamble Pharmaceuticals, Ireland	Inactive	Preclinical		Cell wall inhibitors; activity against VRE, MRSA but not MRCR S. aureus	TRUE
339	PGE 9739390		Beta-lactam (cephalosporin)	2000	Procter and Gamble Pharmaceuticals, Ireland	Inactive	Preclinical		Cell wall inhibitors; activity against VRE, MRSA but not MRCR S. aureus	TRUE
340	PGE 9882816		Beta-lactam (cephalosporin)	2000	Procter and Gamble Pharmaceuticals, Ireland	Inactive	Preclinical		Cell wall inhibitors; activity against VRE, MRSA but not MRCR S. aureus	TRUE
341	PGE 9951357		Beta-lactam (cephalosporin)	2000	Procter and Gamble Pharmaceuticals, Ireland	Inactive	Preclinical		Cell wall inhibitors; activity against VRE, MRSA but not MRCR S. aureus	TRUE
342	RWJ-333441	MC-04,546	Beta-lactam (cephalosporin)	2000	Microcide Pharmaceuticals; Essential Therapeutics, USA (Ceased)	Inactive	Preclinical	Essential Therapeutics closed down in 2004	Cell wall inhibitors; active against a broad spectrum of Gram positive bacteria including resistant strains such as MRSA but not MRCR S. aureus	TRUE		Could be combined with aztreonam, fosfomycin, gentamicin or levofloxacin for empiric therapy			https://www.sciencedirect.com/science/article/pii/S0968089602004315?via%3Dihub				https://pubchem.ncbi.nlm.nih.gov/compound/135529042	C1C(=C(N2[C@H](S1)[C@@H](C2=O)NC(=O)/C(=N\O)/C3=NSC(=N3)N)C(=O)O)SC4=C(N=CC=C4)CSCCN	InChI=1S/C19H20N8O5S4/c20-3-5-33-6-8-9(2-1-4-22-8)35-10-7-34-17-12(16(29)27(17)13(10)18(30)31)23-15(28)11(25-32)14-24-19(21)36-26-14/h1-2,4,12,17,32H,3,5-7,20H2,(H,23,28)(H,30,31)(H2,21,24,26)/b25-11-/t12-,17-/m1/s1	SCSMAWFISUMSTO-ZTJYIHJESA-N	C1=CN=C(CSCCN)C(=C1)SC2=C(C(=O)O)N3C(=O)[C@H]([C@H]3SC2)NC(=O)/C(=N\O)/C4=NSC(=N4)N	InChI=1S/C19H20N8O5S4/c20-3-5-33-6-8-9(2-1-4-22-8)35-10-7-34-17-12(16(29)27(17)13(10)18(30)31)23-15(28)11(25-32)14-24-19(21)36-26-14/h1-2,4,12,17,32H,3,5-7,20H2,(H,23,28)(H,30,31)(H2,21,24,26)/b25-11-/t12-,17-/m1/s1	SCSMAWFISUMSTO-ZTJYIHJESA-N
343	RWJ 333442 (Prodrug of RWJ-333441)		Beta-lactam (cephalosporin)	2000	Microcide Pharmaceuticals; Essential Therapeutics, USA (Ceased)	Inactive	Preclinical	Essential Therapeutics closed down in 2004	Cell wall inhibitors; active against a broad spectrum of Gram positive bacteria including resistant strains such as MRSA but not MRCR S. aureus	TRUE		Could be combined with aztreonam, fosfomycin, gentamicin or levofloxacin for empiric therapy			https://journals.asm.org/doi/full/10.1128/aac.47.6.2043-2046.2003?origin=publication_detail%3D				https://pubchem.ncbi.nlm.nih.gov/substance/273482665	null	null	null	null	null	null
345	RWJ-442831 (Prodrug of RWJ-54428)		Beta-lactam (cephalosporin)	2000	Microcide Pharmaceuticals; Essential Therapeutics, USA (Ceased); Johnson & Johnson Pharmaceutical	Inactive	Preclinical	The collaboration between Johnson and Johnson Pharma and Essential Therapeutics which seems to have stopped with the closure of Essential Therapeutics	Cell wall inhibitors; active against a broad spectrum of Gram positive bacteria such as MRSA	TRUE		Could be combined with aztreonam, fosfomycin, gentamicin or levofloxacin for empiric therapy			https://www.sciencedirect.com/topics/biochemistry-genetics-and-molecular-biology/ceftobiprole		https://www.tandfonline.com/doi/epdf/10.1517/13543784.14.8.973?needAccess=true
346	SR 44337		Beta-lactam (cephalosporin)	1989	Sanofi-Synthelabo (Sanofi Aventis, France)	Inactive	Preclinical			TRUE	TRUE								https://pubchem.ncbi.nlm.nih.gov/compound/9578297	CO/N=C(\C1=CSC(=N1)N)/C(=O)N[C@H]2[C@@H]3N(C2=O)C(=C(CS3)COC(=O)C4=CC(=C(C=C4)NS(=O)(=O)CCN)O)C(=O)O.Cl.Cl	InChI=1S/C23H25N7O10S3.2ClH/c1-39-28-15(13-9-42-23(25)26-13)18(32)27-16-19(33)30-17(21(34)35)11(8-41-20(16)30)7-40-22(36)10-2-3-12(14(31)6-10)29-43(37,38)5-4-24;;/h2-3,6,9,16,20,29,31H,4-5,7-8,24H2,1H3,(H2,25,26)(H,27,32)(H,34,35);2*1H/b28-15+;;/t16-,20-;;/m1../s1	MBOSUUFPSTZLRU-MMZRWCAGSA-N	CO/N=C(\C1=CSC(=N1)N)/C(=O)N[C@@H]2C(=O)N3C(=C(COC(=O)C4=CC=C(C(=C4)O)NS(=O)(=O)CCN)CS[C@H]23)C(=O)O.Cl.Cl	InChI=1S/C23H25N7O10S3.2ClH/c1-39-28-15(13-9-42-23(25)26-13)18(32)27-16-19(33)30-17(21(34)35)11(8-41-20(16)30)7-40-22(36)10-2-3-12(14(31)6-10)29-43(37,38)5-4-24;;/h2-3,6,9,16,20,29,31H,4-5,7-8,24H2,1H3,(H2,25,26)(H,27,32)(H,34,35);2*1H/b28-15+;;/t16-,20-;;/m1../s1	MBOSUUFPSTZLRU-MMZRWCAGSA-N
347	YJP-40102		Beta-lactam (cephalosporin)	2005	Yungjin Pharmaceuticals Co., Ltd, South Korea	Inactive	Preclinical		Cell wall inhibitor; potent against Gram positives, particularly ofloxacin resistant S. aureus	TRUE				Kim S, Choi K, Lee J, et al. Synthesis and biological activities of Cephalosporin antibitoic YJP-40102. 45th-Intersci-Conf-Antimicrob-Agents-Chemother 2005;202
348	Cefetecol (GR69153)		Beta-lactam (cephalosporin)	1989	GSK, USA	Inactive	Phase 1	Catechol-containing compounds: MIC50s Â« 0.008-0.39 Î¼g/mL against P. aeruginosa are superior to that of ceftazidime. These catecholic ,B-lactams were expected to show superior therapeutic responses against pseudomonal infections in humans, but they were discontinued due to side effects or unfavourable pharmokinetics in phase I/ II studies (2)	Use against Enteric infections	TRUE	TRUE					10775	http://aac.asm.org/content/35/5/929.long | http://www.sciencedirect.com/science/article/pii/S1341321X96714629		https://pubchem.ncbi.nlm.nih.gov/compound/9807169	C1C=C(N2[C@H](S1)[C@@H](C2=O)NC(=O)/C(=N\O[C@@H](C3=CC(=C(C=C3)O)O)C(=O)O)/C4=CSC(=N4)N)C(=O)O	InChI=1S/C20H17N5O9S2/c21-20-22-8(6-36-20)12(24-34-14(19(32)33)7-1-2-10(26)11(27)5-7)15(28)23-13-16(29)25-9(18(30)31)3-4-35-17(13)25/h1-3,5-6,13-14,17,26-27H,4H2,(H2,21,22)(H,23,28)(H,30,31)(H,32,33)/b24-12-/t13-,14+,17-/m1/s1	ILZCDOYRDFDUPN-XUQRFURESA-N	C1=C(C=C(C(=C1)O)O)[C@@H](C(=O)O)O/N=C(/C2=CSC(=N2)N)\C(=O)N[C@@H]3C(=O)N4C(=CCS[C@H]34)C(=O)O	InChI=1S/C20H17N5O9S2/c21-20-22-8(6-36-20)12(24-34-14(19(32)33)7-1-2-10(26)11(27)5-7)15(28)23-13-16(29)25-9(18(30)31)3-4-35-17(13)25/h1-3,5-6,13-14,17,26-27H,4H2,(H2,21,22)(H,23,28)(H,30,31)(H,32,33)/b24-12-/t13-,14+,17-/m1/s1	ILZCDOYRDFDUPN-XUQRFURESA-N
350	FK518		Beta-lactam (cephalosporin)	1990	Yamanouchi; Fujisawa; Astellas Pharma.	Inactive	Phase 1		Antipseudamonal activity	TRUE	TRUE								https://pubchem.ncbi.nlm.nih.gov/compound/145948252	CC(C)(C(=O)O)O/N=C(/C1=NSC(=N1)N)\C(=O)N[C@H]2[C@@H]3N(C2=O)C(=C(CS3)C[N+]4=CC=C(N4CCO)N)C(=O)[O-].Cl	InChI=1S/C21H25N9O8S2.ClH/c1-21(2,19(36)37)38-26-11(14-25-20(23)40-27-14)15(32)24-12-16(33)30-13(18(34)35)9(8-39-17(12)30)7-28-4-3-10(22)29(28)5-6-31;/h3-4,12,17,22,31H,5-8H2,1-2H3,(H5,23,24,25,27,32,34,35,36,37);1H/b26-11-;/t12-,17-;/m1./s1	ZUDLGKOSFNRQKN-RUBGNBDQSA-N	CC(C)(C(=O)O)O/N=C(/C1=NSC(=N1)N)\C(=O)N[C@@H]2C(=O)N3C(=C(C[N+]4=CC=C(N)N4CCO)CS[C@H]23)C(=O)[O-].Cl	InChI=1S/C21H25N9O8S2.ClH/c1-21(2,19(36)37)38-26-11(14-25-20(23)40-27-14)15(32)24-12-16(33)30-13(18(34)35)9(8-39-17(12)30)7-28-4-3-10(22)29(28)5-6-31;/h3-4,12,17,22,31H,5-8H2,1-2H3,(H5,23,24,25,27,32,34,35,36,37);1H/b26-11-;/t12-,17-;/m1./s1	ZUDLGKOSFNRQKN-RUBGNBDQSA-N
351	HR 916B (Prodrug of RU29246)		Beta-lactam (cephalosporin)	1991	Hoechst Marion Roussel (Sanofi Aventis, France)	Inactive	Phase 1		Bioavailability was increased from 5% in mice and rats to 80% with the prodrug. In phase I trials, bioavailbility was higher than other 3rd generation Cephalosporins and was well tolerated	TRUE	TRUE			Mendes P, Meyer BH, Miiller F O, et al. Pharmacokinetics of cefdaloxime pentexil tosilate (HR 916 K) after a single oral dose in healthy volunteers. 32nd-ICAAC 1992;142.	https://link.springer.com/article/10.1007/BF01961678				https://pubchem.ncbi.nlm.nih.gov/substance/274181871	null	null	null	null	null	null
352	M14659 (GR 63116)		Beta-lactam (cephalosporin)	1986	Mochida Pharmaceutical; Ajinomoto; GSK, USA	Inactive	Phase 1		Cell Wall Inhibitor; enchanced activity against pseudomonal and S. aureus infections	TRUE	TRUE					11047	https://books.google.co.uk/books?id=GgPoCAAAQBAJ&pg=PA308&lpg=PA308&dq=LY173013&source=bl&ots=spuNwNoFKJ&sig=jTjiVJirHIj6GLgqaVt76y91ThA&hl=en&sa=X&ei=4ct2Vc6bLMOBU_e3gHA&ved=0CDcQ6AEwBg#v=onepage&q=LY173013&f=false [Accessed 9 Jun. 2015]. | https://www.ncbi.nlm.nih.gov/pubmed/3130365		https://pubchem.ncbi.nlm.nih.gov/compound/6540697	CC1=NC2=NC(=NN2C(=C1)SCC3=C(N4[C@@H]([C@@H](C4=O)NC(=O)/C(=N\O[C@@H](C5=CC(=C(C=C5)O)O)C(=O)O)/C6=CN=C(S6)N)SC3)C(=O)O)C(=O)O	InChI=1S/C28H23N9O11S3/c1-9-4-15(37-28(31-9)33-20(34-37)26(46)47)49-7-11-8-50-23-17(22(41)36(23)18(11)24(42)43)32-21(40)16(14-6-30-27(29)51-14)35-48-19(25(44)45)10-2-3-12(38)13(39)5-10/h2-6,17,19,23,38-39H,7-8H2,1H3,(H2,29,30)(H,32,40)(H,42,43)(H,44,45)(H,46,47)/b35-16-/t17-,19+,23-/m1/s1	PBJHSJKHPMHQSC-HTAGMMKPSA-N	CC1=NC2=NC(=NN2C(=C1)SCC3=C(C(=O)O)N4C(=O)[C@H]([C@H]4SC3)NC(=O)/C(=N\O[C@@H](C5=CC=C(C(=C5)O)O)C(=O)O)/C6=CN=C(N)S6)C(=O)O	InChI=1S/C28H23N9O11S3/c1-9-4-15(37-28(31-9)33-20(34-37)26(46)47)49-7-11-8-50-23-17(22(41)36(23)18(11)24(42)43)32-21(40)16(14-6-30-27(29)51-14)35-48-19(25(44)45)10-2-3-12(38)13(39)5-10/h2-6,17,19,23,38-39H,7-8H2,1H3,(H2,29,30)(H,32,40)(H,42,43)(H,44,45)(H,46,47)/b35-16-/t17-,19+,23-/m1/s1	PBJHSJKHPMHQSC-HTAGMMKPSA-N
354	RU29246 (Orally active version of HR916)		Beta-lactam (cephalosporin)	1990	Aventis (Sanofi-Aventis, France)	Inactive	Phase 1			TRUE	TRUE								https://pubchem.ncbi.nlm.nih.gov/compound/9571072	COCC1=C(N2[C@@H]([C@@H](C2=O)NC(=O)/C(=N\O)/C3=CSC(=N3)N)SC1)C(=O)O	InChI=1S/C14H15N5O6S2/c1-25-2-5-3-26-12-8(11(21)19(12)9(5)13(22)23)17-10(20)7(18-24)6-4-27-14(15)16-6/h4,8,12,24H,2-3H2,1H3,(H2,15,16)(H,17,20)(H,22,23)/b18-7-/t8-,12-/m1/s1	HOGISBSFFHDTRM-GHXIOONMSA-N	COCC1=C(C(=O)O)N2C(=O)[C@H]([C@H]2SC1)NC(=O)/C(=N\O)/C3=CSC(=N3)N	InChI=1S/C14H15N5O6S2/c1-25-2-5-3-26-12-8(11(21)19(12)9(5)13(22)23)17-10(20)7(18-24)6-4-27-14(15)16-6/h4,8,12,24H,2-3H2,1H3,(H2,15,16)(H,17,20)(H,22,23)/b18-7-/t8-,12-/m1/s1	HOGISBSFFHDTRM-GHXIOONMSA-N
355	Cefclidine	cefclidin | E1040	Beta-lactam (cephalosporin)	1987	Eisai Co Ltd	Inactive	Phase 2	1995 Japan withdrew their pre-registration for Bacterial infections - Unfortunately	the development of cefclidin was&#10;discontinued because eruption could not be avoided&#10;when co-administered with fluorescein	a corneal trauma&#10;indicator" (1)"	This compound has isnâ€™t stable at low concentrations against attack; additionally, it has low affinity for Citrobacter freundii	TRUE	TRUE					10771	https://books.google.co.uk/books?id=GgPoCAAAQBAJ&pg=PA308&lpg=PA308&dq=LY173013&source=bl&ots=spuNwNoFKJ&sig=jTjiVJirHIj6GLgqaVt76y91ThA&hl=en&sa=X&ei=4ct2Vc6bLMOBU_e3gHA&ved=0CDcQ6AEwBg#v=onepage&q=LY173013&f=false [Accessed 8 July. 2015]. | http://www.sciencedirect.com/science/article/pii/S1341321X96714629		https://pubchem.ncbi.nlm.nih.gov/compound/6537446	CO/N=C(/C1=NSC(=N1)N)\C(=O)N[C@H]2[C@@H]3N(C2=O)C(=C(CS3)C[N+]45CCC(CC4)(CC5)C(=O)N)C(=O)[O-]	InChI=1S/C21H26N8O6S2/c1-35-26-11(14-25-20(23)37-27-14)15(30)24-12-16(31)28-13(18(32)33)10(9-36-17(12)28)8-29-5-2-21(3-6-29,4-7-29)19(22)34/h12,17H,2-9H2,1H3,(H5-,22,23,24,25,27,30,32,33,34)/b26-11-/t12-,17-,21?,29?/m1/s1	JUVHVMCKLDZLGN-TVNFHGJBSA-N	CO/N=C(/C1=NSC(=N1)N)\C(=O)N[C@@H]2C(=O)N3C(=C(C[N+]45CCC(CC4)(CC5)C(=O)N)CS[C@H]23)C(=O)[O-]	InChI=1S/C21H26N8O6S2/c1-35-26-11(14-25-20(23)37-27-14)15(30)24-12-16(31)28-13(18(32)33)10(9-36-17(12)28)8-29-5-2-21(3-6-29,4-7-29)19(22)34/h12,17H,2-9H2,1H3,(H5-,22,23,24,25,27,30,32,33,34)/b26-11-/t12-,17-,21?,29?/m1/s1	JUVHVMCKLDZLGN-TVNFHGJBSA-N
356	ME1228 (sulphur analogue of OCP9176)		Beta-lactam (cephalosporin)	1987	Meiji Seika Kaisha (Meiji Seika Pharma., Japan)	Inactive	Phase 2		Against Klebsiella pneumoniae, Proteus mirabalis and Pseudomonas aeruginosa, ME1228 is more potent than cefpirome, ceftazidime and flomoxef.	TRUE	TRUE				https://journals.asm.org/doi/epdf/10.1128/aac.33.8.1260	11045	https://journals.asm.org/doi/epdf/10.1128/aac.33.8.1260		https://pubchem.ncbi.nlm.nih.gov/compound/9577434	CC[N+]1=CC=C(C=C1)SCC2=C(N3[C@@H]([C@@H](C3=O)NC(=O)/C(=N/O[C@@H](C)C(=O)O)/C4=CSC(=N4)N)SC2)C(=O)[O-]	InChI=1S/C23H24N6O7S3/c1-3-28-6-4-13(5-7-28)37-8-12-9-38-20-16(19(31)29(20)17(12)22(34)35)26-18(30)15(14-10-39-23(24)25-14)27-36-11(2)21(32)33/h4-7,10-11,16,20H,3,8-9H2,1-2H3,(H4-,24,25,26,30,32,33,34,35)/b27-15+/t11-,16+,20+/m0/s1	HJXPKHCLLLRQDL-HFCXZPKYSA-N	CC[N+]1=CC=C(C=C1)SCC2=C(C(=O)[O-])N3C(=O)[C@H]([C@H]3SC2)NC(=O)/C(=N/O[C@@H](C)C(=O)O)/C4=CSC(=N4)N	InChI=1S/C23H24N6O7S3/c1-3-28-6-4-13(5-7-28)37-8-12-9-38-20-16(19(31)29(20)17(12)22(34)35)26-18(30)15(14-10-39-23(24)25-14)27-36-11(2)21(32)33/h4-7,10-11,16,20H,3,8-9H2,1-2H3,(H4-,24,25,26,30,32,33,34,35)/b27-15+/t11-,16+,20+/m0/s1	HJXPKHCLLLRQDL-HFCXZPKYSA-N
357	Cefluprenam	E1077	Beta-lactam (cephalosporin)	1991	Eisai Co Ltd, Japan	Inactive	Phase 3	Cephalosporins with a quaternary nitrogen such as E-1077 interfere with carnitine metabolism (1).	Broad spectrum antibiotic, active against aerobes, anaerobes, Gram positives and negatives. It was in pre-register phase in Japan but was discontinued.	TRUE	TRUE					10777	https://journals.asm.org/doi/10.1128/aac.36.9.1894		https://pubchem.ncbi.nlm.nih.gov/compound/6536774	CC[N+](C)(C/C=C/C1=C(N2[C@@H]([C@@H](C2=O)NC(=O)/C(=N\OCF)/C3=NSC(=N3)N)SC1)C(=O)[O-])CC(=O)N	InChI=1S/C20H25FN8O6S2/c1-3-29(2,7-11(22)30)6-4-5-10-8-36-18-13(17(32)28(18)14(10)19(33)34)24-16(31)12(26-35-9-21)15-25-20(23)37-27-15/h4-5,13,18H,3,6-9H2,1-2H3,(H5-,22,23,24,25,27,30,31,33,34)/b5-4+,26-12-/t13-,18-,29?/m1/s1	XAKKNLNAJBNLPC-MAYKBZFQSA-N	CC[N+](C)(C/C=C/C1=C(C(=O)[O-])N2C(=O)[C@H]([C@H]2SC1)NC(=O)/C(=N\OCF)/C3=NSC(=N3)N)CC(=O)N	InChI=1S/C20H25FN8O6S2/c1-3-29(2,7-11(22)30)6-4-5-10-8-36-18-13(17(32)28(18)14(10)19(33)34)24-16(31)12(26-35-9-21)15-25-20(23)37-27-15/h4-5,13,18H,3,6-9H2,1-2H3,(H5-,22,23,24,25,27,30,31,33,34)/b5-4+,26-12-/t13-,18-,29?/m1/s1	XAKKNLNAJBNLPC-MAYKBZFQSA-N
358	Ceftizoxime alapivoxil (prodrug)	AS 924 | KY 020 | Cefizox	Beta-lactam (cephalosporin)	1983	Astellas; Kyoto Pharmaceutical Industries; Asahi Kasei	Discontinued	Approved by FDA in 1983	Was in pre-registration in Japan later on but seems to have been pulled out. This may be due to side effects (1)		TRUE	TRUE					10786			https://pubchem.ncbi.nlm.nih.gov/compound/9578661	C[C@@H](C(=O)NC1=NC(=CS1)/C(=N/OC)/C(=O)N[C@H]2[C@@H]3N(C2=O)C(=CCS3)C(=O)OCOC(=O)C(C)(C)C)N	InChI=1S/C22H28N6O8S2/c1-10(23)15(29)26-21-24-11(8-38-21)13(27-34-5)16(30)25-14-17(31)28-12(6-7-37-18(14)28)19(32)35-9-36-20(33)22(2,3)4/h6,8,10,14,18H,7,9,23H2,1-5H3,(H,25,30)(H,24,26,29)/b27-13-/t10-,14+,18+/m0/s1	VOPANQNVVCPHQR-IVVGYLHBSA-N	C[C@@H](C(=O)NC1=NC(=CS1)/C(=N/OC)/C(=O)N[C@@H]2C(=O)N3C(=CCS[C@H]23)C(=O)OCOC(=O)C(C)(C)C)N	InChI=1S/C22H28N6O8S2/c1-10(23)15(29)26-21-24-11(8-38-21)13(27-34-5)16(30)25-14-17(31)28-12(6-7-37-18(14)28)19(32)35-9-36-20(33)22(2,3)4/h6,8,10,14,18H,7,9,23H2,1-5H3,(H,25,30)(H,24,26,29)/b27-13-/t10-,14+,18+/m0/s1	VOPANQNVVCPHQR-IVVGYLHBSA-N
359	CM 40876		Beta-lactam (cephalosporin)	1986	Sanofi (Sanofi Aventis, France)	Inactive			Third generation Cephalosporin (1) which are generally used for hospital acquired infections		TRUE								https://pubchem.ncbi.nlm.nih.gov/compound/9578292	CC(C)(C(=O)[O-])O/N=C(\C1=CSC(=N1)N)/C(=O)N[C@@H]2[C@H]3N(C2=O)C(=C(CS3=O)CSC4=CC=[N+](C=C4)C)C(=O)O	InChI=1S/C23H24N6O8S3/c1-23(2,21(34)35)37-27-14(13-9-39-22(24)25-13)17(30)26-15-18(31)29-16(20(32)33)11(10-40(36)19(15)29)8-38-12-4-6-28(3)7-5-12/h4-7,9,15,19H,8,10H2,1-3H3,(H4-,24,25,26,30,32,33,34,35)/b27-14+/t15-,19-,40?/m0/s1	HCCFUFNFJIUPHS-UMIMETMPSA-N	CC(C)(C(=O)[O-])O/N=C(\C1=CSC(=N1)N)/C(=O)N[C@H]2C(=O)N3C(=C(CSC4=CC=[N+](C)C=C4)CS(=O)[C@@H]23)C(=O)O	InChI=1S/C23H24N6O8S3/c1-23(2,21(34)35)37-27-14(13-9-39-22(24)25-13)17(30)26-15-18(31)29-16(20(32)33)11(10-40(36)19(15)29)8-38-12-4-6-28(3)7-5-12/h4-7,9,15,19H,8,10H2,1-3H3,(H4-,24,25,26,30,32,33,34,35)/b27-14+/t15-,19-,40?/m0/s1	HCCFUFNFJIUPHS-UMIMETMPSA-N
360	KP-736		Beta-lactam (cephalosporin)	1989	Kaken Pharmaceutical	Inactive	Phase 2/3	Catechol-containing compounds: MIC50s Â« 0.008-0.39 Î¼g/mL against P. aeruginosa are superior to that of ceftazidime. These catecholic ,B-lactams were expected to show superior therapeutic responses against pseudomonal infections in humans, but they were discontinued due to side effects or unfavourable pharmokinetics in phase I/ II studies (1)			TRUE				https://journals.asm.org/doi/epdf/10.1128/aac.35.1.104		https://journals.asm.org/doi/epdf/10.1128/aac.35.1.104		https://pubchem.ncbi.nlm.nih.gov/compound/9690114	C1C(=C(N2[C@H](S1)[C@@H](C2=O)NC(=O)/C(=N\OCC3=CC(=O)C(=CN3O)[O-])/C4=CSC(=N4)N)C(=O)[O-])CSC5=CN=NS5.[Na+].[Na+]	InChI=1S/C21H18N8O8S4.2Na/c22-21-24-10(7-40-21)14(26-37-4-9-1-11(30)12(31)3-28(9)36)17(32)25-15-18(33)29-16(20(34)35)8(6-39-19(15)29)5-38-13-2-23-27-41-13;;/h1-3,7,15,19,31,36H,4-6H2,(H2,22,24)(H,25,32)(H,34,35);;/q;2*+1/p-2/b26-14-;;/t15-,19-;;/m1../s1	RNPRGWFDYQHVDK-PUZJMABTSA-L	C1=C(CO/N=C(/C2=CSC(=N2)N)\C(=O)N[C@@H]3C(=O)N4C(=C(CSC5=CN=NS5)CS[C@H]34)C(=O)[O-])N(C=C(C1=O)[O-])O.[Na+].[Na+]	InChI=1S/C21H18N8O8S4.2Na/c22-21-24-10(7-40-21)14(26-37-4-9-1-11(30)12(31)3-28(9)36)17(32)25-15-18(33)29-16(20(34)35)8(6-39-19(15)29)5-38-13-2-23-27-41-13;;/h1-3,7,15,19,31,36H,4-6H2,(H2,22,24)(H,25,32)(H,34,35);;/q;2*+1/p-2/b26-14-;;/t15-,19-;;/m1../s1	RNPRGWFDYQHVDK-PUZJMABTSA-L
361	BMS-234138		Beta-lactam (cephalosporin)	2000	Bristol-Myers Squibb	Inactive			Cell wall inhibitors; active against resistant Gram positive bacteria such as MRSA with low murine acute toxicity	TRUE
362	DQ-2556		Beta-lactam (cephalosporin)	1988	Daiichi Sankyo Pharmaceutical, Japan	Inactive		Some frequent side effects: diarrhoea, fever and skin eruptions, was in phase II for parenteral administration in Japan for UTI and then discontinued. This may be due to side effects (2)	Broad spectrum antibiotic which was comparable or superior to ceftazadime, cefotaxime and cefepime at inhibiting 90% of of Enterobacteriaceae tested. However, MRSA were resistant. Can be used against UTIs	TRUE	TRUE			Chin NX, Huang HB and Neu HC. In vitro activity and Î²-lactamase stability of DQ-2556 compared to other agents. 32nd-Intersci-Conf-Antimicrobial-Agents-Chemother 1992; 176			https://www.jstage.jst.go.jp/article/chemotherapy1953/41/11/41_11_1195/_article | https://www.ncbi.nlm.nih.gov/pmc/articles/PMC245513/ | http://www.ncbi.nlm.nih.gov/pubmed/1482128		https://pubchem.ncbi.nlm.nih.gov/compound/6917924	CO/N=C(\C1=CSC(=N1)N)/C(=O)N[C@H]2[C@@H]3N(C2=O)C(=C(CS3)C[N+]4=CC=C(C=C4)C5=CN=CO5)C(=O)[O-]	InChI=1S/C22H19N7O6S2/c1-34-27-15(13-9-37-22(23)25-13)18(30)26-16-19(31)29-17(21(32)33)12(8-36-20(16)29)7-28-4-2-11(3-5-28)14-6-24-10-35-14/h2-6,9-10,16,20H,7-8H2,1H3,(H3-,23,25,26,30,32,33)/b27-15+/t16-,20-/m1/s1	IWIVCNVLSKNJJS-IFVXKBPSSA-N	CO/N=C(\C1=CSC(=N1)N)/C(=O)N[C@@H]2C(=O)N3C(=C(C[N+]4=CC=C(C=C4)C5=CN=CO5)CS[C@H]23)C(=O)[O-]	InChI=1S/C22H19N7O6S2/c1-34-27-15(13-9-37-22(23)25-13)18(30)26-16-19(31)29-17(21(32)33)12(8-36-20(16)29)7-28-4-2-11(3-5-28)14-6-24-10-35-14/h2-6,9-10,16,20H,7-8H2,1H3,(H3-,23,25,26,30,32,33)/b27-15+/t16-,20-/m1/s1	IWIVCNVLSKNJJS-IFVXKBPSSA-N
363	RU 45978 (isocephem of RU 46069)		Beta-lactam (cephalosporin)	1988	Roussel-Uclaf	Inactive				TRUE	TRUE
364	RU 46069 (isocephem of RU 45978)		Beta-lactam (cephalosporin)	1988	Roussel-Uclaf	Inactive				TRUE	TRUE
365	SPD 135		Beta-lactam (cephalosporin)	1990	Institute of Microbiology	Inactive				TRUE	TRUE
366	YM-22561 (YM561)		Beta-lactam (cephalosporin)	1990	Yamanouchi Pharmaceutical; Astellas Pharma	Inactive				TRUE	TRUE								https://pubchem.ncbi.nlm.nih.gov/substance/274064285	null	null	null	null	null	null
367	S-3578		Beta-lactam (cephalosporin)	2001	Shionogi	Inactive	Phase 1		Activity against MRSE	TRUE					https://www.jstage.jst.go.jp/article/antibiotics1968/55/11/55_11_975/_pdf/-char/en		http://europepmc.org/abstract/MED/12546419		https://pubchem.ncbi.nlm.nih.gov/substance/273377224	null	null	null	null	null	null
368	CS 834 (Prodrug of R-95867)		Beta-lactam (cephalosporin)	2001	Sankyo	Inactive	Phase 2			TRUE				Kawamoto I, Miyauchi M, Endo R, et al. CS-834, a new oral carbapenem: I. Structure -activity relationships od 2-substituted 1Î²-methylcarbapenems. 36th-Intersci-Conf-Antimicrobial-Agents-Chemother 1996; 118.			http://jac.oxfordjournals.org/content/42/4/427		https://pubchem.ncbi.nlm.nih.gov/compound/177994	null	null	null	null	null	null
369	Tacapenem	R-95867	Beta-lactam (cephalosporin)	1996	Sankyo, Japan	Inactive	Phase 2		R-95867 is a broad spectrum antibiotic which is highly stable to Î²-lactamases	TRUE	TRUE					10863	http://jac.oxfordjournals.org/content/42/4/427 | https://academic.oup.com/jac/article/45/3/357/835936?searchresult=1		https://pubchem.ncbi.nlm.nih.gov/compound/73302	C[C@@H]1[C@@H]2[C@H](C(=O)N2C(=C1S[C@@H]3CC(=O)NC3)C(=O)O)[C@@H](C)O	InChI=1S/C14H18N2O5S/c1-5-10-9(6(2)17)13(19)16(10)11(14(20)21)12(5)22-7-3-8(18)15-4-7/h5-7,9-10,17H,3-4H2,1-2H3,(H,15,18)(H,20,21)/t5-,6-,7-,9-,10-/m1/s1	CTEFNVKDRWMZSL-CTNSIQBBSA-N	C[C@@H]1[C@@H]2[C@@H]([C@@H](C)O)C(=O)N2C(=C1S[C@@H]3CC(=O)NC3)C(=O)O	InChI=1S/C14H18N2O5S/c1-5-10-9(6(2)17)13(19)16(10)11(14(20)21)12(5)22-7-3-8(18)15-4-7/h5-7,9-10,17H,3-4H2,1-2H3,(H,15,18)(H,20,21)/t5-,6-,7-,9-,10-/m1/s1	CTEFNVKDRWMZSL-CTNSIQBBSA-N
372	Plusbacin A3		Cyclic-lipodepsipeptide	1999	Shionogi; St. Marianna University School of Medicine; Toho University School of Medicine	Inactive	Preclinical	This is likely to have been due to poor pharmokinetics (LS)	Transglycosylase inhibitor; Inhibits VanA type VRE and MRSA	TRUE				Maki H, Miura K, Yamano Y, et al. Katanosin B and plusbacin A3: inhibitors of cell wall synthesis in methicillin-resistant Staphylococcus aureus. 39th-ICAAC 1999;329.	https://journals.asm.org/doi/10.1128/aac.45.6.1823-1827.2001?url_ver=Z39.88-2003&rfr_id=ori%3Arid%3Acrossref.org&rfr_dat=cr_pub++0pubmed	11020			https://pubchem.ncbi.nlm.nih.gov/compound/122404412	CCCCCCCCCCCC1CC(=O)N([C@@H](C(=O)N[C@@H](C(=O)N2CC[C@@H]([C@H]2C(=O)N[C@H](C(=O)N[C@@H](C(=O)N[C@@H](C(=O)N3CC[C@@H]([C@H]3C(=O)N[C@H](C(=O)O1)[C@@H](C(=O)O)O)O)CO)[C@H](C(=O)O)O)CCCN=C(N)N)O)C)[C@@H](C)O)C(=O)CC(CCCCCCCCCCC(C)C)O	InChI=1S/C64H109N11O22/c1-6-7-8-9-10-11-16-19-22-26-40-34-46(82)75(45(81)33-39(78)25-21-18-15-13-12-14-17-20-24-36(2)3)49(38(5)77)56(87)68-37(4)59(90)73-31-28-43(79)50(73)57(88)69-41(27-23-30-67-64(65)66)54(85)71-47(52(83)61(92)93)55(86)70-42(35-76)60(91)74-32-29-44(80)51(74)58(89)72-48(63(96)97-40)53(84)62(94)95/h36-44,47-53,76-80,83-84H,6-35H2,1-5H3,(H,68,87)(H,69,88)(H,70,86)(H,71,85)(H,72,89)…	RRAOZJHXDSMGMH-LOKPQUDHSA-N	CCCCCCCCCCCC1CC(=O)N(C(=O)CC(CCCCCCCCCCC(C)C)O)[C@H]([C@@H](C)O)C(=O)N[C@H](C)C(=O)N2CC[C@@H]([C@H]2C(=O)N[C@@H](CCCN=C(N)N)C(=O)N[C@H]([C@H](C(=O)O)O)C(=O)N[C@H](CO)C(=O)N3CC[C@@H]([C@H]3C(=O)N[C@@H]([C@@H](C(=O)O)O)C(=O)O1)O)O	InChI=1S/C64H109N11O22/c1-6-7-8-9-10-11-16-19-22-26-40-34-46(82)75(45(81)33-39(78)25-21-18-15-13-12-14-17-20-24-36(2)3)49(38(5)77)56(87)68-37(4)59(90)73-31-28-43(79)50(73)57(88)69-41(27-23-30-67-64(65)66)54(85)71-47(52(83)61(92)93)55(86)70-42(35-76)60(91)74-32-29-44(80)51(74)58(89)72-48(63(96)97-40)53(84)62(94)95/h36-44,47-53,76-80,83-84H,6-35H2,1-5H3,(H,68,87)(H,69,88)(H,70,86)(H,71,85)(H,72,89)…	RRAOZJHXDSMGMH-LOKPQUDHSA-N
373	A40926 (MDL 63042)		Glycopeptide	1987	Biosearch Italia (Pfizer, USA)	Inactive	Preclinical			TRUE									https://pubchem.ncbi.nlm.nih.gov/compound/162640466	CC(C)CCCCCCCCC(=O)NC1C(C(C(OC1OC2=C3C=C4C=C2OC5=C(C=C(C=C5)C(C6C(=O)NC(C7=C(C(=CC=C7)OC8C(C(C(C(O8)CO)O)O)O)C9=C(C=CC(=C9)C(C(=O)N6)NC(=O)C4NC(=O)C%10C%11=C(C(=CC(=C%11)OC%12=C(C=CC(=C%12)C(C(=O)NC(CC%13=CC=C(O3)C=C%13)C(=O)N%10)NC)O)O)Cl)O)C(=O)O)O)Cl)C(=O)O)O)O	InChI=1S/C83H88Cl2N8O28/c1-34(2)11-8-6-4-5-7-9-14-56(98)88-65-68(101)70(103)73(81(113)114)121-82(65)120-72-53-29-39-30-54(72)117-50-24-19-38(27-45(50)84)66(99)64-79(110)92-63(80(111)112)42-12-10-13-51(118-83-71(104)69(102)67(100)55(33-94)119-83)57(42)43-26-36(17-22-47(43)95)60(76(107)93-64)89-77(108)61(39)90-78(109)62-44-31-41(32-49(97)58(44)85)116-52-28-37(18-23-48(52)96)59(86-3)75(106)87-46(74(…	DUFQTFJKDHAGSC-UHFFFAOYSA-N	CC(C)CCCCCCCCC(=O)NC1C(C(C(C(=O)O)OC1OC2=C3C=C4C=C2OC5=CC=C(C=C5)CC6C(=O)NC(C7=CC(=CC(=C7Cl)O)OC8=CC(=CC=C8O)C(C(=O)N6)NC)C(=O)NC4C(=O)NC9C%10=CC(=C(C=C%10)O)C%11=C(C=CC=C%11C(C(=O)O)NC(=O)C(C(C%12=CC=C(C(=C%12)Cl)O3)O)NC9=O)OC%13C(C(C(C(CO)O%13)O)O)O)O)O	InChI=1S/C83H88Cl2N8O28/c1-34(2)11-8-6-4-5-7-9-14-56(98)88-65-68(101)70(103)73(81(113)114)121-82(65)120-72-53-29-39-30-54(72)117-50-24-19-38(27-45(50)84)66(99)64-79(110)92-63(80(111)112)42-12-10-13-51(118-83-71(104)69(102)67(100)55(33-94)119-83)57(42)43-26-36(17-22-47(43)95)60(76(107)93-64)89-77(108)61(39)90-78(109)62-44-31-41(32-49(97)58(44)85)116-52-28-37(18-23-48(52)96)59(86-3)75(106)87-46(74(…	DUFQTFJKDHAGSC-UHFFFAOYSA-N
374	AC98-6446		Glycopeptide	2002	Wyeth Pharma (Pfizer, USA)	Inactive	Preclinical	When Pfizer took over Wyeth, these were not continued. Need for IV MRSA agents was less acute at the time. - (LS)	Activity against MRSA	TRUE					https://journals.asm.org/doi/10.1128/aac.48.5.1708-1712.2004		https://journals.asm.org/doi/10.1128/aac.48.5.1708-1712.2004 | http://www.ncbi.nlm.nih.gov/pubmed/14982758
375	LT-00029		Glycopeptide	2009	LEAD Therapeutics (BioMarin Pharmaceutical, USA)	Inactive	Preclinical		Active against MRSA, VISA and Enterococcal spp.	TRUE				Chu DT, Ye T, Wang B, et al. Synthesis and Biological Properties of a Novel Series of Glycopeptide Antibacterial Agents. 49th-ICAAC 2009
377	SKF 104662		Glycopeptide	1988	SmithKline Beecham; GSK	Inactive	Phase 1	Activity very similar to vancomycin and teicoplanin, very little is known about this. Either unpublished data or wasn't promising in terms of passing non-inferior tests or superiority. From ICAAC, 1984, 1988, animal trials in mice showed reduced toxic potential compared to vancomycin.	Activity against Clostridium difficile	TRUE							http://www.ncbi.nlm.nih.gov/pmc/articles/PMC172478/pdf/aac00072-0172.pdf
378	Eremomycin	A82846A	Glycopeptide	1988	Russian Academy of Medical Sciences	Inactive	Phase 2	In a trial where animals were adminstered the body surface area extratrapolated doasege equivalent to the human dosage, there were some undesired side effects such as a significant increase in blood serum urea and also prolonged use at a high dosage revealed damaging side effects to kidneys and epithelium of the gastrointestinal tract which were reversible (1) But a derivative of chloroeremomycin…	Cell Wall Inhibitor; Active against Clostridium difficile. Additionally in mice models of Staphyloccal septicaemia this was more effective than vancomycin.	TRUE						10959	http://adisinsight.springer.com/drugs/800002322 | http://www.ncbi.nlm.nih.gov/pubmed/3389957		https://pubchem.ncbi.nlm.nih.gov/compound/122131	C[C@H]1[C@@H]([C@@](C[C@@H](O1)O[C@@H]2[C@H]([C@@H]([C@H](O[C@H]2OC3=C4C=C5C=C3OC6=C(C=C(C=C6)[C@H]([C@H](C(=O)N[C@H](C(=O)N[C@H]5C(=O)N[C@@H]7C8=CC(=C(C=C8)O)C9=C(C=C(C=C9O)O)[C@H](NC(=O)[C@H]([C@@H](C%10=CC=C(O4)C=C%10)O[C@H]%11C[C@]([C@H]([C@@H](O%11)C)O)(C)N)NC7=O)C(=O)O)CC(=O)N)NC(=O)[C@@H](CC(C)C)NC)O)Cl)CO)O)O)(C)N)O	InChI=1S/C73H89ClN10O26/c1-27(2)16-39(78-7)64(95)83-54-56(90)32-11-15-43(38(74)18-32)106-45-20-33-19-44(60(45)110-71-61(58(92)57(91)46(26-85)107-71)109-49-25-73(6,77)63(94)29(4)104-49)105-35-12-8-30(9-13-35)59(108-48-24-72(5,76)62(93)28(3)103-48)55-69(100)82-53(70(101)102)37-21-34(86)22-42(88)50(37)36-17-31(10-14-41(36)87)51(66(97)84-55)81-67(98)52(33)80-65(96)40(23-47(75)89)79-68(54)99/h8-15,17-…	UECIPBUIMXSXEI-BNSVOVDNSA-N	CC(C)C[C@H](C(=O)N[C@@H]1[C@@H](C2=CC=C(C(=C2)Cl)OC3=C(C4=CC(=C3)[C@H](C(=O)N[C@@H]5C6=CC=C(C(=C6)C7=C(C=C(C=C7[C@@H](C(=O)O)NC(=O)[C@H]([C@@H](C8=CC=C(C=C8)O4)O[C@H]9C[C@@](C)([C@H]([C@H](C)O9)O)N)NC5=O)O)O)O)NC(=O)[C@H](CC(=O)N)NC1=O)O[C@H]%10[C@@H]([C@H]([C@@H]([C@@H](CO)O%10)O)O)O[C@H]%11C[C@@](C)([C@H]([C@H](C)O%11)O)N)O)NC	InChI=1S/C73H89ClN10O26/c1-27(2)16-39(78-7)64(95)83-54-56(90)32-11-15-43(38(74)18-32)106-45-20-33-19-44(60(45)110-71-61(58(92)57(91)46(26-85)107-71)109-49-25-73(6,77)63(94)29(4)104-49)105-35-12-8-30(9-13-35)59(108-48-24-72(5,76)62(93)28(3)103-48)55-69(100)82-53(70(101)102)37-21-34(86)22-42(88)50(37)36-17-31(10-14-41(36)87)51(66(97)84-55)81-67(98)52(33)80-65(96)40(23-47(75)89)79-68(54)99/h8-15,17-…	UECIPBUIMXSXEI-BNSVOVDNSA-N
379	U-78608		Beta-lactam (monocarbam)	1988	Pharmacia&Upjohn (Pfizer, US)	Inactive	Preclinical				TRUE			Natural compound			https://www.ncbi.nlm.nih.gov/pmc/articles/PMC171711/pdf/aac00061-0238.pdf		https://pubchem.ncbi.nlm.nih.gov/compound/135666652	CC(C)(C(=O)O)O/N=C(\C1=CSC(=N1)N)/C(=O)N[C@H]2CN(C2=O)C(=O)NS(=O)(=O)N3C(=O)N(C(=N3)C4=CC(=O)C(=CN4)O)C	InChI=1S/C21H22N10O11S2/c1-21(2,17(36)37)42-27-13(10-7-43-18(22)25-10)15(34)24-9-6-30(16(9)35)19(38)28-44(40,41)31-20(39)29(3)14(26-31)8-4-11(32)12(33)5-23-8/h4-5,7,9,33H,6H2,1-3H3,(H2,22,25)(H,23,32)(H,24,34)(H,28,38)(H,36,37)/b27-13+/t9-/m0/s1	ACNHWHSFERZOFC-YDWAADTNSA-N	CC(C)(C(=O)O)O/N=C(\C1=CSC(=N1)N)/C(=O)N[C@H]2CN(C2=O)C(=O)NS(=O)(=O)N3C(=O)N(C)C(=N3)C4=CC(=O)C(=CN4)O	InChI=1S/C21H22N10O11S2/c1-21(2,17(36)37)42-27-13(10-7-43-18(22)25-10)15(34)24-9-6-30(16(9)35)19(38)28-44(40,41)31-20(39)29(3)14(26-31)8-4-11(32)12(33)5-23-8/h4-5,7,9,33H,6H2,1-3H3,(H2,22,25)(H,23,32)(H,24,34)(H,28,38)(H,36,37)/b27-13+/t9-/m0/s1	ACNHWHSFERZOFC-YDWAADTNSA-N
380	BO-1165		Beta-lactam (monocarbam)	1986	Banyu Pharmaceuticals (Merck & Co., USA)	Inactive	Preclinical		Potent gram negative activity and demonstrates good stability against Î²- lactamases but almost no activity against Gram positives (1)		TRUE						http://jac.oxfordjournals.org/content/17/6/747.full.pdf		https://pubchem.ncbi.nlm.nih.gov/compound/9589456	C1CC1(C(=O)O)O/N=C(/C2=CSC(=N2)N)\C(=O)N[C@H]3[C@@H](N(C3=O)S(=O)(=O)O)CF	InChI=1S/C13H14FN5O8S2/c14-3-6-8(10(21)19(6)29(24,25)26)17-9(20)7(5-4-28-12(15)16-5)18-27-13(1-2-13)11(22)23/h4,6,8H,1-3H2,(H2,15,16)(H,17,20)(H,22,23)(H,24,25,26)/b18-7-/t6-,8-/m0/s1	VOGCYJSPKJJBEE-GVQCVHRPSA-N	C1CC1(C(=O)O)O/N=C(/C2=CSC(=N2)N)\C(=O)N[C@H]3[C@H](CF)N(C3=O)S(=O)(=O)O	InChI=1S/C13H14FN5O8S2/c14-3-6-8(10(21)19(6)29(24,25)26)17-9(20)7(5-4-28-12(15)16-5)18-27-13(1-2-13)11(22)23/h4,6,8H,1-3H2,(H2,15,16)(H,17,20)(H,22,23)(H,24,25,26)/b18-7-/t6-,8-/m0/s1	VOGCYJSPKJJBEE-GVQCVHRPSA-N
381	RU44790		Beta-lactam (monocarbam)	1986	Aventis (Sanofi Aventis, France)	Inactive	Preclinical	No further documentation after 1992 (reference) which states pharmokinetics and trials needed- paper compares with aztreonam. It has very little activity against Gram positive bacteria but is stable against many derepressed chromosomal and plasmid encoded Î²-lactamases. Possibly not non-inferior to existing antibiotics or want of Gram positive efficient antibiotics at the time.	This exhibited no activity against Pseudomonas aeruginosa but demonstrated good activity against Klebsiella pneumoniae, Haemophilus influenzae, Morganella morganii and Proteus vulgaris.		TRUE						http://www.ncbi.nlm.nih.gov/pmc/articles/PMC192042/		https://pubchem.ncbi.nlm.nih.gov/compound/9578282	C1CC(C1)(C(=O)O)O/N=C(\C2=CSC(=N2)N)/C(=O)N[C@H]3[C@H](N(C3=O)C4=NNN=N4)CF	InChI=1S/C15H16FN9O5S/c16-4-7-9(11(27)25(7)14-20-23-24-21-14)19-10(26)8(6-5-31-13(17)18-6)22-30-15(12(28)29)2-1-3-15/h5,7,9H,1-4H2,(H2,17,18)(H,19,26)(H,28,29)(H,20,21,23,24)/b22-8+/t7-,9+/m1/s1	NKFCKCUQAPRRBR-SHXIHPCNSA-N	C1CC(C1)(C(=O)O)O/N=C(\C2=CSC(=N2)N)/C(=O)N[C@H]3[C@@H](CF)N(C3=O)C4=NNN=N4	InChI=1S/C15H16FN9O5S/c16-4-7-9(11(27)25(7)14-20-23-24-21-14)19-10(26)8(6-5-31-13(17)18-6)22-30-15(12(28)29)2-1-3-15/h5,7,9H,1-4H2,(H2,17,18)(H,19,26)(H,28,29)(H,20,21,23,24)/b22-8+/t7-,9+/m1/s1	NKFCKCUQAPRRBR-SHXIHPCNSA-N
383	SQ-31299		Beta-lactam (monocarbam)	1987	Squibb Institute	Inactive													https://pubchem.ncbi.nlm.nih.gov/substance/274079656	null	null	null	null	null	null
384	SQ 32633		Beta-lactam (monocarbam)	1990	Squibb Institute	Inactive					TRUE
385	SQ 33110		Beta-lactam (monocarbam)	1990	Squibb Institute	Inactive					TRUE
387	CGP-31608		Beta-lactam (penem)	1986	Novartis, Switzerland	Inactive	Preclinical	The dosage tested in phase I was suggested to be administered 3 or 4 times daily. This inconvenience could be the reason of discontinuation (1). It also had a very short half life (2) Additionally, this appeared to be less potent than ritipenem	This was less active against MRSA and Pseudomonas than imipenem. Used against MRSA and CAP	TRUE	TRUE					10963	http://jac.oxfordjournals.org/content/20/2/179.full.pdf | http://jac.oxfordjournals.org/content/21/1/85.full.pdf+html | https://books.google.co.uk/books?id=GgPoCAAAQBAJ&pg=PA308&lpg=PA308&dq=LY173013&source=bl&ots=spuNwNoFKJ&sig=jTjiVJirHIj6GLgqaVt76y91ThA&hl=en&sa=X&ei=4ct2Vc6bLMOBU_e3gHA&ved=0CDcQ6AEwBg#v=onepage&q=LY173013&f=false		https://pubchem.ncbi.nlm.nih.gov/compound/129935	C[C@H]([C@@H]1[C@@H]2N(C1=O)C(=C(S2)CN)C(=O)O)O	InChI=1S/C9H12N2O4S/c1-3(12)5-7(13)11-6(9(14)15)4(2-10)16-8(5)11/h3,5,8,12H,2,10H2,1H3,(H,14,15)/t3-,5+,8-/m1/s1	RXCNILVLOHRALM-UWBRJAPDSA-N	C[C@H]([C@H]1C(=O)N2C(=C(CN)S[C@H]12)C(=O)O)O	InChI=1S/C9H12N2O4S/c1-3(12)5-7(13)11-6(9(14)15)4(2-10)16-8(5)11/h3,5,8,12H,2,10H2,1H3,(H,14,15)/t3-,5+,8-/m1/s1	RXCNILVLOHRALM-UWBRJAPDSA-N
388	HRE 664	E831664	Beta-lactam (penem)	1986	Hoechst	Experimental	Preclinical	As it was used as a comparison against other compound(s) (e.g. meropenem (1)), this may have been superseded by other compounds but all the papers looked at show HRE-664 to be potent and safe in animal testing (2)	Inhibited 90% of <i>E.coli, Klebsiella, P. mirabilis, Salmonella, P. vulgaaris, Aeromonas and Morganella</i> at MICS <2Âµg/ml, It was also an inhibitor of both MRSS and MRSA	TRUE	TRUE			Seibert, G et al In Vitro Antibacterial Activity of E831664	a Novel Penem Antibiotic" Program and Abstracts of the interscience science Conference on Antimicro0bial Agents and Chemotherapy. 1986."	https://www.sciencedirect.com/science/article/pii/0732889388900715?via%3Dihub		http://jac.oxfordjournals.org/content/24/suppl_A/73.full.pdf+html | https://www.researchgate.net/publication/20877463_In_vitro_activity_of_HRE_664_a_penem_antibiotic | http://www.ncbi.nlm.nih.gov/pubmed/3680029 | https://pmc.ncbi.nlm.nih.gov/articles/PMC172351/ | https://www.jstage.jst.go.jp/article/antibiotics1968/40/12/40_12_1762/_pdf/-char/ja		https://pubchem.ncbi.nlm.nih.gov/compound/147078	C[C@H]([C@@H]1[C@@H]2N(C1=O)C(=C(S2)OC3=CC=C(C=C3)C(=O)N)C(=O)O)O	InChI=1S/C15H14N2O6S/c1-6(18)9-12(20)17-10(14(21)22)15(24-13(9)17)23-8-4-2-7(3-5-8)11(16)19/h2-6,9,13,18H,1H3,(H2,16,19)(H,21,22)/t6-,9+,13-/m1/s1	MVTIDDWEBUVRRW-XIDCRBKBSA-N	C[C@H]([C@H]1C(=O)N2C(=C(OC3=CC=C(C=C3)C(=O)N)S[C@H]12)C(=O)O)O	InChI=1S/C15H14N2O6S/c1-6(18)9-12(20)17-10(14(21)22)15(24-13(9)17)23-8-4-2-7(3-5-8)11(16)19/h2-6,9,13,18H,1H3,(H2,16,19)(H,21,22)/t6-,9+,13-/m1/s1	MVTIDDWEBUVRRW-XIDCRBKBSA-N
389	Tirandalydigin		Beta-lactam (penem)	1987	Abbott Laboratories, USA	Inactive	Preclinical		Bacterial DNA-directed RNA polymerase; structurally similar to both tirandamycin and streptolydigin. Potent against a number of anaerobes.	TRUE	TRUE					11012	http://www.ncbi.nlm.nih.gov/pubmed/1517158		https://pubchem.ncbi.nlm.nih.gov/compound/54717174	C[C@H]1[C@H]2C=CC3(CO3)[C@](O2)(O[C@@H]1[C@H](C)/C=C(\C)/C=C/C(=C/4\C(=O)CNC4=O)/O)C	InChI=1S/C22H27NO6/c1-12(5-6-15(24)18-16(25)10-23-20(18)26)9-13(2)19-14(3)17-7-8-22(11-27-22)21(4,28-17)29-19/h5-9,13-14,17,19,24H,10-11H2,1-4H3,(H,23,26)/b6-5+,12-9+,18-15-/t13-,14+,17-,19-,21-,22?/m1/s1	LTYHWFXVSQHTQH-BWPJEIAHSA-N	C/C(=C\[C@@H](C)[C@@H]1[C@@H](C)[C@H]2C=CC3(CO3)[C@](C)(O2)O1)/C=C/C(=C/4\C(=O)CNC4=O)/O	InChI=1S/C22H27NO6/c1-12(5-6-15(24)18-16(25)10-23-20(18)26)9-13(2)19-14(3)17-7-8-22(11-27-22)21(4,28-17)29-19/h5-9,13-14,17,19,24H,10-11H2,1-4H3,(H,23,26)/b6-5+,12-9+,18-15-/t13-,14+,17-,19-,21-,22?/m1/s1	LTYHWFXVSQHTQH-BWPJEIAHSA-N
390	Razupenem	SM-216601 | PZ-601	Beta-lactam (penem)	2004	Sumitomo Pharmaceuticals (Dainippon Sumitomo Pharma, Japan); Licensed North American rights to Protez Pharmaceuticals, US	Inactive	Phase 2	Adverse effects (S1, 1)	Cell wall inhibitor; was in clinical trials for Gram positive infections	TRUE	TRUE			Young CL, Rusca A, Di Stefano AFD, Radicioni M, Binelli D, Loprete L, et al. Safety and multiple dose pharmacokinetics of intravenous PZ-601 (SMP-601): a novel carbapenem. 47th-ICAAC-2007 2007;9-10		10851			https://pubchem.ncbi.nlm.nih.gov/compound/10993211	C[C@H]1C=C(CN1)C2=CSC(=N2)SC3=C(N4[C@H]([C@H]3C)[C@H](C4=O)[C@@H](C)O)C(=O)O	InChI=1S/C18H21N3O4S2/c1-7-4-10(5-19-7)11-6-26-18(20-11)27-15-8(2)13-12(9(3)22)16(23)21(13)14(15)17(24)25/h4,6-9,12-13,19,22H,5H2,1-3H3,(H,24,25)/t7-,8+,9+,12+,13+/m0/s1	XFGOMLIRJYURLQ-GOKYHWASSA-N	C[C@H]1C=C(CN1)C2=CSC(=N2)SC3=C(C(=O)O)N4[C@H]([C@H]3C)[C@@H]([C@@H](C)O)C4=O	InChI=1S/C18H21N3O4S2/c1-7-4-10(5-19-7)11-6-26-18(20-11)27-15-8(2)13-12(9(3)22)16(23)21(13)14(15)17(24)25/h4,6-9,12-13,19,22H,5H2,1-3H3,(H,24,25)/t7-,8+,9+,12+,13+/m0/s1	XFGOMLIRJYURLQ-GOKYHWASSA-N
391	Sulopenem		Beta-lactam (penem)	1980	Iterum Therapeutics Ltd.	Active	Phase 3		Potent spectrum of activity against multi-drug resistant gram-negative infections in both the hospital and community settings	TRUE	TRUE			Noshino T, Otsuki M and Komoto A. In vitro and in vivoantibacterial activities of CP-70429, a novel penem. 32nd-Intersci-Conf-Antimicrobial-Agents-Chemother 1992; 176	https://www.iterumtx.com/our-science/our-promise	10862	https://aac.asm.org/content/53/6/2239		https://pubchem.ncbi.nlm.nih.gov/compound/9950244	null	null	null	null	null	null
392	Ritipenem	FCE 22101	Beta-lactam (penem)	1986	Novartis, Switzerland	Inactive	Phase 3	FDA withdrew approval in 2008; high neurotoxicity	Broad spectrum antibiotic which demonstrates similar activoty to imipenem, but shows no activity against Pseudomonas aeruginosa	TRUE	TRUE			Intravenous forms and oral form (Ritipenem acoxyl, FCE-22891, prodrug of ritipenem)		10854	http://jac.oxfordjournals.org/content/20/2/179.full.pdf | http://jac.oxfordjournals.org/content/25/3/371.long		https://pubchem.ncbi.nlm.nih.gov/compound/65633	C[C@H]([C@@H]1[C@@H]2N(C1=O)C(=C(S2)COC(=O)N)C(=O)O)O	InChI=1S/C10H12N2O6S/c1-3(13)5-7(14)12-6(9(15)16)4(19-8(5)12)2-18-10(11)17/h3,5,8,13H,2H2,1H3,(H2,11,17)(H,15,16)/t3-,5+,8-/m1/s1	IKQNRQOUOZJHTR-UWBRJAPDSA-N	C[C@H]([C@H]1C(=O)N2C(=C(COC(=O)N)S[C@H]12)C(=O)O)O	InChI=1S/C10H12N2O6S/c1-3(13)5-7(14)12-6(9(15)16)4(19-8(5)12)2-18-10(11)17/h3,5,8,13H,2H2,1H3,(H2,11,17)(H,15,16)/t3-,5+,8-/m1/s1	IKQNRQOUOZJHTR-UWBRJAPDSA-N
394	FCE 25199		Beta-lactam (penem)	1989	Pharmacia Corporation (Pfizer, USA)	Inactive	Preclinical?			TRUE	TRUE								https://pubchem.ncbi.nlm.nih.gov/substance/274175392	COCC1=C(N2[C@H](S1)[C@@H]([C@@H](C)O)C2=O)C(=O)OCC=3OC(=O)OC3C	InChI=1S/C15H17NO8S/c1-6(17)10-12(18)16-11(9(5-21-3)25-13(10)16)14(19)22-4-8-7(2)23-15(20)24-8/h6,10,13,17H,4-5H2,1-3H3/t6-,10+,13-/m1/s1	RTYURRZGBXACKT-JPRWIHHQSA-N	C[C@H]([C@H]1C(=O)N2C(=C(COC)S[C@H]12)C(=O)OCC3=C(C)OC(=O)O3)O	InChI=1S/C15H17NO8S/c1-6(17)10-12(18)16-11(9(5-21-3)25-13(10)16)14(19)22-4-8-7(2)23-15(20)24-8/h6,10,13,17H,4-5H2,1-3H3/t6-,10+,13-/m1/s1	RTYURRZGBXACKT-JPRWIHHQSA-N
395	BRL 44154		Beta-lactam (penicillin)	1989	Smith-Kline Beecham (GSK, USA)	Inactive	Phase 1			TRUE	TRUE			Synthetic compound		11036	http://www.ncbi.nlm.nih.gov/pubmed/8583383		https://pubchem.ncbi.nlm.nih.gov/compound/126843199	CC1([C@@H](N2[C@H](S1)[C@@H](CC2=O)NC(=O)/C(=N/OC3CCCC3)/C4=CSC(=N4)N)C(=O)[O-])C.[Na+]	InChI=1S/C19H25N5O5S2.Na/c1-19(2)14(17(27)28)24-12(25)7-10(16(24)31-19)21-15(26)13(11-8-30-18(20)22-11)23-29-9-5-3-4-6-9;/h8-10,14,16H,3-7H2,1-2H3,(H2,20,22)(H,21,26)(H,27,28);/q;+1/p-1/b23-13+;/t10-,14+,16-;/m1./s1	YNLKSESNCYDAMV-MCKMHCNPSA-M	CC1(C)[C@H](C(=O)[O-])N2C(=O)C[C@H]([C@H]2S1)NC(=O)/C(=N/OC3CCCC3)/C4=CSC(=N4)N.[Na+]	InChI=1S/C19H25N5O5S2.Na/c1-19(2)14(17(27)28)24-12(25)7-10(16(24)31-19)21-15(26)13(11-8-30-18(20)22-11)23-29-9-5-3-4-6-9;/h8-10,14,16H,3-7H2,1-2H3,(H2,20,22)(H,21,26)(H,27,28);/q;+1/p-1/b23-13+;/t10-,14+,16-;/m1./s1	YNLKSESNCYDAMV-MCKMHCNPSA-M
396	HKI 9924109		Beta-lactam (siderophore acylaminopenicillin)	2001	Basilea Pharmaceutica AG, Switzerland; Hans KnÃ¶ll Institute for Natural Products Research, Germany	Inactive	Preclinical		Cell wall inhibitor; tested against 44 NFGNB of which near a quarter of these were not inhibited by HKI 9924109, HKI 9924154 and HKI 9924155. These compounds were also found to inhibit certain species of the Enterobacteriaceae family.	TRUE	TRUE			Shapiro S, Thenoz L, Heinisch L, et al. Activities of novel siderophoric beta-lactams towards Gram-negative bacteria. 45th-Intersci-Conf-Antimicrob-Agents-Chemother 2005;200
397	HKI 9924154		Beta-lactam (siderophore acylaminopenicillin)	2001	Basilea Pharmaceutica AG, Switzerland; Hans KnÃ¶ll Institute for Natural Products Research, Germany	Inactive	Preclinical		Cell wall inhibitor; tested against 44 NFGNB of which near a quarter of these were not inhibited by HKI 9924109, HKI 9924154 and HKI 9924155. These compounds were also found to inhibit certain species of the Enterobacteriaceae family.	TRUE	TRUE			Shapiro S, Thenoz L, Heinisch L, et al. Activities of novel siderophoric beta-lactams towards Gram-negative bacteria. 45th-Intersci-Conf-Antimicrob-Agents-Chemother 2005;201	https://pubs.acs.org/doi/10.1021/jm010546b
398	HKI 9924155 (amoxicillin adduct with synthetic catecholate)		Beta-lactam (siderophore acylaminopenicillin)	2001	Basilea Pharmaceutica AG, Switzerland; Hans KnÃ¶ll Institute for Natural Products Research, Germany	Inactive	Preclinical		Cell wall inhibitor; tested against 44 NFGNB of which near a quarter of these were not inhibited by HKI 9924109, HKI 9924154 and HKI 9924155. These compounds were also found to inhibit certain species of the Enterobacteriaceae family.	TRUE	TRUE			Shapiro S, Thenoz L, Heinisch L, et al. Activities of novel siderophoric beta-lactams towards Gram-negative bacteria. 45th-Intersci-Conf-Antimicrob-Agents-Chemother 2005;202	https://pubs.acs.org/doi/10.1021/jm010546b
399	NZ2114		Antimicrobial peptide (plectasin derived)	2007	Novozymes A/S, Denmark; Sanofi Aventis, France	Inactive	Preclinical		Cell wall inhibitor; was in preclinical trials with Sanofi Aventis for Gram positive infections. This demonstrated good tolerance in animal trials	TRUE				1. Nielsen LA, Ravn BT, Lichtenberg J, et al. In vivo profiling of plectasin variant NZ2114, a novel promising antimicrobial peptide. 47th-ICAAC-2007 2007;243 2. Sandvang D, Mygind PH, Jones ME, et al. In vitro activity and characterization of NZ2114: an improved variant of plectasin. 47th-ICAAC-2007 2007;243	https://journals.asm.org/doi/10.1128/aac.00685-09
400	Mideplanin	CTA A1 | MDL 62211	Glycopeptide (teicoplanin derivative)	1988	Biosearch Italia (Pfizer, US); Aventis (Sanofi Aventis, France)	Inactive	Preclinical	Literature papers stop at 1992 which concludes with a need to carry out more pharmacological studies to progress to clinical trials. The study on PMN activity shows that for interference, a dosage higher than proposed human dosage is required. There may be a cross resistance issue but not stated.	Active against <i>S. aureus</i> both oxacillin susecptible and resistant strains	TRUE				Teicoplanin derivative		10830	http://www.ncbi.nlm.nih.gov/pubmed/1832144		https://pubchem.ncbi.nlm.nih.gov/compound/16132175	CC(C)CCCCCCC(=O)NC1C(C(C(OC1OC2=C3C=C4C=C2OC5=C(C=C(C=C5)C(C6C(=O)NC(C7=C(C(=CC(=C7)O)OC8C(C(C(C(O8)CO)O)O)O)C9=C(C=CC(=C9)C(C(=O)N6)NC(=O)C4NC(=O)C%10C%11=CC(=CC(=C%11)OC%12=C(C=CC(=C%12)C(C(=O)NC(CC%13=CC(=C(O3)C=C%13)Cl)C(=O)N%10)N)O)O)O)C(=O)NCCCN(C)C)OC%14C(C(C(C(O%14)CO)O)O)NC(=O)C)Cl)CO)O)O	InChI=1S/C93H109Cl2N11O32/c1-38(2)11-8-6-7-9-12-65(115)100-73-79(120)76(117)63(36-108)135-92(73)138-83-60-30-45-31-61(83)132-57-20-16-43(28-52(57)95)82(137-91-72(98-39(3)110)78(119)75(116)62(35-107)134-91)74-90(129)104-71(86(125)97-21-10-22-106(4)5)50-33-47(112)34-59(133-93-81(122)80(121)77(118)64(37-109)136-93)66(50)49-27-42(15-17-54(49)113)68(87(126)105-74)102-89(128)70(45)103-88(127)69-44-25-4…	KVZUWEFUEGGULL-UHFFFAOYSA-N	CC(C)CCCCCCC(=O)NC1C(C(C(CO)OC1OC2=C3C=C4C=C2OC5=CC=C(C=C5Cl)CC6C(=O)NC(C7=CC(=CC(=C7)O)OC8=CC(=CC=C8O)C(C(=O)N6)N)C(=O)NC4C(=O)NC9C%10=CC=C(C(=C%10)C%11=C(C=C(C=C%11C(C(=O)NCCCN(C)C)NC(=O)C(C(C%12=CC=C(C(=C%12)Cl)O3)OC%13C(C(C(C(CO)O%13)O)O)NC(=O)C)NC9=O)O)OC%14C(C(C(C(CO)O%14)O)O)O)O)O)O	InChI=1S/C93H109Cl2N11O32/c1-38(2)11-8-6-7-9-12-65(115)100-73-79(120)76(117)63(36-108)135-92(73)138-83-60-30-45-31-61(83)132-57-20-16-43(28-52(57)95)82(137-91-72(98-39(3)110)78(119)75(116)62(35-107)134-91)74-90(129)104-71(86(125)97-21-10-22-106(4)5)50-33-47(112)34-59(133-93-81(122)80(121)77(118)64(37-109)136-93)66(50)49-27-42(15-17-54(49)113)68(87(126)105-74)102-89(128)70(45)103-88(127)69-44-25-4…	KVZUWEFUEGGULL-UHFFFAOYSA-N
401	Mersacidin	M87 1551	Antimicrobial peptide (lantibiotic)	1989	Aventis (Sanofi Aventis, France)	Inactive			Transglycosylation inhibitor of cell wall biosynthesis	TRUE						11014	https://www.jstage.jst.go.jp/article/antibiotics1968/45/6/45_6_832/_pdf/-char/en		https://pubchem.ncbi.nlm.nih.gov/compound/5282042	CC[C@@H](C)[C@H]1C(=O)N/C=C/S[C@H](C2C(=O)NC(=C)C(=O)N[C@H](C(=O)N[C@@H](CS[C@H]([C@H](C(=O)N[C@H](C(=O)N2)CC(C)C)NC(=O)[C@@H]3CS[C@H]([C@H](C(=O)N[C@H](C(=O)N4CCC[C@H]4C(=O)NCC(=O)NCC(=O)NCC(=O)NCC(=O)N[C@H](C(=O)N3)C(C)C)CC(C)C)NC(=O)[C@H](CC5=CC=CC=C5)NC(=O)[C@H]6[C@@H](SC[C@@H](C(=O)N6)N)C)C)C)C(=O)N1)CCC(=O)O)C	InChI=1S/C80H120N20O21S4/c1-14-40(8)61-74(115)82-24-26-122-42(10)62-76(117)87-41(9)66(107)88-48(22-23-59(105)106)68(109)92-52(71(112)95-61)35-124-44(12)64(78(119)89-49(27-37(2)3)69(110)97-62)99-72(113)53-36-125-45(13)65(98-70(111)50(29-46-19-16-15-17-20-46)90-77(118)63-43(11)123-34-47(81)67(108)96-63)79(120)91-51(28-38(4)5)80(121)100-25-18-21-54(100)73(114)86-32-57(103)84-30-55(101)83-31-56(102)8…	JSWKNDSDVHJUKY-CYGWNLPQSA-N	CC[C@@H](C)[C@H]1C(=O)N/C=C/S[C@@H](C)C2C(=O)NC(=C)C(=O)N[C@@H](CCC(=O)O)C(=O)N[C@@H](CS[C@@H](C)[C@H](C(=O)N[C@@H](CC(C)C)C(=O)N2)NC(=O)[C@@H]3CS[C@@H](C)[C@H](C(=O)N[C@@H](CC(C)C)C(=O)N4CCC[C@H]4C(=O)NCC(=O)NCC(=O)NCC(=O)NCC(=O)N[C@@H](C(C)C)C(=O)N3)NC(=O)[C@H](CC5=CC=CC=C5)NC(=O)[C@H]6[C@H](C)SC[C@@H](C(=O)N6)N)C(=O)N1	InChI=1S/C80H120N20O21S4/c1-14-40(8)61-74(115)82-24-26-122-42(10)62-76(117)87-41(9)66(107)88-48(22-23-59(105)106)68(109)92-52(71(112)95-61)35-124-44(12)64(78(119)89-49(27-37(2)3)69(110)97-62)99-72(113)53-36-125-45(13)65(98-70(111)50(29-46-19-16-15-17-20-46)90-77(118)63-43(11)123-34-47(81)67(108)96-63)79(120)91-51(28-38(4)5)80(121)100-25-18-21-54(100)73(114)86-32-57(103)84-30-55(101)83-31-56(102)8…	JSWKNDSDVHJUKY-CYGWNLPQSA-N
402	Mureidomycin A		MraY inhibitor	1991	Sankyo Co. Ltd, Japan	Inactive		Rapid resistance due to transport loss (LS)	Interferes with cell-wall synthesis by inhibiting transfer of the peptidoglycan precursor moiety (MurNAc-pentapeptide) to the membrane lipid carrier, undecaprenyl phosphate.	TRUE	TRUE			Uridyl peptide					https://pubchem.ncbi.nlm.nih.gov/compound/3037873	CC(C(C(=O)N/C=C\1/C[C@H]([C@@H](O1)N2C=CC(=O)NC2=O)O)NC(=O)C(CCSC)NC(=O)NC(CC3=CC(=CC=C3)O)C(=O)O)N(C)C(=O)C(CC4=CC(=CC=C4)O)N	InChI=1S/C38H48N8O12S/c1-20(45(2)34(53)26(39)16-21-6-4-8-23(47)14-21)31(33(52)40-19-25-18-29(49)35(58-25)46-12-10-30(50)43-38(46)57)44-32(51)27(11-13-59-3)41-37(56)42-28(36(54)55)17-22-7-5-9-24(48)15-22/h4-10,12,14-15,19-20,26-29,31,35,47-49H,11,13,16-18,39H2,1-3H3,(H,40,52)(H,44,51)(H,54,55)(H2,41,42,56)(H,43,50,57)/b25-19-/t20?,26?,27?,28?,29-,31?,35-/m1/s1	LLINEOOFHRQODR-QQCWUGGYSA-N	CC(C(C(=O)N/C=C\1/C[C@H]([C@H](N2C=CC(=O)NC2=O)O1)O)NC(=O)C(CCSC)NC(=O)NC(CC3=CC=CC(=C3)O)C(=O)O)N(C)C(=O)C(CC4=CC=CC(=C4)O)N	InChI=1S/C38H48N8O12S/c1-20(45(2)34(53)26(39)16-21-6-4-8-23(47)14-21)31(33(52)40-19-25-18-29(49)35(58-25)46-12-10-30(50)43-38(46)57)44-32(51)27(11-13-59-3)41-37(56)42-28(36(54)55)17-22-7-5-9-24(48)15-22/h4-10,12,14-15,19-20,26-29,31,35,47-49H,11,13,16-18,39H2,1-3H3,(H,40,52)(H,44,51)(H,54,55)(H2,41,42,56)(H,43,50,57)/b25-19-/t20?,26?,27?,28?,29-,31?,35-/m1/s1	LLINEOOFHRQODR-QQCWUGGYSA-N
403	Mureidomycin B		MraY inhibitor	1991	Sankyo Co. Ltd, Japan	Inactive		Rapid resistance due to transport loss (LS)	Interferes with cell-wall synthesis by inhibiting transfer of the peptidoglycan precursor moiety (MurNAc-pentapeptide) to the membrane lipid carrier, undecaprenyl phosphate.	TRUE	TRUE			Uridyl peptide					https://pubchem.ncbi.nlm.nih.gov/substance/49895352	CC(C(C(=O)N/C=C/1\CC(C(O1)N2CCC(=O)NC2=O)O)NC(=O)C(CCSC)NC(=O)NC(CC3=CC(=CC=C3)O)C(=O)O)N(C)C(=O)C(CC4=CC(=CC=C4)O)N	InChI=1S/C38H50N8O12S/c1-20(45(2)34(53)26(39)16-21-6-4-8-23(47)14-21)31(33(52)40-19-25-18-29(49)35(58-25)46-12-10-30(50)43-38(46)57)44-32(51)27(11-13-59-3)41-37(56)42-28(36(54)55)17-22-7-5-9-24(48)15-22/h4-9,14-15,19-20,26-29,31,35,47-49H,10-13,16-18,39H2,1-3H3,(H,40,52)(H,44,51)(H,54,55)(H2,41,42,56)(H,43,50,57)/b25-19+	DXBJHRPKFQGVGZ-NCELDCMTSA-N	CC(C(C(=O)N/C=C/1\CC(C(N2CCC(=O)NC2=O)O1)O)NC(=O)C(CCSC)NC(=O)NC(CC3=CC=CC(=C3)O)C(=O)O)N(C)C(=O)C(CC4=CC=CC(=C4)O)N	InChI=1S/C38H50N8O12S/c1-20(45(2)34(53)26(39)16-21-6-4-8-23(47)14-21)31(33(52)40-19-25-18-29(49)35(58-25)46-12-10-30(50)43-38(46)57)44-32(51)27(11-13-59-3)41-37(56)42-28(36(54)55)17-22-7-5-9-24(48)15-22/h4-9,14-15,19-20,26-29,31,35,47-49H,10-13,16-18,39H2,1-3H3,(H,40,52)(H,44,51)(H,54,55)(H2,41,42,56)(H,43,50,57)/b25-19+	DXBJHRPKFQGVGZ-NCELDCMTSA-N
404	Mureidomycin C		MraY inhibitor	1991	Sankyo Co. Ltd, Japan	Inactive		Rapid resistance due to transport loss (LS)	Interferes with cell-wall synthesis by inhibiting transfer of the peptidoglycan precursor moiety (MurNAc-pentapeptide) to the membrane lipid carrier, undecaprenyl phosphate.	TRUE	TRUE			Uridyl peptide		13517			https://pubchem.ncbi.nlm.nih.gov/compound/101627954	null	null	null	null	null	null
405	Mureidomycin D		MraY inhibitor	1991	Sankyo Co. Ltd, Japan	Inactive		Rapid resistance due to transport loss (LS)	Interferes with cell-wall synthesis by inhibiting transfer of the peptidoglycan precursor moiety (MurNAc-pentapeptide) to the membrane lipid carrier, undecaprenyl phosphate.	TRUE	TRUE			Uridyl peptide						CC([C@H](C(=O)N/C=C/1\CC(C(O1)N2CCC(=O)NC2=O)O)NC(=O)[C@H](CCSC)NC(=O)NC(CC3=CC(=CC=C3)O)C(=O)O)N(C)C(=O)[C@H](CC4=CC(=CC=C4)O)NC(=O)CN	InChI=1S/C40H53N9O13S/c1-21(48(2)36(57)28(43-32(54)19-41)16-22-6-4-8-24(50)14-22)33(35(56)42-20-26-18-30(52)37(62-26)49-12-10-31(53)46-40(49)61)47-34(55)27(11-13-63-3)44-39(60)45-29(38(58)59)17-23-7-5-9-25(51)15-23/h4-9,14-15,20-21,27-30,33,37,50-52H,10-13,16-19,41H2,1-3H3,(H,42,56)(H,43,54)(H,47,55)(H,58,59)(H2,44,45,60)(H,46,53,61)/b26-20+/t21?,27-,28-,29?,30?,33+,37?/m0/s1	HVIYMDRGURCMHG-UBYREJIESA-N	CC([C@H](C(=O)N/C=C/1\CC(C(N2CCC(=O)NC2=O)O1)O)NC(=O)[C@H](CCSC)NC(=O)NC(CC3=CC=CC(=C3)O)C(=O)O)N(C)C(=O)[C@H](CC4=CC=CC(=C4)O)NC(=O)CN	InChI=1S/C40H53N9O13S/c1-21(48(2)36(57)28(43-32(54)19-41)16-22-6-4-8-24(50)14-22)33(35(56)42-20-26-18-30(52)37(62-26)49-12-10-31(53)46-40(49)61)47-34(55)27(11-13-63-3)44-39(60)45-29(38(58)59)17-23-7-5-9-25(51)15-23/h4-9,14-15,20-21,27-30,33,37,50-52H,10-13,16-19,41H2,1-3H3,(H,42,56)(H,43,54)(H,47,55)(H,58,59)(H2,44,45,60)(H,46,53,61)/b26-20+/t21?,27-,28-,29?,30?,33+,37?/m0/s1	HVIYMDRGURCMHG-UBYREJIESA-N
406	Pyrazolidinedione series - Wyeth	1,2-bis(4-chlorophenyl)-3,5-dioxopyrazolidine-4-carboxamide	MurB inhibitor	2003	Wyeth Research (Pfizer, USA)	Inactive			MurB inhibitor-cell wall synthesis inhibitors; potent activity against VRE and MRSA	TRUE				Yang Y, Severin A, Singh G, et al. Identification of novel pyrazolidinediones as inhibitors of bacterial cell wall synthesis, targeting MurB, the Enopyruval-UDP-N-acetyl-glucosamine reductase. 43rd-ICAAC 2003;271	https://journals.asm.org/doi/10.1128/aac.50.2.556-564.2006
407	SC 44914		Cell-wall synthesis inhibitor (quinoxaline)	1991	Searle Pharm. (Pharmacia Corporation, USA)	Inactive	Preclinical		No activity against Campylobacter jejuni but more active than SC 44942A and metronidazole against C. difficile					Segreti J, Goodman LJ, Kerns L, et al. In vitro activity of two new quinoxaline compounds against Campylobacter sp. and Clostridium difficile. 31st-ICAAC 1991;161.	https://www.sciencedirect.com/science/article/pii/0732889393900312?via%3Dihub				https://pubchem.ncbi.nlm.nih.gov/compound/3082744	CCC1(CN=C2C(=[N+](C3=C(N2C1)C=CN=C3)[O-])C4=CC=CC=C4)C	InChI=1S/C19H20N4O/c1-3-19(2)12-21-18-17(14-7-5-4-6-8-14)23(24)16-11-20-10-9-15(16)22(18)13-19/h4-11H,3,12-13H2,1-2H3	XQIXJYNCQWWVOB-UHFFFAOYSA-N	CCC1(C)CN=C2C(=[N+](C3=C(C=CN=C3)N2C1)[O-])C4=CC=CC=C4	InChI=1S/C19H20N4O/c1-3-19(2)12-21-18-17(14-7-5-4-6-8-14)23(24)16-11-20-10-9-15(16)22(18)13-19/h4-11H,3,12-13H2,1-2H3	XQIXJYNCQWWVOB-UHFFFAOYSA-N
408	SC-44942-A		Cell-wall synthesis inhibitor (quinoxaline)	1991	Searle Pharm. (Pharmacia Corporation, USA)	Inactive	Preclinical	Likely to have not been continued due to being less active than others in the series	Active against a broad spectrum of anaerobic bacteria but inactive against Campylobacter jejuni. This was also less active against C. difficile than Campylobacter jejuni.					Segreti J, Goodman LJ, Kerns L, et al. In vitro activity of two new quinoxaline compounds against Campylobacter sp. and Clostridium difficile. 31st-ICAAC 1991;161.	https://www.sciencedirect.com/science/article/pii/0732889393900312?via%3Dihub				https://pubchem.ncbi.nlm.nih.gov/compound/3082689	CC1(CN=C2C(=[N+](C3=C(N2C1)C=CC(=C3)C(F)(F)F)[O-])C4=CC=CC=C4)C.Cl	InChI=1S/C20H18F3N3O.ClH/c1-19(2)11-24-18-17(13-6-4-3-5-7-13)26(27)16-10-14(20(21,22)23)8-9-15(16)25(18)12-19;/h3-10H,11-12H2,1-2H3;1H	MFLKIPORVXKXSO-UHFFFAOYSA-N	CC1(C)CN=C2C(=[N+](C3=C(C=CC(=C3)C(F)(F)F)N2C1)[O-])C4=CC=CC=C4.Cl	InChI=1S/C20H18F3N3O.ClH/c1-19(2)11-24-18-17(13-6-4-3-5-7-13)26(27)16-10-14(20(21,22)23)8-9-15(16)25(18)12-19;/h3-10H,11-12H2,1-2H3;1H	MFLKIPORVXKXSO-UHFFFAOYSA-N
409	LY228238		Beta-lactam (cephalosporin, carbacephem [loracarbef derivative])	1988	Eli Lilly, USA	Inactive	Preclinical	Low oral bioactivity in monkeys compared with rats and mice		TRUE	TRUE			KASHER, J. S.; J. A. EUDALY, R. JOHNSON & J. SHOUFLER: Pharmacokinetics of orally absorbed beta-lactam antibiotics LY228238 and LY257128 in laboratory animals. Program and Abstracts of the 28th Intersci. Conf. on Antimicrob. Agents Chemother., No. 535, p. 202, Los Angeles, Oct. 23-26, 1988	https://www.jstage.jst.go.jp/article/antibiotics1968/42/11/42_11_1653/_pdf/-char/en
410	LY257128		Beta-lactam (cephalosporin, carbacephem [loracarbef derivative])	1988	Eli Lilly, USA	Inactive	Preclinical	Low oral bioactivity in monkeys compared with rats and mice		TRUE	TRUE			KASHER, J. S.; J. A. EUDALY, R. JOHNSON & J. SHOUFLER: Pharmacokinetics of orally absorbed beta-lactam antibiotics LY228238 and LY257128 in laboratory animals. Program and Abstracts of the 28th Intersci. Conf. on Antimicrob. Agents Chemother., No. 535, p. 202, Los Angeles, Oct. 23-26, 1988	https://www.jstage.jst.go.jp/article/antibiotics1968/42/11/42_11_1653/_pdf/-char/en
411	BMY 28232 (BMY 28271 is the prodrug)		Beta-lactam (cephalosporin)	1988	Bristol Myers Research Institute, Ltd., Tokyo, Japan	Inactive	Phase 1			TRUE	TRUE			Oral			https://www.ncbi.nlm.nih.gov/pmc/articles/PMC171643/		https://pubchem.ncbi.nlm.nih.gov/compound/131715411	C/C=C/C1(CN2C(C(C2=O)NC(=O)/C(=N/O)/C3=CSC(=N3)N)SC1)C(=O)O	InChI=1S/C15H17N5O5S2/c1-2-3-15(13(23)24)5-20-11(22)9(12(20)27-6-15)18-10(21)8(19-25)7-4-26-14(16)17-7/h2-4,9,12,25H,5-6H2,1H3,(H2,16,17)(H,18,21)(H,23,24)/b3-2+,19-8+	BGWUMNCHZHCHTA-FIFVVGQHSA-N	C/C=C/C1(CN2C(=O)C(C2SC1)NC(=O)/C(=N/O)/C3=CSC(=N3)N)C(=O)O	InChI=1S/C15H17N5O5S2/c1-2-3-15(13(23)24)5-20-11(22)9(12(20)27-6-15)18-10(21)8(19-25)7-4-26-14(16)17-7/h2-4,9,12,25H,5-6H2,1H3,(H2,16,17)(H,18,21)(H,23,24)/b3-2+,19-8+	BGWUMNCHZHCHTA-FIFVVGQHSA-N
412	Ro 23-9424 (fleroxacin + desacetylcefotaxime)		Drug combination: beta-lactam (cephalosporin) + fluoroquinolone	1988	Hoffmann-La Roche Inc, Switzerland	Inactive	Phase 2		Possible candidate for treatment of pneumococcal meningitis	TRUE	TRUE	It is a codrug of fleroxacin and desacetylcefoaxime					http://jac.oxfordjournals.org/content/31/2/273.long		https://pubchem.ncbi.nlm.nih.gov/compound/5486700#section=Literature	CN1CCN(CC1)C2=C(C=C3C(=C2F)N(C=C(C3=O)C(=O)OCC4=C(N5[C@@H]([C@@H](C5=O)NC(=O)/C(=N\OC)/C6=CSC(=N6)N)SC4)C(=O)O)CCF)F	InChI=1S/C31H31F3N8O8S2/c1-39-5-7-40(8-6-39)24-17(33)9-15-23(19(24)34)41(4-3-32)10-16(25(15)43)30(48)50-11-14-12-51-28-21(27(45)42(28)22(14)29(46)47)37-26(44)20(38-49-2)18-13-52-31(35)36-18/h9-10,13,21,28H,3-8,11-12H2,1-2H3,(H2,35,36)(H,37,44)(H,46,47)/b38-20-/t21-,28-/m1/s1	IKYGJSBKPPIKJK-JDKVAZDPSA-N	CN1CCN(CC1)C2=C(C3=C(C=C2F)C(=O)C(=CN3CCF)C(=O)OCC4=C(C(=O)O)N5C(=O)[C@H]([C@H]5SC4)NC(=O)/C(=N\OC)/C6=CSC(=N6)N)F	InChI=1S/C31H31F3N8O8S2/c1-39-5-7-40(8-6-39)24-17(33)9-15-23(19(24)34)41(4-3-32)10-16(25(15)43)30(48)50-11-14-12-51-28-21(27(45)42(28)22(14)29(46)47)37-26(44)20(38-49-2)18-13-52-31(35)36-18/h9-10,13,21,28H,3-8,11-12H2,1-2H3,(H2,35,36)(H,37,44)(H,46,47)/b38-20-/t21-,28-/m1/s1	IKYGJSBKPPIKJK-JDKVAZDPSA-N
413	LB 10827		Beta-lactam (cephalosporin)	1999	LG Life Sciences, South Korea	Inactive	Preclinical		Use against CAP	TRUE	TRUE			Oral	https://journals.asm.org/doi/10.1128/aac.44.12.3272-3277.2000				https://pubchem.ncbi.nlm.nih.gov/compound/9851428	C1C(=C(N2[C@H](S1)[C@@H](C2=O)NC(=O)/C(=N\O)/C3=C(SC(=N3)N)Cl)C(=O)O)SCSC4=NC(=NC(=C4)N)N	InChI=1S/C17H16ClN9O5S4/c18-11-7(25-17(21)36-11)8(26-32)12(28)24-9-13(29)27-10(15(30)31)4(2-33-14(9)27)34-3-35-6-1-5(19)22-16(20)23-6/h1,9,14,32H,2-3H2,(H2,21,25)(H,24,28)(H,30,31)(H4,19,20,22,23)/b26-8-/t9-,14-/m1/s1	OBZREKINKKRXQH-SJCJUFQRSA-N	C1=C(N=C(N)N=C1N)SCSC2=C(C(=O)O)N3C(=O)[C@H]([C@H]3SC2)NC(=O)/C(=N\O)/C4=C(Cl)SC(=N4)N	InChI=1S/C17H16ClN9O5S4/c18-11-7(25-17(21)36-11)8(26-32)12(28)24-9-13(29)27-10(15(30)31)4(2-33-14(9)27)34-3-35-6-1-5(19)22-16(20)23-6/h1,9,14,32H,2-3H2,(H2,21,25)(H,24,28)(H,30,31)(H4,19,20,22,23)/b26-8-/t9-,14-/m1/s1	OBZREKINKKRXQH-SJCJUFQRSA-N
414	E1010 (ER-35786)		Beta-lactam (carbapenem)	1995	Eisai Co Ltd	Inactive	Phase 1		Antipseudomonal activity	TRUE	TRUE			Sato N, Sasho M, Kamada A, et al. ER-35786, a new anti-pseudomonal carbapenem I. synthesis and structure activity relations or 2-substituted 1Î²-methyl carbapenems. 35th-Intersci-Conf-Antimicrobial-Agents-Chemother 1995; 139.	https://journals.asm.org/doi/10.1128/aac.41.2.298	11050			https://pubchem.ncbi.nlm.nih.gov/compound/6918311	C[C@@H]1[C@@H]2[C@H](C(=O)N2C(=C1S[C@H]3C[C@H](NC3)[C@@H]([C@@H]4CCNC4)O)C(=O)O)[C@@H](C)O.Cl	InChI=1S/C19H29N3O5S.ClH/c1-8-14-13(9(2)23)18(25)22(14)15(19(26)27)17(8)28-11-5-12(21-7-11)16(24)10-3-4-20-6-10;/h8-14,16,20-21,23-24H,3-7H2,1-2H3,(H,26,27);1H/t8-,9-,10-,11+,12+,13-,14-,16-;/m1./s1	WRVJTXDJDKITNK-XNGFCKKMSA-N	C[C@@H]1[C@@H]2[C@@H]([C@@H](C)O)C(=O)N2C(=C1S[C@H]3C[C@@H]([C@@H]([C@@H]4CCNC4)O)NC3)C(=O)O.Cl	InChI=1S/C19H29N3O5S.ClH/c1-8-14-13(9(2)23)18(25)22(14)15(19(26)27)17(8)28-11-5-12(21-7-11)16(24)10-3-4-20-6-10;/h8-14,16,20-21,23-24H,3-7H2,1-2H3,(H,26,27);1H/t8-,9-,10-,11+,12+,13-,14-,16-;/m1./s1	WRVJTXDJDKITNK-XNGFCKKMSA-N
415	Ro 244383		Beta-lactam (cephalosporin)	1990	Hoffman-La Roche, Switzerland	Discontinued	Preclinical	Roche pulled out of antibioitc R&D in 1999	Cell wall inhibitor and DNA synthesis inhibitor	TRUE	TRUE						http://www.fiercebiotech.com/story/roche-heralds-its-return-antibiotics-field-560m-polyphor-deal/2013-11-04		https://pubchem.ncbi.nlm.nih.gov/compound/9578308	CO/N=C(\C1=CSC(=N1)N)/C(=O)N[C@H]2[C@@H]3N(C2=O)C(=C(CS3)COC(=O)N4CCN(CC4)C5=C(C=C6C(=C5)N(C=C(C6=O)C(=O)O)C7CC7)F)C(=O)O	InChI=1S/C32H31FN8O10S2/c1-50-37-22(19-13-53-31(34)35-19)26(43)36-23-27(44)41-24(30(47)48)14(12-52-28(23)41)11-51-32(49)39-6-4-38(5-7-39)21-9-20-16(8-18(21)33)25(42)17(29(45)46)10-40(20)15-2-3-15/h8-10,13,15,23,28H,2-7,11-12H2,1H3,(H2,34,35)(H,36,43)(H,45,46)(H,47,48)/b37-22+/t23-,28-/m1/s1	FPMYMKJOKAOQMT-LJPPBSFJSA-N	CO/N=C(\C1=CSC(=N1)N)/C(=O)N[C@@H]2C(=O)N3C(=C(COC(=O)N4CCN(CC4)C5=CC6=C(C=C5F)C(=O)C(=CN6C7CC7)C(=O)O)CS[C@H]23)C(=O)O	InChI=1S/C32H31FN8O10S2/c1-50-37-22(19-13-53-31(34)35-19)26(43)36-23-27(44)41-24(30(47)48)14(12-52-28(23)41)11-51-32(49)39-6-4-38(5-7-39)21-9-20-16(8-18(21)33)25(42)17(29(45)46)10-40(20)15-2-3-15/h8-10,13,15,23,28H,2-7,11-12H2,1H3,(H2,34,35)(H,36,43)(H,45,46)(H,47,48)/b37-22+/t23-,28-/m1/s1	FPMYMKJOKAOQMT-LJPPBSFJSA-N
416	Ro 246392		Beta-lactam (cephalosporin)	1990	Hoffman-La Roche, Switzerland	Discontinued	Preclinical	Roche pulled out of antibioitc R&D in 1999	Cell wall inhibitor and DNA synthesis inhibitor	TRUE	TRUE						http://www.fiercebiotech.com/story/roche-heralds-its-return-antibiotics-field-560m-polyphor-deal/2013-11-04		https://pubchem.ncbi.nlm.nih.gov/compound/9589390	CO/N=C(\C1=CSC(=N1)N)/C(=O)N[C@H]2[C@@H]3N(C2=O)C(=C(CS3)COC(=O)C4=CN(C5=CC(=C(C=C5C4=O)F)N6CCNCC6)C7CC7)C(=O)O	InChI=1S/C31H31FN8O8S2/c1-47-37-22(19-13-50-31(33)35-19)26(42)36-23-27(43)40-24(29(44)45)14(12-49-28(23)40)11-48-30(46)17-10-39(15-2-3-15)20-9-21(38-6-4-34-5-7-38)18(32)8-16(20)25(17)41/h8-10,13,15,23,28,34H,2-7,11-12H2,1H3,(H2,33,35)(H,36,42)(H,44,45)/b37-22+/t23-,28-/m1/s1	MPWTZPXSZLWXHL-LJPPBSFJSA-N	CO/N=C(\C1=CSC(=N1)N)/C(=O)N[C@@H]2C(=O)N3C(=C(COC(=O)C4=CN(C5CC5)C6=C(C=C(C(=C6)N7CCNCC7)F)C4=O)CS[C@H]23)C(=O)O	InChI=1S/C31H31FN8O8S2/c1-47-37-22(19-13-50-31(33)35-19)26(42)36-23-27(43)40-24(29(44)45)14(12-49-28(23)40)11-48-30(46)17-10-39(15-2-3-15)20-9-21(38-6-4-34-5-7-38)18(32)8-16(20)25(17)41/h8-10,13,15,23,28,34H,2-7,11-12H2,1H3,(H2,33,35)(H,36,42)(H,44,45)/b37-22+/t23-,28-/m1/s1	MPWTZPXSZLWXHL-LJPPBSFJSA-N
417	Ro 246778		Beta-lactam (cephalosporin)	1990	Hoffman-La Roche, Switzerland	Inactive	Preclinical	Roche pulled out of antibioitc R&D in 1999	Cell wall inhibitor and DNA synthesis inhibitor	TRUE	TRUE						http://www.fiercebiotech.com/story/roche-heralds-its-return-antibiotics-field-560m-polyphor-deal/2013-11-04		https://pubchem.ncbi.nlm.nih.gov/compound/9578305	CO/N=C(\C1=CSC(=N1)N)/C(=O)N[C@H]2[C@@H]3N(C2=O)C(=C(CS3)COC(=O)C4=CN(C5=C(C(=C(C=C5C4=O)F)N6CCNCC6)F)CCF)C(=O)O	InChI=1S/C30H29F3N8O8S2/c1-48-38-19(17-12-51-30(34)36-17)25(43)37-20-26(44)41-21(28(45)46)13(11-50-27(20)41)10-49-29(47)15-9-40(5-2-31)22-14(24(15)42)8-16(32)23(18(22)33)39-6-3-35-4-7-39/h8-9,12,20,27,35H,2-7,10-11H2,1H3,(H2,34,36)(H,37,43)(H,45,46)/b38-19+/t20-,27-/m1/s1	JGBBZBNVTLUWFQ-XSVVVQJESA-N	CO/N=C(\C1=CSC(=N1)N)/C(=O)N[C@@H]2C(=O)N3C(=C(COC(=O)C4=CN(CCF)C5=C(C=C(C(=C5F)N6CCNCC6)F)C4=O)CS[C@H]23)C(=O)O	InChI=1S/C30H29F3N8O8S2/c1-48-38-19(17-12-51-30(34)36-17)25(43)37-20-26(44)41-21(28(45)46)13(11-50-27(20)41)10-49-29(47)15-9-40(5-2-31)22-14(24(15)42)8-16(32)23(18(22)33)39-6-3-35-4-7-39/h8-9,12,20,27,35H,2-7,10-11H2,1H3,(H2,34,36)(H,37,43)(H,45,46)/b38-19+/t20-,27-/m1/s1	JGBBZBNVTLUWFQ-XSVVVQJESA-N
418	CB-182,548	CB-182548	Lipopeptide		Cubist Pharmaceuticals (Merck & Co, USA)	Inactive	Preclinical	Was not as potent as vancomycin in trials	Cell wall modulators; derived from daptomycin. Cubist were searching for a compound that had similar activity as daptomcyin and it's analogue A54145E against S pneumoniae but without the issues of being inhibited by surfactant and toxicity respectively, a series of compounds were generated. CB-182548 had similar activities as daptomcyin and had improved activity in the presence of surfactant .	TRUE					https://journals.asm.org/doi/10.1128/aac.01307-09?url_ver=Z39.88-2003&rfr_id=ori%3Arid%3Acrossref.org&rfr_dat=cr_pub++0pubmed		https://books.google.co.uk/books?id=FTwnAQAAQBAJ&pg=PA128&lpg=PA128&dq=CB+182561&source=bl&ots=pI-Xz9YypC&sig=mAMPQDkmd51VwwUmAKhWLM8Oq9w&hl=en&sa=X&ei=bmONVbm_FMz9ULqsgogC&ved=0CCEQ6AEwAA#v=onepage&q=CB%20182561&f=false		https://pubchem.ncbi.nlm.nih.gov/compound/52943529	CCCCCCCCCC(=O)N[C@@H](CC1=CNC2=CC=CC=C21)C(=O)N[C@H](CCC(=O)O)C(=O)N[C@@H]([C@@H](C(=O)N)O)C(=O)N[C@H]3[C@@H](OC(=O)[C@@H](NC(=O)[C@@H](NC(=O)[C@H](NC(=O)CNC(=O)[C@@H](NC(=O)[C@H](NC(=O)[C@@H](NC(=O)[C@@H](NC(=O)CN(C3=O)C)C)CC(=O)O)CCCCN)[C@@H](C(=O)O)OC)C)[C@H](C)CC(=O)O)[C@@H](C)CC)C	InChI=1S/C72H110N16O26/c1-10-12-13-14-15-16-17-25-47(89)79-45(30-40-32-75-42-23-19-18-22-41(40)42)65(104)81-44(26-27-50(92)93)64(103)86-56(58(98)60(74)99)69(108)85-55-39(7)114-72(112)54(35(3)11-2)84-68(107)53(36(4)29-51(94)95)83-62(101)38(6)77-48(90)33-76-67(106)57(59(113-9)71(110)111)87-63(102)43(24-20-21-28-73)80-66(105)46(31-52(96)97)82-61(100)37(5)78-49(91)34-88(8)70(55)109/h18-19,22-23,32,35…	BXDMYCCYPDAQGW-KOXZZYNASA-N	CCCCCCCCCC(=O)N[C@@H](CC1=CNC2=C1C=CC=C2)C(=O)N[C@H](CCC(=O)O)C(=O)N[C@@H]([C@@H](C(=O)N)O)C(=O)N[C@H]3[C@H](C)OC(=O)[C@H]([C@@H](C)CC)NC(=O)[C@H]([C@H](C)CC(=O)O)NC(=O)[C@@H](C)NC(=O)CNC(=O)[C@H]([C@@H](C(=O)O)OC)NC(=O)[C@@H](CCCCN)NC(=O)[C@H](CC(=O)O)NC(=O)[C@H](C)NC(=O)CN(C)C3=O	InChI=1S/C72H110N16O26/c1-10-12-13-14-15-16-17-25-47(89)79-45(30-40-32-75-42-23-19-18-22-41(40)42)65(104)81-44(26-27-50(92)93)64(103)86-56(58(98)60(74)99)69(108)85-55-39(7)114-72(112)54(35(3)11-2)84-68(107)53(36(4)29-51(94)95)83-62(101)38(6)77-48(90)33-76-67(106)57(59(113-9)71(110)111)87-63(102)43(24-20-21-28-73)80-66(105)46(31-52(96)97)82-61(100)37(5)78-49(91)34-88(8)70(55)109/h18-19,22-23,32,35…	BXDMYCCYPDAQGW-KOXZZYNASA-N
419	CB-182,549	CB-182549	Lipopeptide		Cubist Pharmaceuticals (Merck & Co, USA)	Inactive	Preclinical	Was not as potent as vancomycin in trials	Cell wall modulators; derived from daptomycin. Cubist were searching for a compound that had similar activity as daptomcyin and it's analogue A54145E against S pneumoniae but without the issues of being inhibited by surfactant and toxicity respectively, a series of compounds were generated. CB-182549 had similar activities as daptomcyin and had improved activity in the presence of surfactant .	TRUE					https://journals.asm.org/doi/10.1128/aac.01307-09?url_ver=Z39.88-2003&rfr_id=ori%3Arid%3Acrossref.org&rfr_dat=cr_pub++0pubmed		https://books.google.co.uk/books?id=FTwnAQAAQBAJ&pg=PA128&lpg=PA128&dq=CB+182561&source=bl&ots=pI-Xz9YypC&sig=mAMPQDkmd51VwwUmAKhWLM8Oq9w&hl=en&sa=X&ei=bmONVbm_FMz9ULqsgogC&ved=0CCEQ6AEwAA#v=onepage&q=CB%20182561&f=false		https://pubchem.ncbi.nlm.nih.gov/compound/52949639	CC[C@H](C)[C@H]1C(=O)O[C@H]([C@@H](C(=O)N(CC(=O)N[C@H](C(=O)N[C@H](C(=O)N[C@@H](C(=O)N[C@@H](C(=O)NCC(=O)N[C@@H](C(=O)N[C@H](C(=O)N1)[C@H](C)CC(=O)O)CC(=O)N)[C@@H](C(=O)O)OC)CO)CC(=O)O)C)C)NC(=O)[C@H]([C@@H](C(=O)N)O)NC(=O)[C@@H](CCC(=O)O)NC(=O)[C@H](CC2=CNC3=CC=CC=C32)NC(=O)CCCCCCCC(C)C)C	InChI=1S/C71H106N16O28/c1-10-33(4)53-71(113)115-36(7)54(84-68(109)55(57(99)59(73)100)85-61(102)40(22-23-49(93)94)79-62(103)41(25-37-28-74-39-20-17-16-19-38(37)39)77-46(90)21-15-13-11-12-14-18-32(2)3)69(110)87(8)30-48(92)76-35(6)60(101)80-43(27-51(97)98)63(104)81-44(31-88)65(106)86-56(58(114-9)70(111)112)66(107)75-29-47(91)78-42(26-45(72)89)64(105)82-52(67(108)83-53)34(5)24-50(95)96/h16-17,19-20,2…	CURABDCELLBMAN-XUMYQJGHSA-N	CC[C@H](C)[C@H]1C(=O)O[C@@H](C)[C@@H](C(=O)N(C)CC(=O)N[C@@H](C)C(=O)N[C@@H](CC(=O)O)C(=O)N[C@H](CO)C(=O)N[C@H]([C@@H](C(=O)O)OC)C(=O)NCC(=O)N[C@H](CC(=O)N)C(=O)N[C@@H]([C@H](C)CC(=O)O)C(=O)N1)NC(=O)[C@H]([C@@H](C(=O)N)O)NC(=O)[C@@H](CCC(=O)O)NC(=O)[C@H](CC2=CNC3=C2C=CC=C3)NC(=O)CCCCCCCC(C)C	InChI=1S/C71H106N16O28/c1-10-33(4)53-71(113)115-36(7)54(84-68(109)55(57(99)59(73)100)85-61(102)40(22-23-49(93)94)79-62(103)41(25-37-28-74-39-20-17-16-19-38(37)39)77-46(90)21-15-13-11-12-14-18-32(2)3)69(110)87(8)30-48(92)76-35(6)60(101)80-43(27-51(97)98)63(104)81-44(31-88)65(106)86-56(58(114-9)70(111)112)66(107)75-29-47(91)78-42(26-45(72)89)64(105)82-52(67(108)83-53)34(5)24-50(95)96/h16-17,19-20,2…	CURABDCELLBMAN-XUMYQJGHSA-N
420	CB-182,561	CB-182561	Lipopeptide	2008	Cubist Pharmaceuticals (Merck & Co, USA)	Inactive	Preclinical	Was not as potent as vancomycin in trials	Cell wall modulators; derived from daptomycin. Cubist were searching for a compound that had similar activity as daptomcyin and it's analogue A54145E against S pneumoniae but without the issues of being inhibited by surfactant and toxicity respectively, a series of compounds were generated. CB-182561 was inhibited by surfactant only 2 fold and had reduced toxicity.	TRUE					https://journals.asm.org/doi/10.1128/aac.01307-09?url_ver=Z39.88-2003&rfr_id=ori%3Arid%3Acrossref.org&rfr_dat=cr_pub++0pubmed		https://books.google.co.uk/books?id=FTwnAQAAQBAJ&pg=PA128&lpg=PA128&dq=CB+182561&source=bl&ots=pI-Xz9YypC&sig=mAMPQDkmd51VwwUmAKhWLM8Oq9w&hl=en&sa=X&ei=bmONVbm_FMz9ULqsgogC&ved=0CCEQ6AEwAA#v=onepage&q=CB%20182561&f=false		https://pubchem.ncbi.nlm.nih.gov/compound/52942327	C[C@H]1[C@@H](C(=O)N(CC(=O)N[C@H](C(=O)N[C@H](C(=O)N[C@@H](C(=O)N[C@H](C(=O)NCC(=O)N[C@@H](C(=O)N[C@H](C(=O)N[C@H](C(=O)O1)C(C)C)[C@H](C)CC(=O)O)CC(=O)N)CC(=O)OC)CCCCN)CC(=O)O)C)C)NC(=O)[C@H](CC(=O)O)NC(=O)[C@@H](CC(=O)N)NC(=O)[C@H](CC2=CNC3=CC=CC=C32)NC(=O)CCCCCCCC(C)C	InChI=1S/C72H109N17O25/c1-35(2)19-13-11-10-12-14-23-52(92)79-44(26-40-32-76-42-21-16-15-20-41(40)42)65(105)83-46(28-51(75)91)66(106)84-48(30-57(99)100)69(109)88-61-39(7)114-72(112)59(36(3)4)86-70(110)60(37(5)25-55(95)96)87-68(108)45(27-50(74)90)80-53(93)33-77-63(103)49(31-58(101)113-9)85-64(104)43(22-17-18-24-73)81-67(107)47(29-56(97)98)82-62(102)38(6)78-54(94)34-89(8)71(61)111/h15-16,20-21,32,35…	RNRQYDJGCOFNCC-AKGYBTMVSA-N	CC(C)CCCCCCCC(=O)N[C@@H](CC1=CNC2=C1C=CC=C2)C(=O)N[C@H](CC(=O)N)C(=O)N[C@@H](CC(=O)O)C(=O)N[C@H]3[C@H](C)OC(=O)[C@H](C(C)C)NC(=O)[C@H]([C@H](C)CC(=O)O)NC(=O)[C@@H](CC(=O)N)NC(=O)CNC(=O)[C@H](CC(=O)OC)NC(=O)[C@@H](CCCCN)NC(=O)[C@H](CC(=O)O)NC(=O)[C@H](C)NC(=O)CN(C)C3=O	InChI=1S/C72H109N17O25/c1-35(2)19-13-11-10-12-14-23-52(92)79-44(26-40-32-76-42-21-16-15-20-41(40)42)65(105)83-46(28-51(75)91)66(106)84-48(30-57(99)100)69(109)88-61-39(7)114-72(112)59(36(3)4)86-70(110)60(37(5)25-55(95)96)87-68(108)45(27-50(74)90)80-53(93)33-77-63(103)49(31-58(101)113-9)85-64(104)43(22-17-18-24-73)81-67(107)47(29-56(97)98)82-62(102)38(6)78-54(94)34-89(8)71(61)111/h15-16,20-21,32,35…	RNRQYDJGCOFNCC-AKGYBTMVSA-N
421	A54145 complex		Lipopeptide	1988	Eli Lilly, US	Inactive	Preclinical	Transient resistance build up through passing Streptococcus sp. 7 times at sublethal concentrations and demonstrates acute mouse toxicity (ICAAC 1988, no.971).		TRUE					https://www.jstage.jst.go.jp/article/antibiotics1968/43/6/43_6_601/_pdf/-char/en		https://www.jstage.jst.go.jp/article/antibiotics1968/43/6/43_6_601/_article | http://www.ncbi.nlm.nih.gov/pubmed/2380110
422	ECO-0501		Envelope-active compound (glycosylated polyketide)	2004	Ecopia Biosciences Inc (Thallion Pharmaceuticals, Canada)	Inactive	Preclinical		Targets a component of cell wall or membrane; active against MRSA and VRE	TRUE			Yes, In MRSA, resistance at 4x MIC was <7E-11	Data presented at the 44th Interscience Conference on Antimicrobial Agents and Chemotherapy (ICAAC-2004)	https://www.nature.com/articles/ja200674				https://pubchem.ncbi.nlm.nih.gov/compound/16109661	CC(CCC/C=C/C(C)C/C=C/CCCN(C)C(=N)N)/C=C(\C)/C(C(C)/C=C/C=C/C=C/C=C/C=C(\C)/C(=O)NC1=C(CCC1=O)O)O[C@H]2[C@@H]([C@H]([C@@H]([C@H](O2)C(=O)O)O)O)O	InChI=1S/C46H68N4O10/c1-30(21-15-12-13-20-28-50(6)46(47)48)22-16-14-17-23-31(2)29-34(5)41(59-45-40(55)38(53)39(54)42(60-45)44(57)58)32(3)24-18-10-8-7-9-11-19-25-33(4)43(56)49-37-35(51)26-27-36(37)52/h7-12,15-16,18-19,22,24-25,29-32,38-42,45,51,53-55H,13-14,17,20-21,23,26-28H2,1-6H3,(H3,47,48)(H,49,56)(H,57,58)/b9-7+,10-8+,15-12+,19-11+,22-16+,24-18+,33-25+,34-29+/t30?,31?,32?,38-,39-,40+,41?,42-,…	JZUVOAOWVXOKMW-BRUGUNMHSA-N	CC(C/C=C/CCCN(C)C(=N)N)/C=C/CCCC(C)/C=C(\C)/C(C(C)/C=C/C=C/C=C/C=C/C=C(\C)/C(=O)NC1=C(CCC1=O)O)O[C@H]2[C@@H]([C@H]([C@@H]([C@@H](C(=O)O)O2)O)O)O	InChI=1S/C46H68N4O10/c1-30(21-15-12-13-20-28-50(6)46(47)48)22-16-14-17-23-31(2)29-34(5)41(59-45-40(55)38(53)39(54)42(60-45)44(57)58)32(3)24-18-10-8-7-9-11-19-25-33(4)43(56)49-37-35(51)26-27-36(37)52/h7-12,15-16,18-19,22,24-25,29-32,38-42,45,51,53-55H,13-14,17,20-21,23,26-28H2,1-6H3,(H3,47,48)(H,49,56)(H,57,58)/b9-7+,10-8+,15-12+,19-11+,22-16+,24-18+,33-25+,34-29+/t30?,31?,32?,38-,39-,40+,41?,42-,…	JZUVOAOWVXOKMW-BRUGUNMHSA-N
423	AM 1732		Beta-lactam (cephalosporin)	1996	Kyorin Pharamaceutical Co., Ltd., Japan	Inactive	Preclinical		Broad spectrum antibiotic , active against S. aureus, S. pneumoniae, E. cloacae and P. aeruginosa.	TRUE	TRUE			Obi K, Shiga F, Kojima A, et al. AM-1817 & AM-1732, novel hydroxypyridone Cephalosporins:: synthesis and biological activities. 36th-Intersci-Conf-Antimicrobial-Agents-Chemother 1996; 124.
424	AM 1817		Beta-lactam (cephalosporin)	1996	Kyorin Pharamaceutical Co., Ltd., Japan	Inactive	Preclinical		Broad spectrum antibiotic , that is more active than AM-1732 against S. aureus and S. pneumoniae	TRUE	TRUE			Obi K, Shiga F, Kojima A, et al. AM-1817 & AM-1732, novel hydroxypyridone Cephalosporins:: synthesis and biological activities. 36th-Intersci-Conf-Antimicrobial-Agents-Chemother 1996; 124.
425	FK041		Beta-lactam (cephalosporin)	1996	Fujisawa Pharm. Co., Japan	Inactive	Preclinical		FK041 demonstrated similar activity to cefdinir against MSSA, S. pneumoniae, B. catarrhalis, H. influenzae, E. coli, K. pneumoniae and P. mirabilis.	TRUE	TRUE			Hatano K, Kawabata K, Yamamoto H, et al. FK041, a new orally active Cephalosporin: In vitro and in vivo antibacterial activity. 36th-Intersci-Conf-Antimicrobial-Agents-Chemother 1996; 122.	https://www.jstage.jst.go.jp/article/antibiotics1968/51/7/51_7_683/_article				https://pubchem.ncbi.nlm.nih.gov/compound/73443547	C1C(=C(N2C(S1)C(C2=O)NC(=O)C(=NO)C3=CSC(=N3)N)C(=O)O)SCC4=CNN=C4	InChI=1S/C16H15N7O5S3/c17-16-20-7(4-31-16)9(22-28)12(24)21-10-13(25)23-11(15(26)27)8(5-30-14(10)23)29-3-6-1-18-19-2-6/h1-2,4,10,14,28H,3,5H2,(H2,17,20)(H,18,19)(H,21,24)(H,26,27)	RNWMKMFWVBYAMX-UHFFFAOYSA-N	C1=C(C=NN1)CSC2=C(C(=O)O)N3C(=O)C(C3SC2)NC(=O)C(=NO)C4=CSC(=N4)N	InChI=1S/C16H15N7O5S3/c17-16-20-7(4-31-16)9(22-28)12(24)21-10-13(25)23-11(15(26)27)8(5-30-14(10)23)29-3-6-1-18-19-2-6/h1-2,4,10,14,28H,3,5H2,(H2,17,20)(H,18,19)(H,21,24)(H,26,27)	RNWMKMFWVBYAMX-UHFFFAOYSA-N
426	KA-094		Beta-lactam (cephalosporin)	1993	Ajinomoto Co., Japan, Katayama Seiyakusyo, Japan	Inactive	Preclinical		A number of MRSA strains were tested and in comparison flomoxef demonstrated much improved activity.	TRUE	TRUE			Okunishi M, Kurita Y, Mizutani A and Hayashi S. New parenteral Cephalosporins with potent activity against methicillin-resistant Staphylococcus aureus. Structure-activity relationships. 33rd-Intersci-Conf-Antimicrobial-Agents-Chemother 1993; 282.
427	KST-150257		Beta-lactam (cephalosporin)	1997	Parke Davis Pharmaceutical Research (Pfizer, USA)	Inactive	Preclinical		Was tested against 473 clinical isolates and it was found there was a preference for Gram positive bacteria. The MICs were lower than both cefdinir and cefpirome against Streptococcus pyogens 308A, S. aureus 285 and Enterococcus faecium MD 8b.		TRUE			Park SH, Park SY, Kim DY, et al. Novel 3-isoxazolylvinyl Cephalosporins: II. Antibacterial activities against clinical isolates and pharmacokinetics in mice. 37th-Intersci-Conf-Antimicrobial-Agents-Chemother 1997; 177.					https://pubchem.ncbi.nlm.nih.gov/compound/23693945	C1C(=C(N2C(S1)C(C2=O)NC(=O)/C(=N\O)/C3=CSC(=N3)N)C(=O)[O-])/C=C/C4=CC(=NO4)Cl.[Na+]	InChI=1S/C17H13ClN6O6S2.Na/c18-9-3-7(30-23-9)2-1-6-4-31-15-11(14(26)24(15)12(6)16(27)28)21-13(25)10(22-29)8-5-32-17(19)20-8;/h1-3,5,11,15,29H,4H2,(H2,19,20)(H,21,25)(H,27,28);/q;+1/p-1/b2-1+,22-10-;	RXHGOBOGBLFWCE-HWQCDBSUSA-M	C(=C\C1=CC(=NO1)Cl)/C2=C(C(=O)[O-])N3C(=O)C(C3SC2)NC(=O)/C(=N\O)/C4=CSC(=N4)N.[Na+]	InChI=1S/C17H13ClN6O6S2.Na/c18-9-3-7(30-23-9)2-1-6-4-31-15-11(14(26)24(15)12(6)16(27)28)21-13(25)10(22-29)8-5-32-17(19)20-8;/h1-3,5,11,15,29H,4H2,(H2,19,20)(H,21,25)(H,27,28);/q;+1/p-1/b2-1+,22-10-;	RXHGOBOGBLFWCE-HWQCDBSUSA-M
428	KST-150290		Beta-lactam (cephalosporin)	1997	Korea Research Institute of Chemical Technology, Korea	Inactive	Preclinical		Was tested against 473 clinical isolates and it was found there was a preference for Gram positive bacteria. The MICs were lower than both cefdinir and cefpirome against Streptococcus pyogens 308A, S. aureus 285 and Enterococcus faecium MD 8b.		TRUE			Frosco, MaryBeth, Laura E. Lawrence, and John F. Barrett. Interscience Conference on Antimicrobial Agents and Chemotherapy (ICAAC)." Expert opinion on investigational drugs 6	no. 12 (1997): 1951-1968."					https://pubchem.ncbi.nlm.nih.gov/compound/23693946	COC1=NOC(=C1)/C=C/C2=C(N3C(C(C3=O)NC(=O)/C(=N\O)/C4=CSC(=N4)N)SC2)C(=O)[O-].[Na+]	InChI=1S/C18H16N6O7S2.Na/c1-30-10-4-8(31-23-10)3-2-7-5-32-16-12(15(26)24(16)13(7)17(27)28)21-14(25)11(22-29)9-6-33-18(19)20-9;/h2-4,6,12,16,29H,5H2,1H3,(H2,19,20)(H,21,25)(H,27,28);/q;+1/p-1/b3-2+,22-11-;	MDBPARROFWIGCU-WVBDDRPWSA-M	COC1=NOC(=C1)/C=C/C2=C(C(=O)[O-])N3C(=O)C(C3SC2)NC(=O)/C(=N\O)/C4=CSC(=N4)N.[Na+]	InChI=1S/C18H16N6O7S2.Na/c1-30-10-4-8(31-23-10)3-2-7-5-32-16-12(15(26)24(16)13(7)17(27)28)21-14(25)11(22-29)9-6-33-18(19)20-9;/h2-4,6,12,16,29H,5H2,1H3,(H2,19,20)(H,21,25)(H,27,28);/q;+1/p-1/b3-2+,22-11-;	MDBPARROFWIGCU-WVBDDRPWSA-M
429	LB10522		Beta-lactam (cephalosporin)	1995	LG Chem Investment, South Korea	Inactive	Preclinical		Compared to cefpirome, ceftazadime, cefotaxime, ceftriaxone and cephaloloridine, LB 10522 demonstrated greatest stability against hydrolysis by Î²-lactamases. However, it was susceptible to a level of hydrolysis by TEM-5 and TEM-9. It was found to be active against a number of bacterial strains. However, it was also found to be more prone to induce resistance in E. coli and P. aeruginosa than cef…	TRUE	TRUE			Kim M, Song H, et al. LB10522, a new catechol substituted Cephalosporin: II Î²-lactamase stabilities and biological activities. 35th-Intersci-Conf-Antimicrobial-Agents-Chemother 1995	https://journals.asm.org/doi/epdf/10.1128/aac.40.8.1825				https://pubchem.ncbi.nlm.nih.gov/compound/10462306	C1C(=C(N2[C@H](S1)[C@@H](C2=O)NC(=O)/C(=N\O[C@@H](C3=CC(=C(C=C3)O)O)C(=O)[O-])/C4=CSC(=N4)N)C(=O)[O-])/C=C/C[N+]5=CN=C(C=C5)N.[Na+]	InChI=1S/C27H24N8O9S2.Na/c28-17-5-7-34(11-30-17)6-1-2-13-9-45-24-19(23(39)35(24)20(13)25(40)41)32-22(38)18(14-10-46-27(29)31-14)33-44-21(26(42)43)12-3-4-15(36)16(37)8-12;/h1-5,7-8,10-11,19,21,24,28H,6,9H2,(H7,29,31,32,33,36,37,38,40,41,42,43);/q;+1/p-1/b2-1+;/t19-,21+,24-;/m1./s1	IQRNKHGBBUQTHR-HYZUNPTJSA-M	C(=C\C1=C(C(=O)[O-])N2C(=O)[C@H]([C@H]2SC1)NC(=O)/C(=N\O[C@@H](C3=CC=C(C(=C3)O)O)C(=O)[O-])/C4=CSC(=N4)N)/C[N+]5=CC=C(N)N=C5.[Na+]	InChI=1S/C27H24N8O9S2.Na/c28-17-5-7-34(11-30-17)6-1-2-13-9-45-24-19(23(39)35(24)20(13)25(40)41)32-22(38)18(14-10-46-27(29)31-14)33-44-21(26(42)43)12-3-4-15(36)16(37)8-12;/h1-5,7-8,10-11,19,21,24,28H,6,9H2,(H7,29,31,32,33,36,37,38,40,41,42,43);/q;+1/p-1/b2-1+;/t19-,21+,24-;/m1./s1	IQRNKHGBBUQTHR-HYZUNPTJSA-M
430	MC-02,306		Beta-lactam (cephalosporin)	1995	Microcide Pharmaceuticals (Essential Therapeutics [Ceased])	Inactive	Preclinical		MC-02306 demonstrated slightly higher potency to vancomycin against MSSA, E. faecalis and E. faecium.		TRUE			Chamberland S, Blais J, Bond S, et al. In vitro antibacterial activity and bioprofiling of MC-02306 and analogues against resistant Gram-positive organisms. 35th-Intersci-Conf-Antimicrobial-Agents-Chemother 1995; 121					https://pubchem.ncbi.nlm.nih.gov/substance/275532861	null	null	null	null	null	null
431	MC-02,331		Beta-lactam (cephalosporin)	1996	Microcide Pharmaceuticals (Essential Therapeutics [Ceased])	Inactive	Preclinical		Mice infected with S. aureus, were treated with ampicillin (100mg/kg), vancomycin (30mg/kg) or MC-02331 (1, 10 and 30mg/kg). MC-02331 was more active than both vancomycin and ampicillin		TRUE	In combination with gentamicin, MC-02331 worked synergistically to kill gentamicin susceptible enterococci.		Griffith D, Annamalai T, et al. In vivo pharmacology of MC-02331, a new Cephalosporin active against multi-resistant gram-positive organisms. 36th-Intersci-Conf-Antimicrobial-Agents-Chemother 1996;124					https://pubchem.ncbi.nlm.nih.gov/substance/275532862	null	null	null	null	null	null
432	ME1209	CP-6679	Beta-lactam (cephalosporin)	1995	Meiji Seika Kaisha, Japan	Inactive	Preclinical		Similar activity to ceftazidime, cefeprime, and cefozopran against a clinical isolate of MRSA but against ceftazidime resistant mutant or aztreonam- resistant MRSA, ME1209 had lower MICs by at least 4 fold.	TRUE	TRUE		Lower propensity to select for resistant strains than ceftazidime	Yoshida T, Ida I, Kurazono M, et al. ME1209 (CP6679), a new parenteral Cephalosporin II. In vitro and in vivo activity against Pseudomonas aeruginosa. 38th Intersci Conf Antimicrob Agents Chemother. 1998.					https://pubchem.ncbi.nlm.nih.gov/substance/273351054	null	null	null	null	null	null
433	Ro 25-2016		Beta-lactam (cephalosporin)	1994	Hoffmann-La Roche Inc, Switzerland	Inactive	Preclinical		With 1Âµg/ml of Ro 25-2016, 90% of Enterobacteriaceae isolates were inhibited.	TRUE	TRUE			Chin NX, Wu JF, Huang HB, et al. In vitro activity of Ro-25-2016 and Ro 25-4835, dual-action Cephalosporins. 34th-Intersci-Conf-Antimicrobial-Agents-Chemother 1994; 204.					https://pubchem.ncbi.nlm.nih.gov/substance/274275109	null	null	null	null	null	null
434	Ro 25-4835		Beta-lactam (cephalosporin)	1994	Hoffmann-La Roche Inc, Switzerland	Inactive	Preclinical		With 1Âµg/ml of Ro 25-4835, 90% of Enterobacteriaceae isolates were inhibited.	TRUE	TRUE			Chin NX, Wu JF, Huang HB, et al. In vitro activity of Ro-25-2016 and Ro 25-4835, dual-action Cephalosporins. 34th-Intersci-Conf-Antimicrobial-Agents-Chemother 1994; 204.					https://pubchem.ncbi.nlm.nih.gov/substance/274275110	null	null	null	null	null	null
435	Ro 25-6833		Beta-lactam (cephalosporin)	1995	Hoffmann-La Roche Inc, Switzerland	Inactive	Preclinical		Broad spectrum antibiotic demonstrating antibacterial activity against gram positive cocci including Enterobacteriaceae		TRUE			Wuest J. In vitro activty of the novel Cephalosporins Ro 25-6833 and Ro 25-7031 against anaerobic bacteria. 35th-Intersci-Conf-Antimicrobial-Agents-Chemother 1995; 122					https://pubchem.ncbi.nlm.nih.gov/compound/9578062	C1CN(C(=O)C1=CC2=C(N3[C@@H]([C@@H](C3=O)NC(=O)/C(=N\O)/C4=CSC(=N4)N)SC2)C(=O)O)CC(F)(F)F	InChI=1S/C19H17F3N6O6S2/c20-19(21,22)6-27-2-1-7(14(27)30)3-8-4-35-16-11(15(31)28(16)12(8)17(32)33)25-13(29)10(26-34)9-5-36-18(23)24-9/h3,5,11,16,34H,1-2,4,6H2,(H2,23,24)(H,25,29)(H,32,33)/b7-3?,26-10-/t11-,16-/m1/s1	NOAJGZYUGGBORE-RPACBQLBSA-N	C1CN(CC(F)(F)F)C(=O)C1=CC2=C(C(=O)O)N3C(=O)[C@H]([C@H]3SC2)NC(=O)/C(=N\O)/C4=CSC(=N4)N	InChI=1S/C19H17F3N6O6S2/c20-19(21,22)6-27-2-1-7(14(27)30)3-8-4-35-16-11(15(31)28(16)12(8)17(32)33)25-13(29)10(26-34)9-5-36-18(23)24-9/h3,5,11,16,34H,1-2,4,6H2,(H2,23,24)(H,25,29)(H,32,33)/b7-3?,26-10-/t11-,16-/m1/s1	NOAJGZYUGGBORE-RPACBQLBSA-N
436	Ro 25-7103		Beta-lactam (cephalosporin)	1995	Hoffmann-La Roche Inc, Switzerland	Inactive	Preclinical		Broad spectrum antibiotic demonstrating antibacterial activity against gram positive cocci including Enterobacteriaceae		TRUE			Wuest J. In vitro activty of the novel Cephalosporins Ro 25-6833 and Ro 25-7031 against anaerobic bacteria. 35th-Intersci-Conf-Antimicrobial-Agents-Chemother 1995; 122
437	Ro 48-8391		Beta-lactam (cephalosporin)	1996	Hoffmann-La Roche Inc, Switzerland	Inactive	Preclinical		Demonstrates activity against E. cloacae, C. freundii, E. coli and K. pneumoniae.	TRUE	TRUE			Hohl P, Angehrn P, Pflieger Ph, et al. Comparative activity of the novel vinyl-pyrrolidinone Cephalosporin Ro 48-8391 singly and in combination with 2 novel bridged carbacephem Î²-lactamase inhibitors Ro 48-5545 and Ro 48-8724. 36th-Intersci-Conf-Antimicrobial-Agents-Chemother 1996; 125.	https://www.sciencedirect.com/science/article/pii/S0732889398000455?via%3Dihub		https://www.sciencedirect.com/science/article/pii/S0732889398000455?via%3Dihub			O=C(N[C@@H]1C(N2[C@@H]1SCC(/C=C\3/C(N(CC4CC4)CC3)=O)=C2C(O)=N)=O)/C(/C5=CSC(N)=N5)=N\O	InChI=1S/C21H23N7O5S2/c22-16(29)15-11(5-10-3-4-27(18(10)31)6-9-1-2-9)7-34-20-14(19(32)28(15)20)25-17(30)13(26-33)12-8-35-21(23)24-12/h5,8-9,14,20,33H,1-4,6-7H2,(H2,22,29)(H2,23,24)(H,25,30)/b10-5+,26-13-/t14-,20-/m1/s1	BPRKQLJEXJGGLR-LHISXORTSA-N	C1CC1CN2CC/C(=C\C3=C(C(=N)O)N4C(=O)[C@H]([C@H]4SC3)NC(=O)/C(=N\O)/C5=CSC(=N5)N)/C2=O	InChI=1S/C21H23N7O5S2/c22-16(29)15-11(5-10-3-4-27(18(10)31)6-9-1-2-9)7-34-20-14(19(32)28(15)20)25-17(30)13(26-33)12-8-35-21(23)24-12/h5,8-9,14,20,33H,1-4,6-7H2,(H2,22,29)(H2,23,24)(H,25,30)/b10-5+,26-13-/t14-,20-/m1/s1	BPRKQLJEXJGGLR-LHISXORTSA-N
438	RU 59863		Beta-lactam (cephalosporin)	1994	Hoechst Marion Roussel (Aventis, France)	Inactive	Preclinical		Against a list of Gram positive strains with different drug resistances, including S. aureus and S. pneumoniae(with Pen-R), RU 59863 demonstrated similar activity to cefpirome but against P. aeruginosa with both ceftazidime and imipenem susceptibility or resistance, RU 59863 performed better than ceftazidime and cefpirome.		TRUE			1. Le Noc O, Bryskier A and Champelovier D. Comparative antibacterial activity of RU 59863, a new catechol Cephalosporin, and new C-3' quarternary ammonium Cephalosporins. 35th-Intersci-Conf-Antimicrobial-Agents-Chemother 1995; 123. 2. Erwin ME and Jones RN. In vitro activity of RU-59863, a new catechol containing Cephalosporin Cephalosporin of antimicrobial agent. 36th-Intersci-Conf-Antimicrobia…	https://www.sciencedirect.com/science/article/pii/S0732889397000047?via%3Dihub		https://www.sciencedirect.com/science/article/pii/S0732889397000047?via%3Dihub			NC1=SC(/C(/C(N[C@H]2C(N3[C@@H]2SCC(/C=C/C[N+]4=CC=CC5=C4C=CC=C5)=C3C([O-])=O)=O)=O)=N/O[C@@H](C6=CC(F)=C(O)C(O)=C6)C(O)=O)=CN1	InChI=1S/C32H27FN6O9S2/c33-18-11-17(12-20(40)25(18)41)26(31(46)47)48-37-22(21-13-35-32(34)50-21)27(42)36-23-28(43)39-24(30(44)45)16(14-49-29(23)39)7-4-10-38-9-3-6-15-5-1-2-8-19(15)38/h1-9,11-13,23,26,29,50H,10,14H2,(H7-,34,35,36,37,40,41,42,44,45,46,47)/b7-4+/t23-,26-,29+/m0/s1	PVENFBCNIANEQL-FMQUDGBJSA-N	C1=CC2=C(C=C1)[N+](=CC=C2)C/C=C/C3=C(C(=O)[O-])N4C(=O)[C@@H]([C@H]4SC3)NC(=O)/C(=N\O[C@@H](C5=CC(=C(C(=C5)F)O)O)C(=O)O)/C6=CNC(=S6)N	InChI=1S/C32H27FN6O9S2/c33-18-11-17(12-20(40)25(18)41)26(31(46)47)48-37-22(21-13-35-32(34)50-21)27(42)36-23-28(43)39-24(30(44)45)16(14-49-29(23)39)7-4-10-38-9-3-6-15-5-1-2-8-19(15)38/h1-9,11-13,23,26,29,50H,10,14H2,(H7-,34,35,36,37,40,41,42,44,45,46,47)/b7-4+/t23-,26-,29+/m0/s1	PVENFBCNIANEQL-FMQUDGBJSA-N
439	TOC-39		Beta-lactam (cephalosporin)	1993	Taiho Pharmaceuticals, Japan and Otsuka Chemical Co., Japan	Inactive	Preclinical		Potent against both MSSA and MRSA. Able to outcompete penicillinG in binding to PBP from MRSA.	TRUE	TRUE			Hanaki H, Akagi H, Shimizu C, et al., Active new Cephalosporin, TOC-39, TOC-50, against multi-resistant MRSA. 33rd-Intersci-Conf-Antimicrobial-Agents-Chemother 1993; 282.					https://pubchem.ncbi.nlm.nih.gov/compound/10415421	C1C(=C(N2C(S1)C(C2=O)NC(=O)/C(=N\O)/C3=CSC(=N3)N)C(=O)[O-])/C=C/SC4=CC=[N+](C=C4)CC(=O)N	InChI=1S/C21H19N7O6S3/c22-13(29)7-27-4-1-11(2-5-27)35-6-3-10-8-36-19-15(18(31)28(19)16(10)20(32)33)25-17(30)14(26-34)12-9-37-21(23)24-12/h1-6,9,15,19H,7-8H2,(H6-,22,23,24,25,29,30,32,33,34)/b6-3+	GDJQCYDEHYQKSL-ZZXKWVIFSA-N	C1=C(C=C[N+](=C1)CC(=O)N)S/C=C/C2=C(C(=O)[O-])N3C(=O)C(C3SC2)NC(=O)/C(=N\O)/C4=CSC(=N4)N	InChI=1S/C21H19N7O6S3/c22-13(29)7-27-4-1-11(2-5-27)35-6-3-10-8-36-19-15(18(31)28(19)16(10)20(32)33)25-17(30)14(26-34)12-9-37-21(23)24-12/h1-6,9,15,19H,7-8H2,(H6-,22,23,24,25,29,30,32,33,34)/b6-3+	GDJQCYDEHYQKSL-ZZXKWVIFSA-N
440	TOC-50		Beta-lactam (cephalosporin)	1993	Taiho Pharmaceuticals, Japan and Otsuka Chemical Co., Japan	Inactive	Preclinical		Potent against both MSSA and MRSA. Able to outcompete penicillinG in binding to PBP from MRSA.	TRUE	TRUE			Hanaki H, Akagi H, Shimizu C, et al., Active new Cephalosporin, TOC-39, TOC-50, against multi-resistant MRSA. 33rd-Intersci-Conf-Antimicrobial-Agents-Chemother 1993; 282.					https://pubchem.ncbi.nlm.nih.gov/substance/274913048	null	null	null	null	null	null
441	YM-40220		Beta-lactam (cephalosporin)	1994	Yamanouchi, Japan	Inactive	Preclinical		This antibiotic has greater activity than ciprofloxacin, ceftazidime and flomoxef against MRSA (both L- and H-)	TRUE	TRUE			Hara R, Sakamoto K, Itahana H, et al. YM-40220, a new parenteral Cephalosporin: I. synthesis and structure-activity relationships of 3-(2,2-dimethyl-5-isoxazolidinio)- vinyl Cephalosporins. 34th-Intersci-Conf-Antimicrobial-Agents-Chemother 1994; 161.	https://www.jstage.jst.go.jp/article/antibiotics1968/49/11/49_11_1162/_pdf/-char/en				https://pubchem.ncbi.nlm.nih.gov/substance/276003097	C[N+]1(C)CC[C@H](O1)/C=C/C2=C(N3[C@H](SC2)[C@H](NC(=O)/C(=N\OCF)/C4=NSC(N)=N4)C3=O)C(=O)[O-]	InChI=1S/C19H22FN7O6S2/c1-27(2)6-5-10(33-27)4-3-9-7-34-17-12(16(29)26(17)13(9)18(30)31)22-15(28)11(24-32-8-20)14-23-19(21)35-25-14/h3-4,10,12,17H,5-8H2,1-2H3,(H3-,21,22,23,25,28,30,31)/b4-3+,24-11-/t10-,12-,17-/m1/s1	WJJOCNKPKYTMLI-BQCINXSWSA-N	C[N+]1(C)CC[C@@H](/C=C/C2=C(C(=O)[O-])N3C(=O)[C@H]([C@H]3SC2)NC(=O)/C(=N\OCF)/C4=NSC(=N4)N)O1	InChI=1S/C19H22FN7O6S2/c1-27(2)6-5-10(33-27)4-3-9-7-34-17-12(16(29)26(17)13(9)18(30)31)22-15(28)11(24-32-8-20)14-23-19(21)35-25-14/h3-4,10,12,17H,5-8H2,1-2H3,(H3-,21,22,23,25,28,30,31)/b4-3+,24-11-/t10-,12-,17-/m1/s1	WJJOCNKPKYTMLI-BQCINXSWSA-N
442	MC-02479	MC 02479 | RWJ 54428 | MC-02,479	Beta-lactam (cephalosporin)	1997	Johnson & Johnson Pharmaceutical R&D, USA; Essential Therapeutics [Ceased]	Inactive	Phase 1	This was to be developed as an anti-MRSA Cephalosporin [as its prodrug]. May have been dropped in favor of ceftobiprole which J&J were also developing at the same time (LS)	Cephalosporin that has improved activity against strains producing Î²-lactamases. Against 112 strains of MRSA, MIC-90 was 2.0mcg/ml; inhibits cell wall synthesis; active against a broad spectrum of Gram positive bacteria including MRSA		TRUE	Could be combined with aztreonam, fosfomycin, gentamicin or levofloxacin for empiric therapy		Chamberland S, Blais J, Hoang M, et al. In vitro activities of RWJ-54428 (MC-02,479) against multiresistant gram-positive bacteria. Antimicrob Agents Chemother. 2001;45(5):1422-30.	https://www.jstage.jst.go.jp/article/antibiotics1968/53/11/53_11_1272/_pdf/-char/en	11033	https://journals.asm.org/doi/10.1128/aac.47.2.658-664.2003		https://pubchem.ncbi.nlm.nih.gov/compound/9873517	C1C(=C(N2[C@H](S1)[C@@H](C2=O)NC(=O)/C(=N\O)/C3=C(SC(=N3)N)Cl)C(=O)O)SC4=C(C=NC=C4)CSCCN	InChI=1S/C20H20ClN7O5S4/c21-15-11(26-20(23)37-15)12(27-33)16(29)25-13-17(30)28-14(19(31)32)10(7-35-18(13)28)36-9-1-3-24-5-8(9)6-34-4-2-22/h1,3,5,13,18,33H,2,4,6-7,22H2,(H2,23,26)(H,25,29)(H,31,32)/b27-12-/t13-,18-/m1/s1	LTUWUNMGTLOPNC-RLQAYIIJSA-N	C1=C(C(=CN=C1)CSCCN)SC2=C(C(=O)O)N3C(=O)[C@H]([C@H]3SC2)NC(=O)/C(=N\O)/C4=C(Cl)SC(=N4)N	InChI=1S/C20H20ClN7O5S4/c21-15-11(26-20(23)37-15)12(27-33)16(29)25-13-17(30)28-14(19(31)32)10(7-35-18(13)28)36-9-1-3-24-5-8(9)6-34-4-2-22/h1,3,5,13,18,33H,2,4,6-7,22H2,(H2,23,26)(H,25,29)(H,31,32)/b27-12-/t13-,18-/m1/s1	LTUWUNMGTLOPNC-RLQAYIIJSA-N
443	Ro 40-6890		Beta-lactam (cephalosporin)	1992	Hoffmann-La Roche Inc, Switzerland	Inactive	Phase 1		Ro 40-6890 is a broad spectrum antibiotic. The MIC(90) value against MSSA is 1mg/L and for E. coli 0.12mg/L.	TRUE	TRUE			Hubschwerlen C, Charnas R, Angehrn P, et al. Ro 41-3399, a new oral Cephalosporin ester: synthesis and sructure- activity relations. 32nd-Intersci-Conf-Antimicrobial-Agents-Chemother 1992; 142	https://journals.asm.org/doi/10.1128/aac.36.12.2825?url_ver=Z39.88-2003&rfr_id=ori%3Arid%3Acrossref.org&rfr_dat=cr_pub++0pubmed	11048			https://pubchem.ncbi.nlm.nih.gov/compound/9577211	CO/N=C(\C1=CSC(=N1)N)/C(=O)N[C@H]2[C@@H]3N(C2=O)C(=C(CS3)CN=[N+]=[N-])C(=O)[O-].[Na+]	InChI=1S/C14H14N8O5S2.Na/c1-27-20-7(6-4-29-14(15)18-6)10(23)19-8-11(24)22-9(13(25)26)5(2-17-21-16)3-28-12(8)22;/h4,8,12H,2-3H2,1H3,(H2,15,18)(H,19,23)(H,25,26);/q;+1/p-1/b20-7+;/t8-,12-;/m1./s1	HZQKCIONPQFSNZ-LEVZIOCLSA-M	CO/N=C(\C1=CSC(=N1)N)/C(=O)N[C@@H]2C(=O)N3C(=C(CN=[N+]=[N-])CS[C@H]23)C(=O)[O-].[Na+]	InChI=1S/C14H14N8O5S2.Na/c1-27-20-7(6-4-29-14(15)18-6)10(23)19-8-11(24)22-9(13(25)26)5(2-17-21-16)3-28-12(8)22;/h4,8,12H,2-3H2,1H3,(H2,15,18)(H,19,23)(H,25,26);/q;+1/p-1/b20-7+;/t8-,12-;/m1./s1	HZQKCIONPQFSNZ-LEVZIOCLSA-M
444	Ceftrazonal bopentil (Ro 413399) (Prodrug of Ro 406890)		Beta-lactam (cephalosporin)	1992	Hoffmann-La Roche Inc, Switzerland	Inactive	Phase 1		Ro 40-6890 is a broad spectrum antibiotic. The MIC(90) value against MSSA is 1mg/L and for E. coli 0.12mg/L.	TRUE	TRUE			Hubschwerlen C, Charnas R, Angehrn P, et al. Ro 41-3399, a new oral Cephalosporin ester: synthesis and sructure- activity relations. 32nd-Intersci-Conf-Antimicrobial-Agents-Chemother 1992; 142	https://journals.asm.org/doi/10.1128/aac.36.12.2825?url_ver=Z39.88-2003&rfr_id=ori%3Arid%3Acrossref.org&rfr_dat=cr_pub++0pubmed	11048			https://pubchem.ncbi.nlm.nih.gov/compound/78178403	CCC=C(COC(=O)C1=C(CSC2N1C(=O)C2NC(=O)C(=NOC)C3=CSC(=N3)N)CN=[N+]=[N-])C(=O)OCC(C)C	InChI=1S/C24H30N8O7S2/c1-5-6-13(22(35)38-8-12(2)3)9-39-23(36)18-14(7-27-31-26)10-40-21-17(20(34)32(18)21)29-19(33)16(30-37-4)15-11-41-24(25)28-15/h6,11-12,17,21H,5,7-10H2,1-4H3,(H2,25,28)(H,29,33)	FHPWLEQQFDSPCU-UHFFFAOYSA-N	CCC=C(COC(=O)C1=C(CN=[N+]=[N-])CSC2C(C(=O)N12)NC(=O)C(=NOC)C3=CSC(=N3)N)C(=O)OCC(C)C	InChI=1S/C24H30N8O7S2/c1-5-6-13(22(35)38-8-12(2)3)9-39-23(36)18-14(7-27-31-26)10-40-21-17(20(34)32(18)21)29-19(33)16(30-37-4)15-11-41-24(25)28-15/h6,11-12,17,21H,5,7-10H2,1-4H3,(H2,25,28)(H,29,33)	FHPWLEQQFDSPCU-UHFFFAOYSA-N
445	SC-002		Beta-lactam (cephalosporin)	1992	Taisho Pharmaceuticals, Japan	Inactive	Phase 1		SC-004 is the prodrug of SC-002. SC-002 has broad spectrum activity an against tested strains of MRSA, MSSA, S. pneumoniae, E. faecallis, E. coli, K. pneumoniae, P mirabilis, M. morganii and H. influenzae demonstrated better or similar activity when compared to cefdinir, cefaclor and cefixime.	TRUE	TRUE				https://karger.com/che/article-pdf/47/3/157/2395646/000063217.pdf		https://karger.com/che/article/47/3/157/65945/In-vitro-and-in-vivo-Antibacterial-Activity-and | https://www.ncbi.nlm.nih.gov/pubmed/11306784			O/N=C(\C(NC1C(N2C1SCC(/C=C\C3=CSN=C3)=C2C(O)=O)=C)=O)/C4=NSC(N)=N4	InChI=1S/C17H15N7O4S3/c1-7-10(20-14(25)11(22-28)13-21-17(18)31-23-13)15-24(7)12(16(26)27)9(6-29-15)3-2-8-4-19-30-5-8/h2-5,10,15,28H,1,6H2,(H,20,25)(H,26,27)(H2,18,21,23)/b3-2-,22-11-	OBCLWVHQAUXMHD-RQRJAZGMSA-N	C=C1C(C2N1C(=C(/C=C\C3=CSN=C3)CS2)C(=O)O)NC(=O)/C(=N\O)/C4=NSC(=N4)N	InChI=1S/C17H15N7O4S3/c1-7-10(20-14(25)11(22-28)13-21-17(18)31-23-13)15-24(7)12(16(26)27)9(6-29-15)3-2-8-4-19-30-5-8/h2-5,10,15,28H,1,6H2,(H,20,25)(H,26,27)(H2,18,21,23)/b3-2-,22-11-	OBCLWVHQAUXMHD-RQRJAZGMSA-N
446	E1101		Beta-lactam (cephalosporin)	1994	Eisai Co. Ltd, Japan	Inactive	Phase 2		Similar activity against E. coli and B. fragilis compared to cefdinir	TRUE				1. Inoue E, Nakane T and Mitsuhashi S. In vitro antibacterial activity and Î²-lactamase stability of E1101, a new Cephalosporin. 35th-Intersci-Conf-Antimicrobial-Agents-Chemother 1995; 119 2. Mikamo H, Kawazoe K, Izumi K, et al. Efficacy of a new oral Cephalosporin E1101 in the newly designed uterine endometritis model. 35th-Intersci-Conf-Antimicrobial-Agents-Chemother 1995; 120.					https://pubchem.ncbi.nlm.nih.gov/compound/9690119	CC(C)OC(=O)OC(C)OC(=O)C1=C(CSC2N1C(=O)C2NC(=O)/C(=N\O)/C3=CSC(=N3)N)COC(=O)N(C)C	InChI=1S/C22H28N6O10S2/c1-9(2)36-22(33)38-10(3)37-19(31)15-11(6-35-21(32)27(4)5)7-39-18-14(17(30)28(15)18)25-16(29)13(26-34)12-8-40-20(23)24-12/h8-10,14,18,34H,6-7H2,1-5H3,(H2,23,24)(H,25,29)/b26-13-	HCWUTKYREJUDHP-ZMFRSBBQSA-N	CC(C)OC(=O)OC(C)OC(=O)C1=C(COC(=O)N(C)C)CSC2C(C(=O)N12)NC(=O)/C(=N\O)/C3=CSC(=N3)N	InChI=1S/C22H28N6O10S2/c1-9(2)36-22(33)38-10(3)37-19(31)15-11(6-35-21(32)27(4)5)7-39-18-14(17(30)28(15)18)25-16(29)13(26-34)12-8-40-20(23)24-12/h8-10,14,18,34H,6-7H2,1-5H3,(H2,23,24)(H,25,29)/b26-13-	HCWUTKYREJUDHP-ZMFRSBBQSA-N
447	LK10517	LB10517	Beta-lactam (cephalosporin)	1994	Lucky Biotech Institute, US (LG Chem Investment, South Korea)	Inactive	Phase 2		Against a number of Gram negatives including M. morganii, E. coli and Salmonella sp. activity was comparable to cefpirome. When tested against a number of Gram positives, including MSSA, activity was greater than cefpirome.	TRUE	TRUE			Kwak JH, Oh JI, Song HK, et al. In vitro and in vivo activities of LK 10517, a novel caatechol-substituted Cephalosporin. 34th-Intersci-Conf-Antimicrobial-Agents-Chemother 1994; 160.	https://link.springer.com/article/10.1007/BF02976819				https://pubchem.ncbi.nlm.nih.gov/compound/23670895	C1C(=C(N2[C@H](S1)[C@@H](C2=O)NC(=O)/C(=N/O[C@@H](C3=CC(=C(C=C3)O)O)C(=O)O)/C4=CSC(=N4)N)C(=O)[O-])/C=C/CN5C=NC(=CC5=N)N.[Na+]	InChI=1S/C27H25N9O9S2.Na/c28-16-7-17(29)35(10-31-16)5-1-2-12-8-46-24-19(23(40)36(24)20(12)25(41)42)33-22(39)18(13-9-47-27(30)32-13)34-45-21(26(43)44)11-3-4-14(37)15(38)6-11;/h1-4,6-7,9-10,19,21,24,29,37-38H,5,8,28H2,(H2,30,32)(H,33,39)(H,41,42)(H,43,44);/q;+1/p-1/b2-1+,29-17?,34-18+;/t19-,21+,24-;/m1./s1	UYHYRBVGPCDVGT-AIVDZQKASA-M	C(=C\C1=C(C(=O)[O-])N2C(=O)[C@H]([C@H]2SC1)NC(=O)/C(=N/O[C@@H](C3=CC=C(C(=C3)O)O)C(=O)O)/C4=CSC(=N4)N)/CN5C=NC(=CC5=N)N.[Na+]	InChI=1S/C27H25N9O9S2.Na/c28-16-7-17(29)35(10-31-16)5-1-2-12-8-46-24-19(23(40)36(24)20(12)25(41)42)33-22(39)18(13-9-47-27(30)32-13)34-45-21(26(43)44)11-3-4-14(37)15(38)6-11;/h1-4,6-7,9-10,19,21,24,29,37-38H,5,8,28H2,(H2,30,32)(H,33,39)(H,41,42)(H,43,44);/q;+1/p-1/b2-1+,29-17?,34-18+;/t19-,21+,24-;/m1./s1	UYHYRBVGPCDVGT-AIVDZQKASA-M
448	Cefmatilen	S-1090	Beta-lactam (cephalosporin)	1992	Shionogi, Japan	Inactive	Phase 3		Broad spectrum antibiotic taken to phase III clinical trials but failed to be registered. It was active against Steptococcus pyogenes, S. pneumoniae, H. influenzae and many other species.	TRUE	TRUE			Tsuji M, Ishii Y, Ohno A, et al. In vitro and in vivo antibacterial activities of S-1090, a new oral Cephalosporin. Antimicrobial Agents and Chemotherapy. 1995;39(11):2544.	https://journals.asm.org/doi/10.1128/aac.39.11.2544?url_ver=Z39.88-2003&rfr_id=ori%3Arid%3Acrossref.org&rfr_dat=cr_pub++0pubmed	10778			https://pubchem.ncbi.nlm.nih.gov/compound/6400678	C1C(=C(N2[C@H](S1)[C@@H](C2=O)NC(=O)/C(=N\O)/C3=CSC(=N3)N)C(=O)O)SCSC4=NNN=C4	InChI=1S/C15H14N8O5S4/c16-15-18-5(2-30-15)8(21-28)11(24)19-9-12(25)23-10(14(26)27)6(3-29-13(9)23)31-4-32-7-1-17-22-20-7/h1-2,9,13,28H,3-4H2,(H2,16,18)(H,19,24)(H,26,27)(H,17,20,22)/b21-8-/t9-,13-/m1/s1	UEQVTKSAEXANEZ-YCRCPZNHSA-N	C1=NNN=C1SCSC2=C(C(=O)O)N3C(=O)[C@H]([C@H]3SC2)NC(=O)/C(=N\O)/C4=CSC(=N4)N	InChI=1S/C15H14N8O5S4/c16-15-18-5(2-30-15)8(21-28)11(24)19-9-12(25)23-10(14(26)27)6(3-29-13(9)23)31-4-32-7-1-17-22-20-7/h1-2,9,13,28H,3-4H2,(H2,16,18)(H,19,24)(H,26,27)(H,17,20,22)/b21-8-/t9-,13-/m1/s1	UEQVTKSAEXANEZ-YCRCPZNHSA-N
449	Dual Action Cephalosporin (DAC) PD15768		Cephalosporin-quinolone	1995	Parke Davis Pharmaceutical Research (Pfizer, USA)	Inactive	Preclinical		The combination of Cephalosporin (cefuroxime, cephaloglycin or cephacetrile) linked to a pyrolidinyl and piperazinyl quinolone, these compounds were designed for oral absorption. Several cephacetrile derived compounds demonstrated oral efficiency active against E. coli and S. aureus	TRUE	TRUE			Vanderroest S, Gogliotti R, et al. Synthesis and antimicrobial activity of new dual action Cephalosporins (DACs) as potential oral agents. 35th-Intersci-Conf-Antimicrobial-Agents-Chemother 1995;117
450	Dual Action Cephalosporin (DAC) PD152912		Cephalosporin-quinolone	1995	Parke Davis Pharmaceutical Research (Pfizer, USA)	Inactive	Preclinical		The combination of Cephalosporin (cefuroxime, cephaloglycin or cephacetrile) linked to a pyrolidinyl and piperazinyl quinolone, these compounds were designed for oral absorption. Several cephacetrile derived compounds demonstrated oral efficiency active against E. coli and S. aureus	TRUE	TRUE			Vanderroest S, Gogliotti R, et al. Synthesis and antimicrobial activity of new dual action Cephalosporins (DACs) as potential oral agents. 35th-Intersci-Conf-Antimicrobial-Agents-Chemother 1995;117
451	Dual Action Cephalosporin (DAC) PD 152915		Cephalosporin-quinolone	1995	Parke Davis Pharmaceutical Research (Pfizer, USA)	Inactive	Preclinical		The combination of Cephalosporin (cefuroxime, cephaloglycin or cephacetrile) linked to a pyrolidinyl and piperazinyl quinolone, these compounds were designed for oral absorption. Several cephacetrile derived compounds demonstrated oral efficiency active against E. coli and S. aureus	TRUE	TRUE			Vanderroest S, Gogliotti R, et al. Synthesis and antimicrobial activity of new dual action Cephalosporins (DACs) as potential oral agents. 35th-Intersci-Conf-Antimicrobial-Agents-Chemother 1995;117
452	Ro 25-0534		Cephalosporin-quinolone	1993	Hoffmann-La Roche Inc, Switzerland	Inactive	Preclinical		Broad spectrum antibiotic which is a Cephalosporin linked to ciprofloxacin. P. aeruginosa is one of the species tested. This is a antipseudomonal dual action drug.	TRUE	TRUE						https://www.ncbi.nlm.nih.gov/pubmed/8026159		https://pubchem.ncbi.nlm.nih.gov/compound/9578245	CC(C)(C(=O)NNC(=O)C1=CC(=C(C=C1)O)O)O/N=C(/C2=CSC(=N2)N)\C(=O)N[C@H]3[C@@H]4N(C3=O)C(=C(CS4)CN5CCN(CC5)C6=C(C=C7C(=C6)N(C=C(C7=O)C(=O)O)C8CC8)F)C(=O)O	InChI=1S/C41H41FN10O12S2/c1-41(2,39(63)47-46-33(56)18-3-6-27(53)28(54)11-18)64-48-29(24-17-66-40(43)44-24)34(57)45-30-35(58)52-31(38(61)62)19(16-65-36(30)52)14-49-7-9-50(10-8-49)26-13-25-21(12-23(26)42)32(55)22(37(59)60)15-51(25)20-4-5-20/h3,6,11-13,15,17,20,30,36,53-54H,4-5,7-10,14,16H2,1-2H3,(H2,43,44)(H,45,57)(H,46,56)(H,47,63)(H,59,60)(H,61,62)/b48-29-/t30-,36-/m1/s1	IXDFVVUXTFRFQQ-MOSWNVLFSA-N	CC(C)(C(=O)NNC(=O)C1=CC=C(C(=C1)O)O)O/N=C(/C2=CSC(=N2)N)\C(=O)N[C@@H]3C(=O)N4C(=C(CN5CCN(CC5)C6=CC7=C(C=C6F)C(=O)C(=CN7C8CC8)C(=O)O)CS[C@H]34)C(=O)O	InChI=1S/C41H41FN10O12S2/c1-41(2,39(63)47-46-33(56)18-3-6-27(53)28(54)11-18)64-48-29(24-17-66-40(43)44-24)34(57)45-30-35(58)52-31(38(61)62)19(16-65-36(30)52)14-49-7-9-50(10-8-49)26-13-25-21(12-23(26)42)32(55)22(37(59)60)15-51(25)20-4-5-20/h3,6,11-13,15,17,20,30,36,53-54H,4-5,7-10,14,16H2,1-2H3,(H2,43,44)(H,45,57)(H,46,56)(H,47,63)(H,59,60)(H,61,62)/b48-29-/t30-,36-/m1/s1	IXDFVVUXTFRFQQ-MOSWNVLFSA-N
453	NB2030		Cephalosporin-triclosan	2003	New Biotics (Kiadis Pharmaceuticals, Netherlands)	Inactive	Preclinical	In vivo activity reduced due to high serum protein binding	In vitro activity against MRSA	TRUE					https://www.ncbi.nlm.nih.gov/pmc/articles/PMC321519/		https://www.ncbi.nlm.nih.gov/pmc/articles/PMC321519/			O=C(N[C@]1([H])C(N2C1SCC(COC3=CC(C)=CC=C3OC4=CC=C(Cl)C=C4Cl)=C2C(O)=O)=O)CN5N=NN=C5.Cl	InChI=1S/C24H20Cl2N6O6S.ClH/c1-12-2-4-17(38-16-5-3-14(25)7-15(16)26)18(6-12)37-9-13-10-39-23-20(22(34)32(23)21(13)24(35)36)28-19(33)8-31-11-27-29-30-31;/h2-7,11,20,23H,8-10H2,1H3,(H,28,33)(H,35,36);1H/t20-,23?;/m1./s1	QSBRBFXYCZGDNT-VAQOXHRHSA-N	CC1=CC=C(C(=C1)OCC2=C(C(=O)O)N3C(=O)[C@]([H])(C3SC2)NC(=O)CN4C=NN=N4)OC5=CC=C(C=C5Cl)Cl.Cl	InChI=1S/C24H20Cl2N6O6S.ClH/c1-12-2-4-17(38-16-5-3-14(25)7-15(16)26)18(6-12)37-9-13-10-39-23-20(22(34)32(23)21(13)24(35)36)28-19(33)8-31-11-27-29-30-31;/h2-7,11,20,23H,8-10H2,1H3,(H,28,33)(H,35,36);1H/t20-,23?;/m1./s1	QSBRBFXYCZGDNT-VAQOXHRHSA-N
454	NB3352 (NB2030 analogue)		Cephalosporin-triclosan	2003	New Biotics (Kiadis Pharmaceuticals, Netherlands)	Inactive	Preclinical		Improved in vivo activity compared with NB2030 but also have reduced in vitro antibacterial activity	TRUE				Li Q, Doppalapudi VR, Castillo R, et al. Analogs of NB2030, a Cephalosporin-triclosan conjugate, with reduced serum protein binding capacity. 43rd-ICAAC 2003;268
455	NB3353 (NB2030 analogue)		Cephalosporin-triclosan	2003	New Biotics (Kiadis Pharmaceuticals, Netherlands)	Inactive	Preclinical		Improved in vivo activity compared with NB2030 but also have reduced in vitro antibacterial activity	TRUE				Li Q, Doppalapudi VR, Castillo R, et al. Analogs of NB2030, a Cephalosporin-triclosan conjugate, with reduced serum protein binding capacity. 43rd-ICAAC 2003;268
456	LY173013		Beta-lactam (cephalosporin)	1986	Eli Lilly, USA	Inactive	Preclinical	Superseded by later compounds such as LY193239 which demonstrated higher potency through affinity for PBP enzymes (2)	Their mechanism of action was found to be similar to Î²-lactams. The structure of this antibiotic allows strong binding to penicillin binding proteins (PBPs), especially PBP2 (2)	TRUE	TRUE			Pyrazolidinone containing compound	https://www.jstage.jst.go.jp/article/antibiotics1968/43/1/43_1_92/_pdf/-char/en		http://pubs.acs.org/doi/pdf/10.1021/jo00227a013 | https://books.google.co.uk/books?id=GgPoCAAAQBAJ&pg=PA308&lpg=PA308&dq=LY173013&source=bl&ots=spuNwNoFKJ&sig=jTjiVJirHIj6GLgqaVt76y91ThA&hl=en&sa=X&ei=4ct2Vc6bLMOBU_e3gHA&ved=0CDcQ6AEwBg#v=onepage&q=LY173013&f=false		https://pubchem.ncbi.nlm.nih.gov/compound/9578300	COC(=O)C1=C(N2C(=O)C(CN2C1)NC(=O)/C(=N/OC)/C3=CSC(=N3)N)C(=O)O	InChI=1S/C15H16N6O7S/c1-27-14(26)6-3-20-4-7(12(23)21(20)10(6)13(24)25)17-11(22)9(19-28-2)8-5-29-15(16)18-8/h5,7H,3-4H2,1-2H3,(H2,16,18)(H,17,22)(H,24,25)/b19-9+	LBQXXYPVUCVIOC-DJKKODMXSA-N	COC(=O)C1=C(C(=O)O)N2C(=O)C(CN2C1)NC(=O)/C(=N/OC)/C3=CSC(=N3)N	InChI=1S/C15H16N6O7S/c1-27-14(26)6-3-20-4-7(12(23)21(20)10(6)13(24)25)17-11(22)9(19-28-2)8-5-29-15(16)18-8/h5,7H,3-4H2,1-2H3,(H2,16,18)(H,17,22)(H,24,25)/b19-9+	LBQXXYPVUCVIOC-DJKKODMXSA-N
457	LY186826 (derived from LY173013)		Beta-lactam (cephalosporin)	1986	Eli Lilly, US	Inactive	Preclinical	Superseded by later compounds such as LY193239 which demonstrated higher potency through affinity for PBP enzymes (2)	Their mechanism of action was found to be similar to Î²-lactams. The structure of this antibiotic allows strong binding to penicillin binding proteins (PBPs), especially PBP2 (2)	TRUE	TRUE			Pyrazolidinone containing compound	https://www.jstage.jst.go.jp/article/antibiotics1968/43/1/43_1_92/_pdf/-char/en		http://pubs.acs.org/doi/pdf/10.1021/jo00227a013 | https://books.google.co.uk/books?id=GgPoCAAAQBAJ&pg=PA308&lpg=PA308&dq=LY173013&source=bl&ots=spuNwNoFKJ&sig=jTjiVJirHIj6GLgqaVt76y91ThA&hl=en&sa=X&ei=4ct2Vc6bLMOBU_e3gHA&ved=0CDcQ6AEwBg#v=onepage&q=LY173013&f=false		https://pubchem.ncbi.nlm.nih.gov/compound/6918048	CC(=O)C1=C(N2C(=O)C(CN2C1)NC(=O)/C(=N/OC)/C3=CSC(=N3)N)C(=O)O	InChI=1S/C15H16N6O6S/c1-6(22)7-3-20-4-8(13(24)21(20)11(7)14(25)26)17-12(23)10(19-27-2)9-5-28-15(16)18-9/h5,8H,3-4H2,1-2H3,(H2,16,18)(H,17,23)(H,25,26)/b19-10+	IZZDXJHOVYWBDZ-VXLYETTFSA-N	CC(=O)C1=C(C(=O)O)N2C(=O)C(CN2C1)NC(=O)/C(=N/OC)/C3=CSC(=N3)N	InChI=1S/C15H16N6O6S/c1-6(22)7-3-20-4-8(13(24)21(20)11(7)14(25)26)17-12(23)10(19-27-2)9-5-28-15(16)18-9/h5,8H,3-4H2,1-2H3,(H2,16,18)(H,17,23)(H,25,26)/b19-10+	IZZDXJHOVYWBDZ-VXLYETTFSA-N
458	CP-0467		Beta-lactam (cephem)	1992	Meiji Seika Kaisha, Japan	Inactive	Preclinical		Potent Gram positive activity and when compared to flomofloxacin demonstrated superior activity for S. aureus M126 (H-MRSA), S. pneumoniae, S. pyogenes and E. faecalis W-73.	TRUE	TRUE			Tsushiima, M, Tamura, A, Hara T et al. Synthesis and biological properties of CP-0467, a new cephem possessing excellent activity against MRSA. 32nd-Intersci-Conf-Antimicrobial-Agents-Chemother 1992; 176					https://pubchem.ncbi.nlm.nih.gov/substance/272907202	null	null	null	null	null	null
459	OPC-20000		Beta-lactam (cephem)	1993	Otsuka Pharmaceuticals Co., Japan	Inactive	Preclinical		Demonstrated protection against in mice against S. aureus systemic infection	TRUE	TRUE			Matsumoto M, Horimoto H, Shizuto T, et al. OPC-2000s, novel parenteral Cephalosporins-structure and activity relations. 33rd-Intersci-Conf-Antimicrobial-Agents-Chemother 1993; 282.
460	Coumamidine Gamma 1		Coumamidine	1988	Abbott Laboratories	Inactive		Needs to be administered subcutaneously as not absorbed through oral administration(1)	Unlike aminoglycosides, coumamidine has&#10;activity against anaerobic bacteria albeit weak activity.	TRUE	TRUE		Low frequency of resistance				http://europepmc.org/abstract/MED/2498268		https://pubchem.ncbi.nlm.nih.gov/compound/6443955	CC1C(C(C(C(O1)OC2=CC=C(C=C2)/C=C/C(=O)NCCC(=N)N)N=C(N)N)O)NC(=O)NC3C(C(C(CO3)OC4COC5C(C4O)N(C(=O)N5)C(=O)N)O)NC(=O)N	InChI=1S/C33H49N13O13/c1-12-19(25(50)21(41-29(36)37)28(57-12)58-14-5-2-13(3-6-14)4-7-18(47)40-9-8-17(34)35)43-32(53)44-26-20(42-30(38)51)23(48)15(10-55-26)59-16-11-56-27-22(24(16)49)46(31(39)52)33(54)45-27/h2-7,12,15-16,19-28,48-50H,8-11H2,1H3,(H3,34,35)(H2,39,52)(H,40,47)(H,45,54)(H4,36,37,41)(H3,38,42,51)(H2,43,44,53)/b7-4+	RALPRAPANVNIPH-QPJJXVBHSA-N	CC1C(C(C(C(O1)OC2=CC=C(C=C2)/C=C/C(=O)NCCC(=N)N)N=C(N)N)O)NC(=O)NC3C(C(C(CO3)OC4COC5C(C4O)N(C(=O)N)C(=O)N5)O)NC(=O)N	InChI=1S/C33H49N13O13/c1-12-19(25(50)21(41-29(36)37)28(57-12)58-14-5-2-13(3-6-14)4-7-18(47)40-9-8-17(34)35)43-32(53)44-26-20(42-30(38)51)23(48)15(10-55-26)59-16-11-56-27-22(24(16)49)46(31(39)52)33(54)45-27/h2-7,12,15-16,19-28,48-50H,8-11H2,1H3,(H3,34,35)(H2,39,52)(H,40,47)(H,45,54)(H4,36,37,41)(H3,38,42,51)(H2,43,44,53)/b7-4+	RALPRAPANVNIPH-QPJJXVBHSA-N
461	BAL30544		Dihydrofolate reductase inhibitor (phthalazines)	2007	Basilea Pharmaceutica AG, Switzerland	Inactive	Preclinical		BAL 30543, BAL30544 and BAL 30545, were all lead compounds which were being developed as oral drugs for Staphyloccal infections, however, these have not been reported on since 2009	TRUE				Ednie LM, Smith KA, Shapiro S, et al. Dihydrophthalazine antifolates, a family of novel antibacterial drugs: in vitro activities against MSSA and MRSA. 47th-ICAAC-2007 2007;233					https://pubchem.ncbi.nlm.nih.gov/compound/25033603	CN(C)C1=NC=C(C=N1)C2C3=CC=CC=C3C=NN2C(=O)/C=C/C4=C(C(=CC(=C4)CC5=CN=C(N=C5N)N)OC)OC	InChI=1S/C30H31N9O3/c1-38(2)30-34-15-22(16-35-30)26-23-8-6-5-7-20(23)17-36-39(26)25(40)10-9-19-11-18(13-24(41-3)27(19)42-4)12-21-14-33-29(32)37-28(21)31/h5-11,13-17,26H,12H2,1-4H3,(H4,31,32,33,37)/b10-9+	MMLDINXSLFMQNR-MDZDMXLPSA-N	CN(C)C1=NC=C(C=N1)C2C3=C(C=CC=C3)C=NN2C(=O)/C=C/C4=CC(=CC(=C4OC)OC)CC5=C(N)N=C(N)N=C5	InChI=1S/C30H31N9O3/c1-38(2)30-34-15-22(16-35-30)26-23-8-6-5-7-20(23)17-36-39(26)25(40)10-9-19-11-18(13-24(41-3)27(19)42-4)12-21-14-33-29(32)37-28(21)31/h5-11,13-17,26H,12H2,1-4H3,(H4,31,32,33,37)/b10-9+	MMLDINXSLFMQNR-MDZDMXLPSA-N
462	BAL30545		Dihydrofolate reductase inhibitor (phthalazines)	2007	Basilea Pharmaceutica AG, Switzerland	Inactive	Preclinical		DHFR inhibitors; BAL 30543, BAL30544 and BAL 30545, were all lead compounds which were being developed as oral drugs for Staphyloccal infections, however, these have not been reported on since 2010	TRUE				Ednie LM, Smith KA, Shapiro S, et al. Dihydrophthalazine antifolates, a family of novel antibacterial drugs: in vitro activities against MSSA and MRSA. 47th-ICAAC-2007 2007;233					https://pubchem.ncbi.nlm.nih.gov/compound/25033604	COC1=CC(=CC(=C1OC)/C=C/C(=O)N2C(C3=CC=CC=C3C=N2)C4=CN=C(N=C4)N5CCOCC5)CC6=CN=C(N=C6N)N	InChI=1S/C32H33N9O4/c1-43-26-15-20(14-23-16-35-31(34)39-30(23)33)13-21(29(26)44-2)7-8-27(42)41-28(25-6-4-3-5-22(25)19-38-41)24-17-36-32(37-18-24)40-9-11-45-12-10-40/h3-8,13,15-19,28H,9-12,14H2,1-2H3,(H4,33,34,35,39)/b8-7+	YTQNXENPQFRJGI-BQYQJAHWSA-N	COC1=C(C(=CC(=C1)CC2=C(N)N=C(N)N=C2)/C=C/C(=O)N3C(C4=CN=C(N=C4)N5CCOCC5)C6=C(C=CC=C6)C=N3)OC	InChI=1S/C32H33N9O4/c1-43-26-15-20(14-23-16-35-31(34)39-30(23)33)13-21(29(26)44-2)7-8-27(42)41-28(25-6-4-3-5-22(25)19-38-41)24-17-36-32(37-18-24)40-9-11-45-12-10-40/h3-8,13,15-19,28H,9-12,14H2,1-2H3,(H4,33,34,35,39)/b8-7+	YTQNXENPQFRJGI-BQYQJAHWSA-N
463	AR-709		Dihydrofolate reductase inhibitor (diaminopyrimdine derivative)	2006	Arpida (Evolva Holding SA, Switzerland)	Inactive	Phase 1		Tetrahydrofolate dehydrogenase inhibitors; Anti-streptococcal and anti-pneumococcal, was under development for upper and lower RTI	TRUE			Yes (1E-10)	Mukhija S, Rigo S, Parisi S, et al. AR-709 - an investigational diaminopyrimidine: inhibition, binding and mode of action. 46th-Intersci-Conf-Antimicrobial-Agents-Chemother 2006;227	https://www.ncbi.nlm.nih.gov/pmc/articles/PMC2258511/		https://www.ncbi.nlm.nih.gov/pmc/articles/PMC2258511/		https://pubchem.ncbi.nlm.nih.gov/compound/11226413	CN(C)C(=O)C1=C(C2=C(N1)C=CC(=C2)Cl)CC3=CC4=C(O3)C(=C(C=C4CC5=CN=C(N=C5N)N)OC)OC	InChI=1S/C27H27ClN6O4/c1-34(2)26(35)22-19(18-9-15(28)5-6-20(18)32-22)11-16-10-17-13(7-14-12-31-27(30)33-25(14)29)8-21(36-3)24(37-4)23(17)38-16/h5-6,8-10,12,32H,7,11H2,1-4H3,(H4,29,30,31,33)	ASSNCSVJAZEMQG-UHFFFAOYSA-N	CN(C)C(=O)C1=C(CC2=CC3=C(C(=C(C=C3CC4=C(N)N=C(N)N=C4)OC)OC)O2)C5=C(C=CC(=C5)Cl)N1	InChI=1S/C27H27ClN6O4/c1-34(2)26(35)22-19(18-9-15(28)5-6-20(18)32-22)11-16-10-17-13(7-14-12-31-27(30)33-25(14)29)8-21(36-3)24(37-4)23(17)38-16/h5-6,8-10,12,32H,7,11H2,1-4H3,(H4,29,30,31,33)	ASSNCSVJAZEMQG-UHFFFAOYSA-N
464	Pafuramidine (Prodrug of DB-75), DB-289		Dicationic molecule (pentamidine related)	2001	George State University; CombinatoRx (Immtech Pharmaceuticals, USA)	Inactive	Phase 3	Was in clinical trials but not for bacterial infections. Phase I trials demonstrated safety in humans	Binds to minor groove of DNA; activity against parasites and also Mycobacterium tuberculosis.							10842			https://pubchem.ncbi.nlm.nih.gov/compound/5480200	CO/N=C(\N)/C1=CC=C(C=C1)C2=CC=C(O2)C3=CC=C(C=C3)/C(=N/OC)/N	InChI=1S/C20H20N4O3/c1-25-23-19(21)15-7-3-13(4-8-15)17-11-12-18(27-17)14-5-9-16(10-6-14)20(22)24-26-2/h3-12H,1-2H3,(H2,21,23)(H2,22,24)	UKOQVLAXCBRRGH-UHFFFAOYSA-N	CO/N=C(/C1=CC=C(C=C1)C2=CC=C(C3=CC=C(C=C3)/C(=N/OC)/N)O2)\N	InChI=1S/C20H20N4O3/c1-25-23-19(21)15-7-3-13(4-8-15)17-11-12-18(27-17)14-5-9-16(10-6-14)20(22)24-26-2/h3-12H,1-2H3,(H2,21,23)(H2,22,24)	UKOQVLAXCBRRGH-UHFFFAOYSA-N
465	Diepoxin 1		Diepoxin	1993	American cyanamid Co., USA	Inactive	Preclinical		No Gram negative activity was detectable but anti gram positive and anti-fungal activity was identified. Diepoxin 1 and 3 were seen to be between 2-4 times less effective than Diepoxin 4		TRUE			Pearce CJ, Katz B, Korshalla JD, Jacobus NV, et al. Diepoxins, novel antibiotics from fungus LL-07F275: I. Taxonomy, fermentation and biological activity. 33rd-Intersci-Conf-Antimicrobial-Agents-Chemother 1993; 224.	https://www.sciencedirect.com/science/article/pii/S0040403900792938		https://www.sciencedirect.com/science/article/pii/S0040403900792938		https://pubchem.ncbi.nlm.nih.gov/compound/139585239	C1CC(=O)[C@@]23[C@@]([C@H]1O)(O2)C(=O)[C@@H]4[C@H](C35OC6=CC=CC7=C6C(=CC=C7)O5)O4	InChI=1S/C20H14O7/c21-12-7-8-13(22)19-18(12,27-19)16(23)15-17(24-15)20(19)25-10-5-1-3-9-4-2-6-11(26-20)14(9)10/h1-6,12,15,17,21H,7-8H2/t12-,15+,17+,18-,19-/m0/s1	KQMJFBCPPZURAP-MUKCLNALSA-N	C1=CC2=C3C(=C1)C=CC=C3OC4([C@H]5[C@@H](C(=O)[C@@]67[C@H](CCC(=O)[C@]64O7)O)O5)O2	InChI=1S/C20H14O7/c21-12-7-8-13(22)19-18(12,27-19)16(23)15-17(24-15)20(19)25-10-5-1-3-9-4-2-6-11(26-20)14(9)10/h1-6,12,15,17,21H,7-8H2/t12-,15+,17+,18-,19-/m0/s1	KQMJFBCPPZURAP-MUKCLNALSA-N
466	Diepoxin 2		Diepoxin	1993	American cyanamid Co., USA	Inactive	Preclinical		No Gram negative activity was detectable but anti gram positive and anti-fungal activity was identified. Diepoxin 2 was seen to be virtually inactive against bacteria		TRUE			Pearce CJ, Katz B, Korshalla JD, Jacobus NV, et al. Diepoxins, novel antibiotics from fungus LL-07F275: I. Taxonomy, fermentation and biological activity. 33rd-Intersci-Conf-Antimicrobial-Agents-Chemother 1993; 224.	https://www.sciencedirect.com/science/article/pii/S0040403900792938		https://www.sciencedirect.com/science/article/pii/S0040403900792938			O[C@H]1[C@]23[C@H](O)CCC([C@]2(O3)C4([C@@H]5[C@H]1O5)OC=6C7=C(O4)C=CC=C7C=CC6)=O	InChI=1S/C20H16O7/c21-12-7-8-13(22)19-18(12,27-19)16(23)15-17(24-15)20(19)25-10-5-1-3-9-4-2-6-11(26-20)14(9)10/h1-6,12,15-17,21,23H,7-8H2/t12-,15+,16-,17+,18-,19-/m1/s1	YZBITIKXOLYMNP-WUFHYJKQSA-N	C1=CC2=C3C(=C1)C=CC=C3OC4([C@@H]5[C@H]([C@H]([C@]67[C@@H](CCC(=O)[C@@]64O7)O)O)O5)O2	InChI=1S/C20H16O7/c21-12-7-8-13(22)19-18(12,27-19)16(23)15-17(24-15)20(19)25-10-5-1-3-9-4-2-6-11(26-20)14(9)10/h1-6,12,15-17,21,23H,7-8H2/t12-,15+,16-,17+,18-,19-/m1/s1	YZBITIKXOLYMNP-WUFHYJKQSA-N
[truncated: 3,061 more rows]

## Sheet: curated_dataset
ADB ID	Drug Name	Synonym(s)	Drug Class	Year first mentioned	Development Status	Highest Developmental Phase	Reason Dropped	Type	Current_status	Details of activity	Gram-negative effective	Gram-positive effective	Combination therapy	Propensity to select resistant mutants	Description	Main Source	GtoPdb	Citation(s)	Patent(s)	Structure link(s)	Isomeric SMILES	Isomeric InChI	Isomeric InChI Key	Canonical SMILES	Canonical InChi	Canonical InChiKey
[truncated: 3,501 more rows]
